# Supplementary material for: Evaluation of secretomes derived from human dermal and adipose tissue mesenchymal stem/stromal cells for skin wound healing: not as effective as cells
Source: Stem Cell Res Ther. 2024 Jan 17;15:15. doi: 10.1186/s13287-023-03630-y (PMC10792854; doi:10.1186/s13287-023-03630-y)
Supplement: Supplementary file 1 — Additional file 1. SeDSC and seASC proteomics and gene ontology. [file 13287_2023_3630_MOESM1_ESM.xlsx]

## Sheet: Proteome
Protein names	Gene names	Peptides ASC1A1	Peptides ASC2A2	Peptides ASC3A3	Peptides DSC1D1	Peptides DSC2D2	Peptides DSC3D3	Unique peptides ASC1A1	Unique peptides ASC2A2	Unique peptides ASC3A3	MEDIA	Unique peptides DSC1D1	Unique peptides DSC2D2	Unique peptides DSC3D3	MEDIA	LFQ intensity ASC1A1	LFQ intensity ASC2A2	LFQ intensity ASC3A3	LFQ intensity DSC1D1	LFQ intensity DSC2D2	LFQ intensity DSC3D3
Plectin	PLEC	93	108	148	148	141	96	93	108	147	116	147	140	95	127.333	94396000	101000000	246000000	319000000	205000000	420000000
Collagen alpha-3(VI) chain	COL6A3	133	134	131	136	140	127	133	134	131	132.667	136	140	127	134.333	3050000000	2220000000	1990000000	2830000000	4190000000	1110000000
Fibronectin;Anastellin;Ugl-Y1;Ugl-Y2;Ugl-Y3	FN1	105	102	105	106	106	99	105	102	105	104	106	106	99	103.667	28800000000	15000000000	19400000000	15300000000	19300000000	6590000000
Filamin-A	FLNA	91	94	98	97	96	74	84	87	91	87.3333	90	89	69	82.6667	337000000	492000000	1290000000	792000000	1080000000	225000000
Complement C3;Complement C3 beta chain;C3-beta-c;Complement C3 alpha chain;C3a anaphylatoxin;Acylation stimulating protein;Complement C3b alpha chain;Complement C3c alpha chain fragment 1;Complement C3dg fragment;Complement C3g fragment;Complement C3d fragment;Complement C3f fragment;Complement C3c alpha chain fragment 2	C3	99	98	99	93	97	92	88	87	88	87.6667	84	88	83	85	3620000000	2650000000	1670000000	1480000000	1830000000	792000000
Collagen alpha-1(XII) chain	COL12A1	84	88	90	78	84	75	84	88	90	87.3333	78	84	75	79	500000000	285000000	956000000	274000000	358000000	130000000
Collagen alpha-2(I) chain	COL1A2	75	74	70	75	75	74	75	74	70	73	75	75	74	74.6667	19700000000	4120000000	1320000000	10200000000	4800000000	2460000000
Collagen alpha-1(I) chain	COL1A1	68	64	64	66	63	64	65	62	62	63	64	61	62	62.3333	18500000000	3030000000	975000000	6650000000	1740000000	1660000000
Myosin-9	MYH9	57	63	74	72	70	60	46	51	62	53	60	59	50	56.3333	50003000	114000000	215000000	200000000	162000000	467000000
Collagen alpha-1(VI) chain	COL6A1	54	54	54	58	58	49	54	54	54	54	58	58	49	55	8130000000	3300000000	2400000000	6610000000	7000000000	1670000000
Laminin subunit alpha-4	LAMA4	59	57	56	56	57	50	59	57	56	57.3333	56	57	50	54.3333	835000000	346000000	372000000	468000000	534000000	82639000
Peroxidasin homolog	PXDN	48	49	49	50	45	43	48	49	49	48.6667	50	45	43	46	556000000	340000000	301000000	345000000	199000000	193000000
Talin-1	TLN1	40	52	63	54	55	52	37	47	57	47	49	50	45	48	32039000	73015000	132000000	98275000	64874000	303000000
Vinculin	VCL	45	45	47	46	51	46	45	45	47	45.6667	46	51	46	47.6667	98795000	129000000	180000000	237000000	249000000	394000000
Clathrin heavy chain;Clathrin heavy chain 1	CLTC	41	43	53	43	48	46	41	43	53	45.6667	43	48	46	45.6667	32547000	49136000	169000000	92246000	111000000	206000000
Spectrin alpha chain, non-erythrocytic 1	SPTAN1	36	37	53	43	45	39	36	37	53	42	43	45	39	42.3333	22797000	64288000	111000000	51616000	76741000	89801000
Elongation factor 2	EEF2	41	44	46	43	43	43	40	43	45	42.6667	42	42	42	42	106000000	209000000	256000000	167000000	307000000	1430000000
Vimentin	VIM	40	47	47	45	48	35	37	43	43	41	42	44	31	39	239000000	1340000000	2860000000	1010000000	3490000000	116000000
Ras GTPase-activating-like protein IQGAP1	IQGAP1	25	39	45	44	43	32	25	39	44	36	42	41	31	38	22920000	24583000	90539000	84555000	46395000	78454000
Laminin subunit beta-2	LAMB2	43	38	39	41	39	30	43	38	39	40	41	39	30	36.6667	298000000	93941000	101000000	151000000	139000000	42785000
72 kDa type IV collagenase;PEX	MMP2	40	40	41	40	40	37	40	40	41	40.3333	40	40	37	39	10400000000	5380000000	5000000000	4110000000	3970000000	2010000000
Complement factor H	CFH	30	30	35	40	40	24	30	30	35	31.6667	40	40	24	34.6667	230000000	105000000	108000000	305000000	156000000	79415000
Collagen alpha-2(VI) chain	COL6A2	38	38	39	39	39	36	38	38	39	38.3333	39	39	36	38	2340000000	972000000	586000000	2250000000	1920000000	457000000
Filamin-C	FLNC	46	49	54	46	52	25	39	42	47	42.6667	39	45	19	34.3333	48247000	121000000	287000000	75641000	210000000	11348000
Laminin subunit beta-1	LAMB1	41	39	38	39	38	24	41	39	38	39.3333	39	38	24	33.6667	480000000	316000000	214000000	278000000	335000000	42677000
Collagen alpha-1(III) chain	COL3A1	57	56	51	56	55	55	38	38	35	37	38	36	37	37	7300000000	1400000000	456000000	1300000000	473000000	507000000
Spectrin beta chain, non-erythrocytic 1	SPTBN1	28	34	44	39	40	31	27	32	41	33.3333	37	37	28	34	21738000	37516000	85293000	38693000	55550000	52818000
Transforming growth factor-beta-induced protein ig-h3	TGFBI	35	36	35	36	37	35	35	36	35	35.3333	36	37	35	36	4540000000	3430000000	3650000000	2460000000	2540000000	1240000000
Laminin subunit gamma-1	LAMC1	38	37	37	36	36	32	38	37	37	37.3333	36	36	32	34.6667	735000000	469000000	315000000	404000000	404000000	126000000
Aminopeptidase N	ANPEP	36	36	38	36	36	32	36	36	38	36.6667	36	36	32	34.6667	304000000	416000000	629000000	500000000	454000000	109000000
Ectonucleotide pyrophosphatase/phosphodiesterase family member 2	ENPP2	36	34	34	36	37	28	36	34	34	34.6667	36	37	28	33.6667	1040000000	543000000	118000000	686000000	1030000000	93285000
Sulfhydryl oxidase 1	QSOX1	36	33	35	35	36	35	36	33	35	34.6667	35	36	35	35.3333	930000000	679000000	535000000	672000000	855000000	409000000
Nidogen-1	NID1	37	37	35	36	36	34	36	36	34	35.3333	35	35	33	34.3333	614000000	328000000	262000000	538000000	589000000	104000000
Endoplasmin	HSP90B1	32	35	36	36	38	36	31	33	34	32.6667	34	36	34	34.6667	199000000	348000000	318000000	390000000	580000000	957000000
Interstitial collagenase;22 kDa interstitial collagenase;27 kDa interstitial collagenase	MMP1	30	31	33	34	33	33	30	31	33	31.3333	34	33	33	33.3333	1960000000	2980000000	6300000000	8110000000	10300000000	2030000000
Alpha-actinin-1	ACTN1	51	51	55	51	49	47	35	34	37	35.3333	34	32	33	33	276000000	447000000	799000000	652000000	911000000	493000000
Filamin-B	FLNB	28	32	42	38	39	14	23	27	37	29	33	34	10	25.6667	19752000	30367000	99271000	29002000	56694000	10867000
Transitional endoplasmic reticulum ATPase	VCP	35	32	34	32	34	34	35	32	34	33.6667	32	34	34	33.3333	93287000	126000000	177000000	144000000	197000000	738000000
Alpha-actinin-4	ACTN4	43	48	51	49	50	48	27	31	33	30.3333	32	33	34	33	92763000	141000000	242000000	253000000	363000000	379000000
ATP-citrate synthase	ACLY	27	34	34	32	35	32	27	34	34	31.6667	32	35	32	33	21555000	51921000	80850000	32327000	44101000	221000000
CD109 antigen	CD109	31	29	29	32	34	22	31	29	29	29.6667	32	34	22	29.3333	166000000	106000000	80376000	285000000	284000000	39237000
Complement factor B;Complement factor B Ba fragment;Complement factor B Bb fragment	CFB	38	39	37	34	36	33	33	33	33	33	31	32	30	31	1850000000	1190000000	711000000	341000000	781000000	378000000
Thrombospondin-2	THBS2	38	36	36	33	36	33	34	32	32	32.6667	30	32	29	30.3333	1470000000	718000000	870000000	200000000	405000000	319000000
Collagen alpha-2(V) chain	COL5A2	32	31	26	30	29	27	31	30	25	28.6667	30	29	27	28.6667	559000000	143000000	63467000	191000000	77380000	67307000
Procollagen-lysine,2-oxoglutarate 5-dioxygenase 1	PLOD1	31	31	32	29	31	31	31	31	32	31.3333	29	31	31	30.3333	396000000	203000000	306000000	244000000	270000000	299000000
78 kDa glucose-regulated protein	HSPA5	32	32	32	30	31	32	31	31	31	31	29	30	31	30	289000000	520000000	478000000	436000000	549000000	1510000000
Moesin	MSN	38	41	41	39	42	41	27	29	29	28.3333	28	30	29	29	228000000	318000000	361000000	298000000	435000000	1450000000
Glia-derived nexin	SERPINE2	25	25	24	28	27	28	25	25	24	24.6667	28	27	28	27.6667	1370000000	1220000000	1630000000	3780000000	3210000000	1870000000
Transketolase	TKT	26	26	28	28	28	24	26	26	28	26.6667	28	28	24	26.6667	147000000	196000000	252000000	388000000	353000000	335000000
Complement C1r subcomponent;Complement C1r subcomponent heavy chain;Complement C1r subcomponent light chain	C1R	29	29	30	28	30	30	28	28	29	28.3333	27	29	29	28.3333	2940000000	1410000000	926000000	1310000000	1450000000	525000000
Complement C1s subcomponent;Complement C1s subcomponent heavy chain;Complement C1s subcomponent light chain	C1S	27	27	27	27	27	25	27	27	27	27	27	27	25	26.3333	2480000000	1440000000	974000000	1020000000	1470000000	649000000
L-lactate dehydrogenase A chain	LDHA	28	28	29	28	29	24	27	27	28	27.3333	27	28	23	26	331000000	584000000	745000000	595000000	866000000	120000000
Heat shock cognate 71 kDa protein	HSPA8	29	30	31	29	30	32	26	27	28	27	26	27	29	27.3333	153000000	278000000	258000000	283000000	279000000	3770000000
Protein disulfide-isomerase	P4HB	26	28	28	25	27	26	26	28	28	27.3333	25	27	26	26	284000000	442000000	599000000	355000000	672000000	629000000
Annexin A2;Annexin;Putative annexin A2-like protein	ANXA2;ANXA2P2	25	24	26	25	25	24	25	24	26	25	25	25	24	24.6667	163000000	175000000	329000000	361000000	294000000	51756000
Procollagen-lysine,2-oxoglutarate 5-dioxygenase 3	PLOD3	25	25	25	25	26	22	25	25	25	25	25	26	22	24.3333	164000000	104000000	115000000	156000000	185000000	103000000
Fibulin-2	FBLN2	28	28	27	25	25	22	28	28	27	27.6667	25	25	22	24	977000000	637000000	357000000	314000000	433000000	145000000
Stromelysin-1	MMP3	26	28	26	28	26	25	24	25	24	24.3333	25	23	23	23.6667	1060000000	1890000000	3780000000	5890000000	8740000000	931000000
Pappalysin-1	PAPPA	25	24	25	25	25	16	25	24	25	24.6667	25	25	16	22	77026000	71961000	35001000	131000000	93203000	14024000
Major vault protein	MVP	19	20	25	24	24	2	19	20	25	21.3333	24	24	2	16.6667	35200000	40592000	90197000	88394000	132000000	4134600
DNA damage-binding protein 1	DDB1	20	26	24	23	24	26	20	26	24	23.3333	23	24	26	24.3333	13046000	26062000	36411000	34500000	33835000	144000000
Decorin	DCN	21	23	22	24	25	22	20	22	21	21	23	24	21	22.6667	4490000000	2350000000	2080000000	2320000000	2520000000	256000000
Adipocyte enhancer-binding protein 1	AEBP1	23	22	23	24	24	20	22	21	22	21.6667	23	23	19	21.6667	291000000	174000000	135000000	377000000	322000000	98303000
Heat shock protein HSP 90-alpha	HSP90AA1	29	31	33	35	35	36	18	18	19	18.3333	22	22	22	22	48879000	115000000	116000000	127000000	202000000	825000000
Plasminogen activator inhibitor 1	SERPINE1	22	22	23	22	21	22	22	22	23	22.3333	22	21	22	21.6667	2490000000	2460000000	2270000000	1510000000	963000000	721000000
Protein disulfide-isomerase A3	PDIA3	28	27	28	27	27	25	22	21	22	21.6667	22	22	20	21.3333	211000000	319000000	368000000	283000000	450000000	822000000
Extracellular matrix protein 1	ECM1	23	22	21	22	23	17	23	22	21	22	22	23	17	20.6667	634000000	304000000	227000000	486000000	456000000	114000000
Coiled-coil domain-containing protein 80	CCDC80	25	25	24	22	22	18	25	25	24	24.6667	22	22	18	20.6667	219000000	178000000	147000000	111000000	61795000	79418000
Serpin H1	SERPINH1	22	22	23	22	23	16	22	22	23	22.3333	22	23	16	20.3333	585000000	571000000	906000000	774000000	995000000	16133000
Protein disulfide-isomerase A4	PDIA4	19	21	23	22	22	15	19	21	23	21	22	22	15	19.6667	39383000	52840000	58831000	108000000	111000000	301000000
Annexin A6;Annexin	ANXA6	21	21	22	22	22	4	21	21	22	21.3333	22	22	4	16	14070000	22229000	66573000	109000000	57548000	575410
Cullin-associated NEDD8-dissociated protein 1	CAND1	25	23	27	21	21	28	25	23	27	25	21	21	28	23.3333	14722000	18099000	29546000	23371000	19977000	207000000
Importin-5	IPO5	17	22	27	21	21	23	17	22	27	22	21	21	23	21.6667	8910200	9641600	19001000	15991000	20021000	96643000
EMILIN-1	EMILIN1	24	25	25	21	23	21	24	25	25	24.6667	21	23	21	21.6667	173000000	79410000	86705000	118000000	115000000	33120000
Heat shock protein HSP 90-beta	HSP90AB1	35	37	40	39	37	44	20	19	21	20	21	19	24	21.3333	210000000	504000000	407000000	422000000	583000000	4220000000
Rab GDP dissociation inhibitor beta	GDI2	27	29	30	29	30	29	19	21	21	20.3333	21	22	20	21	79595000	114000000	171000000	140000000	173000000	344000000
Nicotinamide phosphoribosyltransferase	NAMPT	22	20	22	21	19	21	22	20	22	21.3333	21	19	21	20.3333	74538000	114000000	223000000	80070000	78244000	92805000
Alpha-enolase	ENO1	25	25	25	25	25	22	21	21	21	21	21	21	18	20	363000000	396000000	682000000	465000000	504000000	1050000000
Calsyntenin-1;Soluble Alc-alpha;CTF1-alpha	CLSTN1	23	22	22	21	21	16	23	22	22	22.3333	21	21	16	19.3333	269000000	203000000	141000000	168000000	182000000	111000000
Cathepsin B;Cathepsin B light chain;Cathepsin B heavy chain	CTSB	20	20	20	20	20	20	20	20	20	20	20	20	20	20	445000000	812000000	593000000	1780000000	707000000	201000000
Nucleobindin-1	NUCB1	20	22	21	21	21	21	19	21	20	20	20	20	20	20	274000000	152000000	123000000	219000000	145000000	265000000
Fructose-bisphosphate aldolase A;Fructose-bisphosphate aldolase	ALDOA	23	24	24	22	21	23	20	21	22	21	20	19	20	19.6667	253000000	369000000	548000000	284000000	387000000	1820000000
Dihydropyrimidinase-related protein 2	DPYSL2	22	22	24	23	24	21	19	19	20	19.3333	20	21	17	19.3333	70779000	91847000	152000000	160000000	115000000	146000000
Procollagen C-endopeptidase enhancer 1	PCOLCE	20	19	21	20	21	17	20	19	21	20	20	21	17	19.3333	863000000	286000000	379000000	1050000000	1220000000	164000000
Latent-transforming growth factor beta-binding protein 2	LTBP2	19	20	20	20	20	16	19	20	20	19.6667	20	20	16	18.6667	147000000	215000000	156000000	111000000	127000000	44665000
Plastin-3	PLS3	28	27	28	26	26	27	21	20	21	20.6667	19	19	21	19.6667	135000000	163000000	230000000	90153000	87626000	275000000
Galectin-3-binding protein	LGALS3BP	20	19	19	19	19	18	20	19	19	19.3333	19	19	18	18.6667	1620000000	987000000	1290000000	449000000	498000000	598000000
Puromycin-sensitive aminopeptidase	NPEPPS	15	17	19	19	18	18	15	17	19	17	19	18	18	18.3333	7062900	9195200	28903000	16487000	14861000	58447000
Lysyl oxidase homolog 2	LOXL2	20	19	19	19	20	16	20	19	19	19.3333	19	20	16	18.3333	207000000	113000000	86903000	77618000	88129000	17167000
Growth arrest-specific protein 6	GAS6	14	17	14	19	19	15	14	17	14	15	19	19	15	17.6667	43734000	81263000	34023000	125000000	70007000	33585000
Prolyl endopeptidase FAP;Antiplasmin-cleaving enzyme FAP, soluble form	FAP	21	21	23	19	17	15	21	21	23	21.6667	19	17	15	17	82285000	82569000	141000000	87711000	47149000	12612000
Calreticulin	CALR	19	20	20	18	18	19	19	20	20	19.6667	18	18	19	18.3333	139000000	197000000	146000000	248000000	316000000	570000000
T-complex protein 1 subunit beta	CCT2	12	14	18	18	18	18	12	14	18	14.6667	18	18	18	18	4078900	13061000	24797000	14320000	20370000	134000000
Latent-transforming growth factor beta-binding protein 1	LTBP1	14	15	17	18	17	12	14	15	17	15.3333	18	17	12	15.6667	16496000	24509000	15750000	53372000	96838000	12441000
Nidogen-2	NID2	22	21	21	19	19	7	21	20	20	20.3333	18	18	6	14	127000000	25528000	43126000	42843000	43672000	4186600
Phosphoglycerate kinase 1	PGK1	21	24	24	22	21	27	16	19	19	18	17	17	22	18.6667	68218000	98012000	197000000	103000000	73620000	2240000000
Heat shock 70 kDa protein 4	HSPA4	16	18	18	18	15	23	15	17	17	16.3333	17	14	22	17.6667	17869000	33676000	38774000	28736000	30690000	288000000
Importin subunit beta-1	KPNB1	15	19	19	17	16	19	15	19	19	17.6667	17	16	19	17.3333	9390200	17171000	25824000	17318000	23670000	217000000
Fibrillin-1	FBN1	23	21	22	20	20	19	20	18	19	19	17	17	17	17	330000000	166000000	197000000	203000000	148000000	81509000
Vacuolar protein sorting-associated protein 35	VPS35	12	16	15	17	16	18	12	16	15	14.3333	17	16	18	17	6029200	14901000	32906000	14620000	21159000	63594000
Clusterin;Clusterin beta chain;Clusterin alpha chain;Clusterin	CLU	17	17	16	17	16	17	17	17	16	16.6667	17	16	17	16.6667	848000000	517000000	491000000	365000000	94476000	256000000
Pentraxin-related protein PTX3	PTX3	17	17	17	17	16	17	17	17	17	17	17	16	17	16.6667	2580000000	2160000000	1370000000	1020000000	857000000	248000000
Prosaposin;Saposin-A;Saposin-B-Val;Saposin-B;Saposin-C;Saposin-D	PSAP	24	25	25	24	23	21	17	18	18	17.6667	17	16	15	16	758000000	962000000	686000000	585000000	403000000	144000000
Beta-mannosidase	MANBA	18	18	17	18	17	15	17	17	16	16.6667	17	16	14	15.6667	73018000	57163000	49352000	35230000	28599000	24201000
Thioredoxin reductase 1, cytoplasmic	TXNRD1	16	16	17	17	17	12	16	16	17	16.3333	17	17	12	15.3333	24570000	79912000	98970000	51925000	55793000	13093000
Annexin A5;Annexin	ANXA5	14	15	17	17	16	10	14	15	17	15.3333	17	16	10	14.3333	61838000	84770000	94353000	132000000	76043000	20196000
Exportin-1	XPO1	11	16	19	16	18	23	11	16	19	15.3333	16	18	23	19	1758500	2827800	11119000	3101900	4163800	118000000
Splicing factor 3B subunit 3	SF3B3	10	17	17	16	16	23	10	17	17	14.6667	16	16	23	18.3333	4165700	6921600	8062000	7189200	8688700	139000000
Fibronectin type III domain-containing protein 1	FNDC1	24	24	24	16	17	21	24	24	24	24	16	17	21	18	75663000	67168000	148000000	3516000	7048800	26215000
Nucleolin	NCL	16	17	16	16	17	19	16	17	16	16.3333	16	17	19	17.3333	15105000	42135000	37233000	57153000	60867000	517000000
Phosphoglycerate mutase 1	PGAM1	13	16	14	16	16	18	13	16	14	14.3333	16	16	18	16.6667	56272000	115000000	103000000	102000000	117000000	569000000
Cathepsin D;Cathepsin D light chain;Cathepsin D heavy chain	CTSD	17	16	17	16	16	15	17	16	17	16.6667	16	16	15	15.6667	500000000	535000000	553000000	387000000	665000000	124000000
Beta-hexosaminidase;Beta-hexosaminidase subunit alpha	HEXA	16	16	16	16	16	14	16	16	16	16	16	16	14	15.3333	189000000	191000000	180000000	178000000	142000000	145000000
Neutral alpha-glucosidase AB	GANAB	17	18	18	16	16	14	17	18	18	17.6667	16	16	14	15.3333	15043000	28292000	38202000	25815000	43492000	115000000
Fatty acid synthase;[Acyl-carrier-protein] S-acetyltransferase;[Acyl-carrier-protein] S-malonyltransferase;3-oxoacyl-[acyl-carrier-protein] synthase;3-oxoacyl-[acyl-carrier-protein] reductase;3-hydroxyacyl-[acyl-carrier-protein] dehydratase;Enoyl-[acyl-carrier-protein] reductase;Oleoyl-[acyl-carrier-protein] hydrolase	FASN	11	14	19	16	20	9	11	14	19	14.6667	16	20	9	15	2476000	4727400	13478000	3781500	7238900	124000000
Calumenin	CALU	15	15	15	16	16	13	15	15	15	15	16	16	13	15	119000000	136000000	152000000	151000000	175000000	30787000
Beta-hexosaminidase subunit beta;Beta-hexosaminidase subunit beta chain B;Beta-hexosaminidase subunit beta chain A	HEXB	16	16	17	16	16	13	16	16	17	16.3333	16	16	13	15	157000000	145000000	161000000	153000000	156000000	129000000
Aldose reductase	AKR1B1	15	15	16	16	16	12	15	15	16	15.3333	16	16	12	14.6667	102000000	89850000	132000000	293000000	133000000	62492000
Collagen alpha-1(VII) chain	COL7A1	15	12	15	16	18	10	15	12	15	14	16	18	10	14.6667	40113000	5746100	19734000	30356000	35036000	4990000
1,4-alpha-glucan-branching enzyme	GBE1	14	14	16	16	15	12	14	14	16	14.6667	16	15	12	14.3333	33471000	36480000	60874000	51895000	50863000	7248900
Ubiquitin-like modifier-activating enzyme 1	UBA1	12	21	21	15	19	17	12	21	21	18	15	19	17	17	5570500	13116000	36644000	19971000	26810000	108000000
Coatomer subunit alpha;Xenin;Proxenin	COPA	10	14	16	15	16	16	10	14	16	13.3333	15	16	16	15.6667	7701200	10071000	29129000	11599000	15711000	70512000
T-complex protein 1 subunit eta	CCT7	9	12	15	15	15	17	9	12	15	12	15	15	17	15.6667	4691300	12950000	18693000	13138000	14646000	132000000
Elongation factor 1-gamma	EEF1G	13	13	16	15	15	16	13	13	16	14	15	15	16	15.3333	15922000	54592000	90353000	46247000	62281000	263000000
Serine protease HTRA1	HTRA1	15	14	15	15	16	15	15	14	15	14.6667	15	16	15	15.3333	455000000	418000000	418000000	361000000	426000000	200000000
Plasma protease C1 inhibitor	SERPING1	16	16	16	16	15	16	15	15	15	15	15	15	15	15	1210000000	616000000	474000000	488000000	569000000	342000000
Peptidyl-glycine alpha-amidating monooxygenase;Peptidylglycine alpha-hydroxylating monooxygenase;Peptidyl-alpha-hydroxyglycine alpha-amidating lyase	PAM	14	15	15	15	16	14	14	15	15	14.6667	15	16	14	15	52218000	25200000	30633000	78238000	91778000	26169000
Spondin-1	SPON1	15	13	15	15	15	15	15	13	15	14.3333	15	15	15	15	347000000	80167000	118000000	104000000	81347000	60706000
Amyloid beta A4 protein;N-APP;Soluble APP-alpha;Soluble APP-beta;C99;Beta-amyloid protein 42;Beta-amyloid protein 40;C83;P3(42);P3(40);C80;Gamma-secretase C-terminal fragment 59;Gamma-secretase C-terminal fragment 57;Gamma-secretase C-terminal fragment 50;C31	APP	14	15	16	16	16	15	13	14	15	14	15	15	14	14.6667	45610000	53536000	52523000	73284000	86315000	143000000
Follistatin-related protein 1	FSTL1	15	15	15	15	15	14	15	15	15	15	15	15	14	14.6667	1230000000	789000000	483000000	591000000	500000000	124000000
Target of Nesh-SH3	ABI3BP;DKFZp667H216	19	20	19	15	15	12	19	20	19	19.3333	15	15	12	14	113000000	297000000	356000000	13417000	27872000	24997000
Histidine--tRNA ligase, cytoplasmic	HARS	11	14	14	15	13	14	11	14	14	13	15	13	14	14	9172900	15056000	17116000	15451000	28189000	124000000
Podocan	PODN	18	16	16	15	16	11	18	16	16	16.6667	15	16	11	14	132000000	55541000	31364000	41984000	29280000	7536200
Niban-like protein 1	FAM129B	12	13	18	15	15	10	12	13	18	14.3333	15	15	10	13.3333	13121000	14650000	27467000	27711000	27294000	38727000
Serpin B6	SERPINB6	13	13	15	16	14	12	12	12	14	12.6667	15	13	11	13	23997000	47706000	79108000	41754000	46186000	11107000
Fascin	FSCN1	14	14	15	15	14	7	14	14	15	14.3333	15	14	7	12	26615000	34861000	60357000	66983000	58090000	6505800
Cartilage oligomeric matrix protein	COMP	29	28	24	25	24	14	19	19	15	17.6667	15	14	6	11.6667	725000000	796000000	125000000	48146000	47755000	43357000
Chitinase-3-like protein 1	CHI3L1	25	25	24	14	17	15	25	25	24	24.6667	14	17	15	15.3333	1480000000	3210000000	1010000000	18912000	67467000	61735000
Actin-related protein 3	ACTR3	14	15	16	14	16	16	14	15	16	15	14	16	16	15.3333	27012000	37447000	37553000	44065000	45572000	208000000
Coatomer subunit beta	COPB1	9	9	14	14	16	15	9	9	14	10.6667	14	16	15	15	8193000	12300000	29153000	13659000	22977000	97683000
Putative elongation factor 1-alpha-like 3;Elongation factor 1-alpha 1;Elongation factor 1-alpha;Elongation factor 1-alpha 2	EEF1A1P5;EEF1A1;EEF1A2	16	15	16	14	14	16	16	15	16	15.6667	14	14	16	14.6667	84403000	230000000	423000000	257000000	287000000	847000000
Actin-related protein 2/3 complex subunit 2	ARPC2	15	14	14	14	15	14	15	14	14	14.3333	14	15	14	14.3333	19270000	34604000	51656000	37313000	40435000	252000000
T-complex protein 1 subunit zeta	CCT6A	11	13	14	14	15	13	11	13	14	12.6667	14	15	13	14	6609200	15932000	21798000	15483000	17660000	136000000
Bone morphogenetic protein 1	BMP1	15	15	15	14	15	12	15	15	15	15	14	15	12	13.6667	125000000	61057000	46755000	42871000	24311000	15029000
Alpha-N-acetylglucosaminidase;Alpha-N-acetylglucosaminidase 82 kDa form;Alpha-N-acetylglucosaminidase 77 kDa form	NAGLU	13	13	14	14	14	12	13	13	14	13.3333	14	14	12	13.3333	25960000	26224000	25085000	23898000	24564000	12181000
Glucose-6-phosphate isomerase	GPI	18	19	21	19	20	17	12	13	15	13.3333	14	14	11	13	73390000	146000000	293000000	109000000	149000000	156000000
Tripeptidyl-peptidase 1	TPP1	14	14	14	14	14	11	14	14	14	14	14	14	11	13	190000000	220000000	177000000	236000000	246000000	110000000
Malate dehydrogenase, mitochondrial;Malate dehydrogenase	MDH2	13	14	14	14	13	12	13	14	14	13.6667	14	13	12	13	29788000	60160000	21290000	35068000	25596000	473000000
Mannan-binding lectin serine protease 1;Mannan-binding lectin serine protease 1 heavy chain;Mannan-binding lectin serine protease 1 light chain	MASP1	14	12	12	14	14	11	14	12	12	12.6667	14	14	11	13	131000000	25960000	12976000	254000000	406000000	30591000
Insulin-like growth factor-binding protein 7	IGFBP7	14	14	14	14	13	10	14	14	14	14	14	13	10	12.3333	152000000	260000000	290000000	255000000	127000000	53179000
Leukotriene A-4 hydrolase	LTA4H	14	13	15	14	14	8	14	13	15	14	14	14	8	12	7049700	12088000	18051000	17142000	23041000	57063000
Aspartate aminotransferase, cytoplasmic	GOT1	11	10	12	14	13	8	11	10	12	11	14	13	8	11.6667	7565000	15155000	18253000	18078000	21714000	170000000
T-complex protein 1 subunit alpha	TCP1	10	14	15	13	15	17	10	14	15	13	13	15	17	15	7036100	11962000	21584000	14470000	21136000	119000000
L-lactate dehydrogenase B chain;L-lactate dehydrogenase	LDHB	15	16	16	14	15	15	14	15	15	14.6667	13	14	14	13.6667	80764000	134000000	159000000	150000000	173000000	18196000
Serine/threonine-protein phosphatase 2A 65 kDa regulatory subunit A alpha isoform	PPP2R1A	10	12	14	13	13	15	10	12	14	12	13	13	15	13.6667	3111800	4733100	9297900	5676900	7345800	71605000
Olfactomedin-like protein 3	OLFML3	14	14	15	13	14	14	14	14	15	14.3333	13	14	14	13.6667	262000000	105000000	118000000	182000000	219000000	63746000
Triosephosphate isomerase	TPI1	15	15	13	13	14	13	15	15	13	14.3333	13	14	13	13.3333	65962000	138000000	110000000	88207000	97186000	203000000
Heterogeneous nuclear ribonucleoprotein K	HNRNPK	11	12	12	13	14	13	11	12	12	11.6667	13	14	13	13.3333	10344000	16199000	21250000	26080000	39480000	115000000
N-acetylglucosamine-6-sulfatase	GNS	13	14	13	13	13	13	13	14	13	13.3333	13	13	13	13	107000000	133000000	131000000	99435000	79749000	55507000
Mannosyl-oligosaccharide 1,2-alpha-mannosidase IA	MAN1A1	14	13	13	13	13	13	14	13	13	13.3333	13	13	13	13	68799000	54693000	56499000	47008000	58706000	29025000
Pigment epithelium-derived factor	SERPINF1	17	17	17	17	17	16	13	13	13	13	13	13	13	13	2630000000	1100000000	746000000	1060000000	1390000000	228000000
Phospholipid transfer protein	PLTP	16	16	15	13	13	13	16	16	15	15.6667	13	13	13	13	94905000	75002000	37487000	47883000	41094000	27583000
Peptidyl-prolyl cis-trans isomerase FKBP10	FKBP10	15	13	13	13	14	12	15	13	13	13.6667	13	14	12	13	88779000	38359000	44854000	28986000	68426000	9520200
Basement membrane-specific heparan sulfate proteoglycan core protein;Endorepellin;LG3 peptide	HSPG2	16	15	14	13	13	12	16	15	14	15	13	13	12	12.6667	60451000	35301000	59397000	17419000	13839000	13465000
Cysteine--tRNA ligase, cytoplasmic	CARS	11	13	14	13	13	11	11	13	14	12.6667	13	13	11	12.3333	4161000	6594500	11165000	9719500	14050000	56906000
Neuropilin-1	NRP1	14	14	13	13	13	11	14	14	13	13.6667	13	13	11	12.3333	56002000	51914000	48133000	51086000	47285000	17945000
SPARC	SPARC	14	13	13	13	11	13	14	13	13	13.3333	13	11	13	12.3333	2050000000	1830000000	1420000000	1190000000	599000000	663000000
45 kDa calcium-binding protein	SDF4	13	13	13	13	13	11	13	13	13	13	13	13	11	12.3333	74899000	87930000	71420000	86131000	63321000	47451000
EMILIN-2	EMILIN2	15	14	12	13	13	11	15	14	12	13.6667	13	13	11	12.3333	103000000	12619000	5329800	26335000	34873000	22548000
Matrix-remodeling-associated protein 5	MXRA5	11	12	13	13	14	10	11	12	13	12	13	14	10	12.3333	16525000	4551200	5829700	22407000	37966000	3518100
Phosphoserine aminotransferase	PSAT1	13	13	13	13	14	10	13	13	13	13	13	14	10	12.3333	23172000	66857000	74083000	52475000	76864000	64395000
Semaphorin-7A	SEMA7A	13	14	15	13	15	8	13	14	15	14	13	15	8	12	36929000	42625000	47740000	10406000	25067000	8217100
Coatomer subunit gamma-1	COPG1	6	13	15	13	13	10	6	13	15	11.3333	13	13	10	12	2508800	4820900	15373000	5063000	6057200	33913000
Collagen alpha-2(IV) chain;Canstatin	COL4A2	14	14	14	13	11	11	14	14	14	14	13	11	11	11.6667	86690000	30665000	26571000	45714000	34207000	39102000
Collagen alpha-1(XIV) chain	COL14A1	13	12	12	13	11	11	13	12	12	12.3333	13	11	11	11.6667	37303000	4444400	4074700	21504000	3434300	4530000
Putative phospholipase B-like 2;Putative phospholipase B-like 2 32 kDa form;Putative phospholipase B-like 2 45 kDa form	PLBD2	13	13	13	13	12	10	13	13	13	13	13	12	10	11.6667	72673000	54967000	60243000	52207000	53135000	48255000
Peroxiredoxin-6	PRDX6	12	10	11	13	13	8	12	10	11	11	13	13	8	11.3333	17055000	33985000	30460000	53699000	58113000	152000000
X-ray repair cross-complementing protein 6	XRCC6	8	12	14	13	12	3	8	12	14	11.3333	13	12	3	9.33333	1859400	6560100	10460000	10408000	21793000	2227600
Early endosome antigen 1	EEA1	7	8	13	13	11	3	7	8	13	9.33333	13	11	3	9	5007900	6162500	16638000	10837000	4752300	2374600
Polyadenylate-binding protein;Polyadenylate-binding protein 1	PABPC1	12	14	13	12	14	19	12	14	13	13	12	14	19	15	6979800	13440000	17960000	11980000	11622000	210000000
60 kDa heat shock protein, mitochondrial	HSPD1	13	15	14	12	14	19	13	15	14	14	12	14	19	15	9098100	39743000	28391000	14624000	28998000	164000000
T-complex protein 1 subunit gamma	CCT3	8	13	16	12	11	17	8	13	16	12.3333	12	11	17	13.3333	9189300	19394000	26777000	20561000	25029000	192000000
Heterogeneous nuclear ribonucleoproteins A2/B1	HNRNPA2B1	11	12	10	12	13	14	11	12	10	11	12	13	14	13	23734000	61192000	28958000	45778000	79712000	235000000
UTP--glucose-1-phosphate uridylyltransferase	UGP2	12	10	12	12	14	12	12	10	12	11.3333	12	14	12	12.6667	22437000	25132000	43792000	35202000	37773000	66231000
6-phosphogluconate dehydrogenase, decarboxylating	PGD	10	12	13	12	13	13	10	12	13	11.6667	12	13	13	12.6667	15730000	52042000	54638000	35047000	39693000	273000000
14-3-3 protein epsilon	YWHAE	14	15	15	13	14	13	12	13	13	12.6667	12	13	12	12.3333	38738000	66568000	38159000	56121000	63066000	336000000
WD repeat-containing protein 1	WDR1	9	9	14	12	11	12	9	9	14	10.6667	12	11	12	11.6667	4838800	6575000	41398000	30183000	10440000	167000000
Tumor necrosis factor-inducible gene 6 protein	TNFAIP6	12	12	12	12	12	11	12	12	12	12	12	12	11	11.6667	237000000	588000000	528000000	213000000	279000000	57750000
Angiopoietin-related protein 2	ANGPTL2	14	13	13	12	12	10	14	13	13	13.3333	12	12	10	11.3333	101000000	34959000	39313000	38775000	32894000	26910000
Inactive serine protease PAMR1	PAMR1	12	9	11	12	13	8	12	9	11	10.6667	12	13	8	11	108000000	75718000	16225000	36068000	74481000	7223000
Tumor necrosis factor receptor superfamily member 11B	TNFRSF11B	10	8	8	12	12	9	10	8	8	8.66667	12	12	9	11	5721500	6638200	3569800	103000000	125000000	7885500
Thioredoxin domain-containing protein 5	TXNDC5	11	12	12	12	12	9	11	12	12	11.6667	12	12	9	11	34960000	75749000	89711000	65440000	95161000	11295000
Adenosylhomocysteinase	AHCY	9	11	12	12	9	11	9	11	12	10.6667	12	9	11	10.6667	3481400	8103200	16941000	7186000	7354300	108000000
Lactadherin;Lactadherin short form;Medin	MFGE8	12	12	11	12	11	9	12	12	11	11.6667	12	11	9	10.6667	158000000	112000000	80168000	83601000	95955000	19803000
Exostosin-2	EXT2	11	11	11	12	11	9	11	11	11	11	12	11	9	10.6667	26403000	22654000	17233000	24316000	26552000	7962300
Plastin-2	LCP1	19	21	17	17	6	23	14	15	12	13.6667	12	1	18	10.3333	2629700	17209000	1250000	802280	0	831000000
Interleukin enhancer-binding factor 3	ILF3	12	13	12	13	10	11	11	12	11	11.3333	12	9	10	10.3333	8093700	15630000	28173000	24323000	28717000	40210000
Annexin A1;Annexin	ANXA1	11	10	13	12	13	5	11	10	13	11.3333	12	13	5	10	30251000	27635000	51936000	59651000	39086000	7500400
Glycine--tRNA ligase	GARS	9	10	14	12	10	8	9	10	14	11	12	10	8	10	17782000	28607000	72380000	18258000	24228000	81464000
Dickkopf-related protein 3	DKK3	6	6	10	12	12	3	6	6	10	7.33333	12	12	3	9	57658000	26226000	18392000	194000000	132000000	10242000
T-complex protein 1 subunit theta	CCT8	11	12	15	11	14	13	11	12	15	12.6667	11	14	13	12.6667	7540000	16266000	38613000	22133000	26430000	187000000
EGF-containing fibulin-like extracellular matrix protein 1	EFEMP1	18	18	16	11	15	12	18	18	16	17.3333	11	15	12	12.6667	800000000	540000000	225000000	12017000	33291000	95257000
Aspartate aminotransferase, mitochondrial	GOT2	10	14	9	11	10	16	10	14	9	11	11	10	16	12.3333	4903800	14942000	8714900	18038000	14774000	193000000
Programmed cell death 6-interacting protein	PDCD6IP	12	13	15	11	11	13	12	13	15	13.3333	11	11	13	11.6667	13257000	12017000	19236000	10627000	16021000	54295000
Glyceraldehyde-3-phosphate dehydrogenase	GAPDH	13	12	13	11	12	11	13	12	13	12.6667	11	12	11	11.3333	29480000	47666000	175000000	112000000	111000000	119000000
Peptidyl-prolyl cis-trans isomerase B	PPIB	12	12	11	11	12	11	12	12	11	11.6667	11	12	11	11.3333	79459000	149000000	108000000	144000000	167000000	287000000
Carboxypeptidase E	CPE	12	12	13	11	10	12	12	12	13	12.3333	11	10	12	11	71210000	76150000	55012000	53914000	12058000	49981000
Septin-2	DIFF6, NEDD-5, NEDD5, Pnutl3, SEPT2, hNedd5	9	9	12	11	11	11	9	9	12	10	11	11	11	11	6306500	9858200	18191000	26168000	19250000	83127000
Synaptic vesicle membrane protein VAT-1 homolog	VAT1	11	9	12	11	11	11	11	9	12	10.6667	11	11	11	11	20300000	24249000	71693000	37265000	38580000	41290000
Proteasome subunit alpha type-7	PSMA7	11	11	12	11	11	10	11	11	12	11.3333	11	11	10	10.6667	15302000	33500000	22042000	24036000	34839000	158000000
Inhibin beta A chain	INHBA	12	13	13	11	10	11	12	13	13	12.6667	11	10	11	10.6667	44091000	41010000	84987000	58735000	16985000	69483000
Cathepsin F	CTSF	11	11	11	11	11	10	11	11	11	11	11	11	10	10.6667	77897000	59421000	43391000	40671000	42174000	22271000
Tryptophan--tRNA ligase, cytoplasmic;T1-TrpRS;T2-TrpRS	WARS	12	10	11	11	12	8	12	10	11	11	11	12	8	10.3333	17308000	28114000	45015000	18014000	19718000	4517000
Reticulocalbin-1	RCN1	12	11	11	11	11	9	12	11	11	11.3333	11	11	9	10.3333	67521000	76759000	92567000	93760000	106000000	21911000
Olfactomedin-like protein 1	OLFML1	10	10	9	11	10	10	10	10	9	9.66667	11	10	10	10.3333	23137000	7325800	6261900	29472000	9266400	5848100
Legumain	LGMN	10	11	10	11	10	10	10	11	10	10.3333	11	10	10	10.3333	50457000	61357000	44919000	31502000	26504000	57813000
Peptidyl-prolyl cis-trans isomerase FKBP9	FKBP9	12	12	11	11	12	7	12	12	11	11.6667	11	12	7	10	31091000	26023000	46834000	41003000	73592000	5744600
Biglycan	BGN	17	16	17	18	18	12	10	9	10	9.66667	11	11	8	10	1240000000	1160000000	746000000	743000000	492000000	27290000
Heat shock 70 kDa protein 13	HSPA13	11	10	10	11	11	8	11	10	10	10.3333	11	11	8	10	76501000	54513000	58131000	79085000	52319000	45703000
Inactive tyrosine-protein kinase 7	PTK7	10	10	11	11	11	8	10	10	11	10.3333	11	11	8	10	13531000	10921000	13686000	43412000	35268000	10086000
Protein disulfide-isomerase A6	PDIA6	12	10	10	11	11	8	12	10	10	10.6667	11	11	8	10	42199000	47614000	67777000	63006000	76762000	301000000
Proteasome activator complex subunit 1	PSME1	9	10	11	11	8	9	9	10	11	10	11	8	9	9.33333	5856900	9657100	5954600	18982000	10232000	75186000
Testican-1	SPOCK1	11	11	11	11	11	6	11	11	11	11	11	11	6	9.33333	143000000	114000000	157000000	83025000	120000000	4561300
Inactive carboxypeptidase-like protein X2	CPXM2	12	5	10	16	16	2	11	4	9	8	15	15	1	10.3333	3969800	376510	2453200	6890500	59669000	0
Alpha-mannosidase 2	MAN2A1	11	10	9	11	9	6	11	10	9	10	11	9	6	8.66667	20906000	9655600	9884600	12855000	11433000	4435100
Exportin-2	CSE1L	5	8	9	10	10	17	5	8	9	7.33333	10	10	17	12.3333	594760	1079900	2868700	1863800	4792100	55284000
Eukaryotic translation initiation factor 3 subunit L	EIF3L	6	10	12	10	11	15	6	10	12	9.33333	10	11	15	12	1608100	1845300	4373000	2699400	2669400	58244000
Eukaryotic translation initiation factor 3 subunit A	EIF3A	7	8	11	10	10	16	7	8	11	8.66667	10	10	16	12	2215800	2752900	6307200	8720400	6814700	68185000
Threonine--tRNA ligase, cytoplasmic	TARS	8	10	10	10	9	13	8	10	10	9.33333	10	9	13	10.6667	1615400	3306400	15121000	3301900	4112000	66776000
Metalloproteinase inhibitor 1	TIMP1	11	11	11	10	10	11	11	11	11	11	10	10	11	10.3333	4290000000	4080000000	3510000000	1560000000	1410000000	1170000000
Glucosylceramidase	GBA	10	9	11	10	10	11	10	9	11	10	10	10	11	10.3333	10973000	33995000	43153000	23032000	30166000	31241000
Dipeptidyl peptidase 4;Dipeptidyl peptidase 4 membrane form;Dipeptidyl peptidase 4 soluble form	DPP4	11	11	12	10	10	11	11	11	12	11.3333	10	10	11	10.3333	45155000	35473000	88311000	49173000	37128000	30025000
Ubiquitin carboxyl-terminal hydrolase 5	USP5	4	10	12	10	10	11	4	10	12	8.66667	10	10	11	10.3333	2124300	3731500	5200700	4412300	6499000	24745000
Isocitrate dehydrogenase [NADP] cytoplasmic	IDH1	7	9	12	11	10	11	6	9	11	8.66667	10	10	10	10	12377000	11470000	18002000	15221000	9795800	106000000
Coronin-1C;Coronin	CORO1C	9	10	9	10	11	9	9	10	9	9.33333	10	11	9	10	16026000	17976000	35716000	29095000	25397000	72931000
C-type lectin domain family 11 member A	CLEC11A	11	10	10	10	11	9	11	10	10	10.3333	10	11	9	10	79459000	64653000	118000000	159000000	173000000	53365000
Lumican	LUM	16	16	16	16	16	15	10	10	10	10	10	10	9	9.66667	3780000000	3060000000	1460000000	2220000000	1820000000	781000000
Rho GTPase-activating protein 1	ARHGAP1	8	10	10	10	8	11	8	10	10	9.33333	10	8	11	9.66667	11010000	16434000	30455000	13899000	15909000	12539000
Dihydropyrimidinase-related protein 3	DPYSL3	13	15	14	13	17	9	10	12	10	10.6667	10	14	5	9.66667	5938400	4929400	23235000	6617700	8343100	3014100
Gelsolin	GSN	22	22	22	23	22	22	9	9	9	9	10	9	9	9.33333	458000000	240000000	174000000	258000000	369000000	136000000
Alcohol dehydrogenase [NADP(+)]	AKR1A1	9	10	11	10	11	7	9	10	11	10	10	11	7	9.33333	6517300	9787200	11806000	11612000	6919700	87053000
Carboxypeptidase Q	CPQ	9	9	10	10	10	8	9	9	10	9.33333	10	10	8	9.33333	49451000	30842000	26836000	50472000	41659000	22225000
Dipeptidyl peptidase 3	DPP3	11	10	12	10	9	8	11	10	12	11	10	9	8	9	2854200	3680200	4898500	3605200	9091700	104000000
Glucosidase 2 subunit beta	PRKCSH	11	11	11	10	11	6	11	11	11	11	10	11	6	9	23039000	35990000	36905000	41041000	69977000	3004300
Thrombospondin-1	THBS1	42	41	41	41	41	39	10	10	10	10	10	10	7	9	799000000	1010000000	683000000	2470000000	2000000000	866000000
Cytosol aminopeptidase	LAP3	8	9	10	10	10	7	8	9	10	9	10	10	7	9	9486200	6663200	14200000	9648200	13639000	22426000
Sushi repeat-containing protein SRPX	SRPX	10	9	9	10	10	7	10	9	9	9.33333	10	10	7	9	110000000	48811000	43354000	65577000	73470000	5661700
Aminopeptidase B	RNPEP	6	10	11	10	10	7	6	10	11	9	10	10	7	9	3289800	4955000	9198400	5874200	7057300	64432000
Endoplasmic reticulum aminopeptidase 1	ERAP1	10	8	10	10	10	7	10	8	10	9.33333	10	10	7	9	8850200	5906000	10193000	15565000	18086000	7089800
Gamma-glutamyl hydrolase	GGH	8	6	8	10	10	6	8	6	8	7.33333	10	10	6	8.66667	23297000	21911000	24435000	45391000	57517000	8773200
Cytosolic non-specific dipeptidase	CNDP2	9	9	10	10	11	5	9	9	10	9.33333	10	11	5	8.66667	8771600	10125000	12823000	11628000	12225000	79231000
UDP-glucose:glycoprotein glucosyltransferase 1	UGGT1	8	8	10	10	9	7	8	8	10	8.66667	10	9	7	8.66667	10588000	8433400	7201600	7291200	11114000	19305000
T-complex protein 1 subunit delta	CCT4	7	10	11	9	10	12	7	10	11	9.33333	9	10	12	10.3333	3197000	14171000	20498000	12509000	8373100	126000000
Prolyl endopeptidase	PREP	7	8	9	9	9	11	7	8	9	8	9	9	11	9.66667	1304600	2274000	2527100	2170800	2174300	95452000
Ubiquitin carboxyl-terminal hydrolase 14;Ubiquitin carboxyl-terminal hydrolase	USP14	7	10	12	9	10	10	7	10	12	9.66667	9	10	10	9.66667	3398300	5257000	6491400	9885300	11474000	59626000
Actin-related protein 2	ACTR2	9	7	7	9	10	10	9	7	7	7.66667	9	10	10	9.66667	10921000	15431000	34219000	25357000	25172000	163000000
Proliferation-associated protein 2G4	PA2G4	7	11	8	9	5	15	7	11	8	8.66667	9	5	15	9.66667	1991600	2840700	2306700	2444400	1918700	202000000
Transaldolase	TALDO1	9	7	10	9	9	10	9	7	10	8.66667	9	9	10	9.33333	5927100	8611500	23151000	17607000	14245000	188000000
Plasminogen activator inhibitor 2	SERPINB2;SERPINB10	12	12	13	13	13	1	12	12	13	12.3333	13	13	1	9	9592600	25207000	91158000	120000000	96216000	298000
Granulins;Acrogranin;Paragranulin;Granulin-1;Granulin-2;Granulin-3;Granulin-4;Granulin-5;Granulin-6;Granulin-7	GRN	10	10	9	9	9	9	10	10	9	9.66667	9	9	9	9	92939000	103000000	81338000	161000000	126000000	35782000
Malate dehydrogenase, cytoplasmic;Malate dehydrogenase	MDH1	10	10	9	9	9	9	10	10	9	9.66667	9	9	9	9	27752000	59612000	50864000	59277000	66877000	71905000
26S proteasome non-ATPase regulatory subunit 2	PSMD2	8	7	11	9	10	8	8	7	11	8.66667	9	10	8	9	4254000	9172900	17512000	6242400	14550000	26943000
Superoxide dismutase [Mn], mitochondrial	SOD2	9	9	9	9	9	8	9	9	9	9	9	9	8	8.66667	130000000	179000000	158000000	163000000	89488000	52584000
ATP synthase subunit beta, mitochondrial;ATP synthase subunit beta	ATP5B	8	9	12	9	9	8	8	9	12	9.66667	9	9	8	8.66667	18159000	35054000	24973000	28520000	30048000	61959000
Cathepsin L1;Cathepsin L1 heavy chain;Cathepsin L1 light chain	CTSL	10	10	9	10	10	9	9	9	8	8.66667	9	9	8	8.66667	251000000	209000000	140000000	190000000	210000000	141000000
Xaa-Pro dipeptidase	PEPD	9	8	10	9	10	7	9	8	10	9	9	10	7	8.66667	10341000	27346000	33218000	27155000	28329000	16638000
Alanine--tRNA ligase, cytoplasmic	AARS	4	9	10	9	10	7	4	9	10	7.66667	9	10	7	8.66667	2608000	4698400	6582400	2963500	8928500	19667000
Dipeptidyl peptidase 1;Dipeptidyl peptidase 1 exclusion domain chain;Dipeptidyl peptidase 1 heavy chain;Dipeptidyl peptidase 1 light chain	CTSC	7	5	7	9	10	7	7	5	7	6.33333	9	10	7	8.66667	11860000	15665000	11448000	11620000	79810000	17326000
Metalloproteinase inhibitor 2	TIMP2	9	9	9	9	9	7	9	9	9	9	9	9	7	8.33333	220000000	119000000	37783000	101000000	79991000	17075000
Spondin-2	SPON2	9	10	10	9	10	6	9	10	10	9.66667	9	10	6	8.33333	88485000	58483000	68095000	149000000	122000000	31563000
Protein transport protein Sec23A	SEC23A	9	8	12	12	12	8	7	6	9	7.33333	9	9	6	8	7438700	8548000	19646000	15544000	16273000	19381000
Rab GDP dissociation inhibitor alpha	GDI1	17	15	17	17	18	14	9	7	8	8	9	10	5	8	7592900	8697400	21571000	11111000	20445000	21171000
Prolyl 3-hydroxylase 1	LEPRE1	8	9	9	9	10	4	8	9	9	8.66667	9	10	4	7.66667	11911000	18868000	25387000	22430000	22835000	5697700
C-type mannose receptor 2	MRC2	10	10	9	9	10	4	10	10	9	9.66667	9	10	4	7.66667	10172000	8480400	16306000	18791000	13717000	5301300
Neprilysin	MME	9	9	11	13	12	1	9	9	11	9.66667	13	12	1	8.66667	10038000	13960000	10672000	48649000	9550500	0
Polypeptide N-acetylgalactosaminyltransferase 2;Polypeptide N-acetylgalactosaminyltransferase 2 soluble form	GALNT2	8	8	6	9	8	5	8	8	6	7.33333	9	8	5	7.33333	20739000	5433900	8534200	11313000	14467000	5670500
Dipeptidyl peptidase 2	DPP7	9	8	9	9	8	5	9	8	9	8.66667	9	8	5	7.33333	9415900	14541000	30957000	28303000	26994000	4723000
Cadherin-11	CDH11	8	7	9	9	6	4	8	7	9	8	9	6	4	6.33333	7259400	4093300	3820300	12970000	5462500	2098000
Coatomer subunit beta	COPB2	9	12	13	8	15	12	9	12	13	11.3333	8	15	12	11.6667	4047200	9247100	21507000	13509000	17195000	35688000
Hypoxia up-regulated protein 1	HYOU1	8	11	15	8	11	15	8	11	15	11.3333	8	11	15	11.3333	2484800	11098000	5437900	1764100	7320500	144000000
Importin-7	IPO7	8	10	7	8	10	14	8	10	7	8.33333	8	10	14	10.6667	1141300	1533000	1597900	2400300	4675000	65245000
Eukaryotic translation initiation factor 3 subunit B	EIF3B	7	8	9	8	8	13	7	8	9	8	8	8	13	9.66667	3050400	6523800	7375400	6949300	9220200	93494000
Glucose-6-phosphate 1-dehydrogenase	G6PD	9	8	12	8	9	11	9	8	12	9.66667	8	9	11	9.33333	5260900	5846000	14749000	4914300	6961300	46223000
Adenylyl cyclase-associated protein 1;Adenylyl cyclase-associated protein	CAP1	10	9	10	8	9	11	10	9	10	9.66667	8	9	11	9.33333	4226200	8091500	9430200	5998900	4587900	183000000
T-complex protein 1 subunit epsilon	CCT5	7	9	11	8	9	10	7	9	11	9	8	9	10	9	1996400	5082000	12039000	7253300	11577000	70422000
Radixin	RDX	18	21	20	19	19	24	7	9	8	8	8	7	12	9	3870600	6611000	8356100	3664600	10955000	50490000
Immunoglobulin superfamily containing leucine-rich repeat protein	ISLR	9	9	9	8	9	9	9	9	9	9	8	9	9	8.66667	487000000	238000000	220000000	146000000	204000000	86803000
Fructose-bisphosphate aldolase C;Fructose-bisphosphate aldolase	ALDOC	10	11	9	10	9	14	7	8	7	7.33333	8	7	11	8.66667	10532000	18850000	23489000	17075000	14586000	341000000
Proteasome subunit alpha type-1;Proteasome subunit alpha type	PSMA1	9	8	10	8	9	9	9	8	10	9	8	9	9	8.66667	12094000	28876000	23344000	24231000	31487000	137000000
Proteasome subunit alpha type-4;Proteasome subunit alpha type;Proteasome subunit beta type	PSMA4	8	7	7	8	9	9	8	7	7	7.33333	8	9	9	8.66667	11043000	21510000	22883000	16997000	21448000	101000000
Prolow-density lipoprotein receptor-related protein 1;Low-density lipoprotein receptor-related protein 1 85 kDa subunit;Low-density lipoprotein receptor-related protein 1 515 kDa subunit;Low-density lipoprotein receptor-related protein 1 intracellular domain	LRP1	8	7	9	8	9	8	8	7	9	8	8	9	8	8.33333	8481700	9777700	20117000	7705700	7909700	26977000
Ras suppressor protein 1	RSU1	9	9	9	8	9	8	9	9	9	9	8	9	8	8.33333	3541400	5390700	6599200	6694100	6766700	18988000
Interleukin enhancer-binding factor 2	ILF2	4	6	8	8	8	8	4	6	8	6	8	8	8	8	4135300	13548000	29025000	24025000	16735000	52545000
Carboxypeptidase;Lysosomal protective protein;Lysosomal protective protein 32 kDa chain;Lysosomal protective protein 20 kDa chain	CTSA	9	9	9	8	8	8	9	9	9	9	8	8	8	8	129000000	99303000	101000000	137000000	111000000	50379000
Rho GDP-dissociation inhibitor 1	ARHGDIA	8	8	8	8	8	8	8	8	8	8	8	8	8	8	12342000	29319000	38051000	37663000	45433000	393000000
14-3-3 protein zeta/delta	YWHAZ	8	11	10	10	11	9	6	8	8	7.33333	8	9	7	8	17324000	25964000	11071000	24900000	21106000	129000000
Heterogeneous nuclear ribonucleoprotein D0	HNRNPD	7	8	7	8	8	8	7	8	7	7.33333	8	8	8	8	3010200	14681000	16024000	9351200	11142000	83695000
Endosialin	CD248	9	8	9	8	8	8	9	8	9	8.66667	8	8	8	8	124000000	69511000	57954000	67740000	76689000	35694000
Chloride intracellular channel protein 4	CLIC4	5	7	7	8	8	8	5	7	7	6.33333	8	8	8	8	6904200	9514700	9764600	5973800	5578200	14873000
Laminin subunit alpha-2	LAMA2	6	8	10	8	10	5	6	8	10	8	8	10	5	7.66667	2460700	3134600	4651500	2221000	2775300	1614800
Insulin-like growth factor-binding protein 3	IGFBP3	8	8	8	8	8	7	8	8	8	8	8	8	7	7.66667	216000000	228000000	150000000	158000000	95224000	147000000
Chloride intracellular channel protein 1	CLIC1	7	8	8	8	8	7	7	8	8	7.66667	8	8	7	7.66667	4666000	11957000	19228000	15414000	17788000	23596000
Beta-1,4-galactosyltransferase 1;Lactose synthase A protein;N-acetyllactosamine synthase;Beta-N-acetylglucosaminylglycopeptide beta-1,4-galactosyltransferase;Beta-N-acetylglucosaminyl-glycolipid beta-1,4-galactosyltransferase;Processed beta-1,4-galactosyltransferase 1	B4GALT1	8	8	8	8	8	7	8	8	8	8	8	8	7	7.66667	101000000	40755000	40990000	31761000	21047000	35356000
Macrophage-capping protein	CAPG	8	10	8	8	8	7	8	10	8	8.66667	8	8	7	7.66667	2723200	3619900	3608800	3661700	3668200	223000000
Cathepsin K	CTSK	9	9	9	9	9	8	8	8	8	8	8	8	7	7.66667	37948000	33576000	19190000	56174000	59655000	4294900
DnaJ homolog subfamily C member 3	DNAJC3	6	7	8	8	8	7	6	7	8	7	8	8	7	7.66667	26172000	15082000	16351000	16717000	12632000	7807500
EGF-containing fibulin-like extracellular matrix protein 2	EFEMP2	8	6	6	8	8	6	8	6	6	6.66667	8	8	6	7.33333	69920000	33193000	29701000	41883000	49611000	15263000
Collagen alpha-1(XVIII) chain;Endostatin	COL18A1	7	8	7	8	8	6	7	8	7	7.33333	8	8	6	7.33333	4219000	3498000	4877000	3692000	23820000	2263900
Peroxiredoxin-1	PRDX1	9	9	10	10	10	8	7	7	8	7.33333	8	8	6	7.33333	38372000	111000000	69759000	88552000	87115000	339000000
Chitinase domain-containing protein 1	CHID1	8	8	8	8	7	7	8	8	8	8	8	7	7	7.33333	23481000	17448000	14490000	14522000	14614000	13884000
Glutaminyl-peptide cyclotransferase	QPCT	7	7	7	8	7	6	7	7	7	7	8	7	6	7	6681700	5547900	5676700	23835000	23746000	3631300
Peptidase inhibitor 16	PI16	8	8	8	8	6	7	8	8	8	8	8	6	7	7	227000000	96398000	48535000	51331000	5740800	36020000
Transcobalamin-2	TCN2	6	7	6	8	9	3	6	7	6	6.33333	8	9	3	6.66667	3911100	3062300	2237400	7230000	4151100	4329600
Ribosome-binding protein 1	RRBP1	7	8	12	9	8	5	7	8	11	8.66667	8	7	4	6.33333	2481100	4513000	26025000	5747500	18336000	3355800
Calpain-2 catalytic subunit	CAPN2	4	5	7	8	8	3	4	5	7	5.33333	8	8	3	6.33333	1947600	3040800	5755200	6076500	10114000	3188800
Calpain-1 catalytic subunit	CAPN1	7	8	11	8	8	2	7	8	11	8.66667	8	8	2	6	4009300	4349400	6197800	7855600	4842700	0
Eukaryotic peptide chain release factor subunit 1	ETF1	11	8	10	7	9	16	11	8	10	9.66667	7	9	16	10.6667	3220200	3470900	3501100	4048400	3480600	110000000
Phosphoglucomutase-1	PGM1	12	11	11	7	9	14	12	11	11	11.3333	7	9	14	10	6292300	5752300	22788000	5323000	6804500	71886000
Arginine--tRNA ligase, cytoplasmic	RARS	5	11	10	7	7	13	5	11	10	8.66667	7	7	13	9	1639900	3715000	9485700	2331900	4346700	135000000
Serine--tRNA ligase, cytoplasmic	SARS	4	6	6	7	8	11	4	6	6	5.33333	7	8	11	8.66667	1224900	3217100	2955100	2394800	1320800	151000000
Versican core protein	VCAN	9	9	8	7	9	9	9	9	8	8.66667	7	9	9	8.33333	191000000	28280000	63080000	11294000	9490300	10380000
Guanine nucleotide-binding protein subunit beta-2-like 1;Guanine nucleotide-binding protein subunit beta-2-like 1, N-terminally processed	GNB2L1	4	9	7	7	8	10	4	9	7	6.66667	7	8	10	8.33333	2823500	5112500	6861200	6125000	5298400	74175000
Adenylosuccinate synthetase isozyme 2	ADSS	7	9	7	7	8	11	6	8	6	6.66667	7	8	10	8.33333	975380	1339400	1377900	1082700	1319800	113000000
Splicing factor, proline- and glutamine-rich	SFPQ	8	9	10	7	7	11	8	9	9	8.66667	7	7	10	8	5345600	13196000	10621000	27357000	30153000	105000000
Proteasome subunit alpha type;Proteasome subunit alpha type-6	PSMA6	6	7	7	7	8	8	6	7	7	6.66667	7	8	8	7.66667	11544000	27953000	23074000	26955000	29012000	144000000
Fumarate hydratase, mitochondrial	FH	6	8	7	7	9	7	6	8	7	7	7	9	7	7.66667	1777900	3613300	3437400	3752600	7597400	69605000
Proteasome subunit beta type-1	PSMB1	8	9	9	7	8	8	8	9	9	8.66667	7	8	8	7.66667	6563200	13335000	8619800	9426600	11418000	74390000
Phosphatidylinositol-binding clathrin assembly protein	PICALM	4	6	7	7	8	8	4	6	7	5.66667	7	8	8	7.66667	1062200	967270	1848800	1667000	1089100	27032000
Eukaryotic translation initiation factor 3 subunit F	EIF3F	3	6	8	7	7	8	3	6	8	5.66667	7	7	8	7.33333	1551200	1935600	2425900	2249600	1888500	49063000
Peptidyl-prolyl cis-trans isomerase A;Peptidyl-prolyl cis-trans isomerase A, N-terminally processed;Peptidyl-prolyl cis-trans isomerase	PPIA	6	7	7	7	7	8	6	7	7	6.66667	7	7	8	7.33333	10311000	16090000	3301300	7492700	4947500	195000000
Proteasome subunit alpha type;Proteasome subunit alpha type-2	PSMA2	4	7	6	7	7	7	4	7	6	5.66667	7	7	7	7	4683100	10934000	6701100	5509500	7958700	43401000
Sushi, von Willebrand factor type A, EGF and pentraxin domain-containing protein 1	SVEP1	7	7	8	7	7	7	7	7	8	7.33333	7	7	7	7	15759000	11116000	3421600	11897000	10943000	3962200
Acid ceramidase;Acid ceramidase subunit alpha;Acid ceramidase subunit beta	ASAH1	7	7	7	7	7	7	7	7	7	7	7	7	7	7	31404000	31277000	32976000	34092000	29153000	13712000
Septin-11	SEPT11	2	8	9	8	8	9	2	8	9	6.33333	7	7	7	7	5290500	5508500	7469800	15722000	7114000	36467000
X-ray repair cross-complementing protein 5	XRCC5	5	9	10	9	11	1	5	9	10	8	9	11	1	7	1723300	6619200	19827000	9173400	12838000	0
Septin-7	CDC10, CDC3, NBLA02942, SEPT7, SEPT7A	5	6	6	7	7	7	5	6	6	5.66667	7	7	7	7	4759400	8629700	13945000	20876000	13007000	57766000
N-acetylgalactosamine-6-sulfatase	GALNS	7	7	7	7	7	7	7	7	7	7	7	7	7	7	24895000	7272400	14007000	13086000	12179000	5951400
AP-2 complex subunit beta	AP2B1	13	14	13	15	14	15	7	7	5	6.33333	7	7	6	6.66667	10901000	16869000	29932000	23239000	22819000	58721000
Lysosomal alpha-mannosidase;Lysosomal alpha-mannosidase A peptide;Lysosomal alpha-mannosidase B peptide;Lysosomal alpha-mannosidase C peptide;Lysosomal alpha-mannosidase D peptide;Lysosomal alpha-mannosidase E peptide	MAN2B1	6	5	6	7	7	6	6	5	6	5.66667	7	7	6	6.66667	15873000	12724000	19289000	12354000	17689000	23922000
Vitamin K-dependent protein S	PROS1	8	8	6	8	8	7	7	7	5	6.33333	7	7	6	6.66667	66739000	42078000	12601000	40945000	39594000	11033000
Platelet-derived growth factor receptor beta	PDGFRB	6	6	7	7	7	6	6	6	7	6.33333	7	7	6	6.66667	9740100	7479600	18233000	16616000	6090100	3414600
Collagen alpha-1(VIII) chain;Vastatin	COL8A1	6	6	7	7	7	6	6	6	7	6.33333	7	7	6	6.66667	18284000	6760000	3387000	44252000	15052000	1602500
Stress-70 protein, mitochondrial	HSPA9	5	5	6	7	7	6	5	5	6	5.33333	7	7	6	6.66667	3330700	8335400	5889900	6960000	6850500	14237000
Fibromodulin	FMOD	7	7	7	7	6	7	7	7	7	7	7	6	7	6.66667	139000000	124000000	90618000	29456000	16377000	61737000
Exostosin-1	EXT1	7	7	7	7	7	6	7	7	7	7	7	7	6	6.66667	29404000	24356000	17912000	24118000	29493000	9712400
Vasorin	VASN	7	7	7	7	7	6	7	7	7	7	7	7	6	6.66667	160000000	177000000	138000000	123000000	152000000	42002000
Alcohol dehydrogenase class-3	ADH5	5	7	6	7	7	5	5	7	6	6	7	7	5	6.33333	3640800	6330700	8753600	10538000	7642300	8395200
Sphingomyelin phosphodiesterase	SMPD1	6	6	7	7	7	5	6	6	7	6.33333	7	7	5	6.33333	23863000	20564000	13745000	13008000	12206000	4805400
Anthrax toxin receptor 1	ANTXR1	6	6	5	7	6	6	6	6	5	5.66667	7	6	6	6.33333	1330200	1074000	1587100	6737600	6832400	5103400
Ceroid-lipofuscinosis neuronal protein 5	CLN5	7	6	7	7	7	4	7	6	7	6.66667	7	7	4	6	21619000	21996000	15703000	20047000	17378000	8871100
Fibulin-5	FBLN5	7	7	7	7	7	4	7	7	7	7	7	7	4	6	49013000	30072000	24589000	90316000	72169000	25274000
Glycogen phosphorylase, brain form	PYGB	7	8	12	9	10	4	5	7	9	7	7	8	3	6	4056600	5461500	24600000	13890000	10494000	12809000
Phosphatidylethanolamine-binding protein 1;Hippocampal cholinergic neurostimulating peptide	PEBP1	5	5	6	7	7	4	5	5	6	5.33333	7	7	4	6	3825200	7593200	5213200	5928400	6887100	5053100
Transgelin	TAGLN	8	9	8	7	9	2	8	9	8	8.33333	7	9	2	6	5312100	11367000	10853000	7852000	20791000	1241900
Retinoid-inducible serine carboxypeptidase	SCPEP1	4	5	7	7	5	6	4	5	7	5.33333	7	5	6	6	10373000	7194800	4091800	5151100	9167800	21102000
Ribonuclease inhibitor	RNH1	5	6	5	7	8	2	5	6	5	5.33333	7	8	2	5.66667	8010000	3700800	9774700	6717000	6061200	1680200
Tropomyosin alpha-4 chain	TPM4	10	8	10	11	10	7	6	4	6	5.33333	7	6	4	5.66667	17135000	43952000	52499000	37711000	42425000	3883200
DBH-like monooxygenase protein 1	MOXD1	5	5	6	7	7	3	5	5	6	5.33333	7	7	3	5.66667	5662500	3998500	5413200	9149500	15674000	3321300
Procollagen-lysine,2-oxoglutarate 5-dioxygenase 2	PLOD2	11	9	13	6	9	13	11	9	13	11	6	9	13	9.33333	13711000	15704000	35820000	7157300	12253000	27933000
Protein arginine N-methyltransferase 1	PRMT1	6	6	7	6	8	10	6	6	7	6.33333	6	8	10	8	2323100	3581000	5239900	4463300	4329300	70766000
Importin-9	IPO9	4	6	8	6	8	10	4	6	8	6	6	8	10	8	964980	1422900	1345500	1432500	3085700	27043000
Protein SET;Protein SETSIP	SET;SETSIP	4	6	6	6	7	10	4	6	6	5.33333	6	7	10	7.66667	6996500	20106000	13812000	9474100	15654000	127000000
MAM domain-containing protein 2	MAMDC2	8	11	3	12	7	1	8	11	3	7.33333	12	7	1	6.66667	1587800	2275300	517560	2314800	1769500	0
Peptidyl-prolyl cis-trans isomerase FKBP4;Peptidyl-prolyl cis-trans isomerase FKBP4, N-terminally processed	FKBP4	6	6	10	6	6	10	6	6	10	7.33333	6	6	10	7.33333	2824500	3689100	5872200	3122300	3628900	133000000
Stress-induced-phosphoprotein 1	STIP1	2	7	5	6	7	8	2	7	5	4.66667	6	7	8	7	0	1409600	2222000	2073800	1372000	48993000
Splicing factor 3A subunit 1	SF3A1	2	7	7	6	6	9	2	7	7	5.33333	6	6	9	7	1537600	3524200	3895100	3549600	4473600	70782000
Eukaryotic translation initiation factor 3 subunit C;Eukaryotic translation initiation factor 3 subunit C-like protein	EIF3C;EIF3CL	5	6	7	6	7	8	5	6	7	6	6	7	8	7	1387800	1597800	2221700	2138500	1962300	54478000
Urokinase-type plasminogen activator;Urokinase-type plasminogen activator long chain A;Urokinase-type plasminogen activator short chain A;Urokinase-type plasminogen activator chain B	PLAU	4	5	5	9	9	1	4	5	5	4.66667	9	9	1	6.33333	664720	610810	513490	1975200	1841700	0
AP-2 complex subunit mu	AP2M1	4	7	7	6	5	9	4	7	7	6	6	5	9	6.66667	2956800	2292100	3952900	3311800	3322800	17540000
Beta-1,4-glucuronyltransferase 1	B4GAT1	7	7	6	6	8	6	7	7	6	6.66667	6	8	6	6.66667	22168000	4661300	4996800	9342700	10599000	3469500
AP-2 complex subunit alpha-1	AP2A1	10	11	13	11	10	13	6	6	8	6.66667	6	6	8	6.66667	5033400	7341500	15930000	10178000	11344000	31386000
Nucleophosmin	NPM1	8	8	8	6	7	7	8	8	8	8	6	7	7	6.66667	12554000	29473000	15679000	32532000	31060000	188000000
40S ribosomal protein S3	RPS3	7	7	7	6	6	8	7	7	7	7	6	6	8	6.66667	2747600	3862300	16035000	4766300	4752300	51822000
Insulin-like growth factor-binding protein 2	IGFBP2	1	1	1	11	7	1	1	1	1	1	11	7	1	6.33333	0	0	0	23510000	6615300	0
Eukaryotic initiation factor 4A-I	EIF4A1	10	12	11	10	11	16	6	7	6	6.33333	6	6	8	6.66667	7342700	11654000	51951000	26242000	22966000	147000000
Staphylococcal nuclease domain-containing protein 1	SND1	5	8	10	6	6	8	5	8	10	7.66667	6	6	8	6.66667	1919100	4651100	12215000	5260100	6822000	52164000
Transportin-1	TNPO1	3	5	5	6	7	7	3	5	5	4.33333	6	7	7	6.66667	1409600	2490800	3735500	5246200	3642200	50399000
Cofilin-1	CFL1	5	7	5	6	6	7	5	7	5	5.66667	6	6	7	6.33333	9925000	14284000	13046000	19089000	24996000	39437000
60S acidic ribosomal protein P0;60S acidic ribosomal protein P0-like	RPLP0;RPLP0P6	6	8	7	6	6	7	6	8	7	7	6	6	7	6.33333	2701200	17529000	20599000	12150000	17022000	114000000
Protein-lysine 6-oxidase	LOX	7	7	7	6	7	6	7	7	7	7	6	7	6	6.33333	70206000	60136000	69386000	64418000	43775000	24642000
Vitrin	VIT	5	4	5	8	10	1	5	4	5	4.66667	8	10	1	6.33333	1754400	1550500	1470900	6183400	13093000	0
V-type proton ATPase catalytic subunit A	ATP6V1A	6	8	8	6	8	5	6	8	8	7.33333	6	8	5	6.33333	3527700	5959600	16584000	6756100	7957200	21734000
Peroxiredoxin-4	PRDX4	7	8	8	7	7	8	6	7	7	6.66667	6	6	7	6.33333	18828000	48913000	54710000	37117000	57043000	49841000
Far upstream element-binding protein 2	KHSRP	2	5	6	6	6	6	2	5	6	4.33333	6	6	6	6	0	3691500	5390000	3899900	6714400	45462000
Proteasome activator complex subunit 2	PSME2	3	5	5	6	7	5	3	5	5	4.33333	6	7	5	6	1553800	1577700	1410100	5621700	2210900	32743000
Heat shock 70 kDa protein 1B;Heat shock 70 kDa protein 1A	HSPA1B;HSPA1A	18	17	16	16	17	11	8	7	6	7	6	7	5	6	8859800	18030000	21750000	47887000	32435000	4615700
Coatomer subunit delta	ARCN1	3	5	5	6	6	6	3	5	5	4.33333	6	6	6	6	3129800	3448800	4893800	4449800	3679400	18648000
Obg-like ATPase 1	OLA1	4	6	5	6	5	7	4	6	5	5	6	5	7	6	1530100	1704400	1710100	2192200	1874900	36127000
AP-1 complex subunit gamma-1	AP1G1	3	4	4	6	5	7	3	4	4	3.66667	6	5	7	6	854260	1330000	2485400	1150800	1280400	14580000
Macrophage colony-stimulating factor 1;Processed macrophage colony-stimulating factor 1	CSF1	7	7	7	6	6	6	7	7	7	7	6	6	6	6	54174000	38905000	39777000	42433000	53249000	8251100
Insulin-degrading enzyme	IDE	2	5	4	6	6	6	2	5	4	3.66667	6	6	6	6	0	1494500	1292500	1357700	1333500	46867000
14-3-3 protein theta	YWHAQ	7	8	7	8	8	8	5	5	5	5	6	6	6	6	2125400	2931800	1852600	6043900	4451600	16171000
Proteasome subunit alpha type-5	PSMA5	5	7	5	6	5	7	5	7	5	5.66667	6	5	7	6	3728400	10398000	5275900	6910300	10931000	74153000
Lysosomal Pro-X carboxypeptidase	PRCP	6	6	6	6	6	6	6	6	6	6	6	6	6	6	12039000	7424300	7960800	9816600	9405600	3687200
Eukaryotic translation initiation factor 3 subunit E	EIF3E	1	4	3	6	5	7	1	4	3	2.66667	6	5	7	6	0	590710	1132500	882910	792560	19669000
Cathepsin Z	CTSZ	6	6	6	6	6	6	6	6	6	6	6	6	6	6	91896000	83227000	67400000	69899000	126000000	31176000
Putative protein FAM10A4;Hsc70-interacting protein;Putative protein FAM10A5	ST13;ST13P4;ST13P5	5	5	6	6	6	5	5	5	6	5.33333	6	6	5	5.66667	5971500	8496700	8640000	10447000	10499000	102000000
Heterogeneous nuclear ribonucleoprotein Q	SYNCRIP	8	8	11	10	10	9	4	4	7	5	6	6	5	5.66667	10004000	18611000	28499000	21977000	30956000	71474000
Glutathione S-transferase P	GSTP1	5	6	6	6	8	3	5	6	6	5.66667	6	8	3	5.66667	14202000	30265000	20462000	45677000	36147000	5087800
N-sulphoglucosamine sulphohydrolase	SGSH	6	6	6	6	6	5	6	6	6	6	6	6	5	5.66667	6112700	21670000	18401000	15861000	19203000	2346500
Stanniocalcin-1	STC1	6	5	5	6	6	5	6	5	5	5.33333	6	6	5	5.66667	4967500	11094000	24899000	11495000	11437000	36888000
Amyloid-like protein 2	APLP2	5	6	7	7	7	6	4	5	6	5	6	6	5	5.66667	15266000	7490300	5301000	12081000	9963100	17423000
Proprotein convertase subtilisin/kexin type 9	PCSK9	6	6	6	6	6	5	6	6	6	6	6	6	5	5.66667	26762000	3021400	2675600	13479000	11498000	1334100
Secreted frizzled-related protein 2	SFRP2	9	10	9	6	4	7	9	10	9	9.33333	6	4	7	5.66667	124000000	62623000	23500000	7850900	827370	19753000
Plasma alpha-L-fucosidase	FUCA2	6	6	6	6	6	5	6	6	6	6	6	6	5	5.66667	15205000	13202000	10967000	11253000	13981000	6544200
Heterogeneous nuclear ribonucleoprotein R	HNRNPR	4	7	8	10	8	10	0	3	4	2.33333	6	4	6	5.33333	0	932010	535860	1678200	863730	12038000
Bifunctional glutamate/proline--tRNA ligase;Glutamate--tRNA ligase;Proline--tRNA ligase	EPRS	2	5	6	6	6	4	2	5	6	4.33333	6	6	4	5.33333	1450300	1464900	2705000	1427900	2051900	28544000
Alcohol dehydrogenase 1B;Alcohol dehydrogenase 1A	ADH1B;HEL-S-117;ADH1A	8	3	0	10	6	1	8	3	0	3.66667	10	6	1	5.66667	2002700	496250	0	20263000	1161400	0
Galectin-1	LGALS1	5	6	5	6	6	4	5	6	5	5.33333	6	6	4	5.33333	9640700	29051000	20781000	34685000	55118000	9216700
Proliferating cell nuclear antigen	PCNA	3	5	5	6	5	5	3	5	5	4.33333	6	5	5	5.33333	1406200	4466000	2309500	2665700	4189800	121000000
Neutrophil collagenase	MMP8	9	10	10	8	8	1	9	10	10	9.66667	8	8	1	5.66667	5604800	37800000	37390000	11537000	3176200	0
Multifunctional protein ADE2;Phosphoribosylaminoimidazole-succinocarboxamide synthase;Phosphoribosylaminoimidazole carboxylase	PAICS	4	6	5	6	6	4	4	6	5	5	6	6	4	5.33333	1437700	1377700	4608300	1287100	3849400	22586000
Desmoglein-1	DSG1	6	6	7	6	5	5	6	6	7	6.33333	6	5	5	5.33333	6665900	9862900	7666100	3708300	5719700	3123500
Platelet-derived growth factor receptor-like protein	PDGFRL	5	5	5	6	5	5	5	5	5	5	6	5	5	5.33333	17881000	4703600	4014000	13958000	2760700	3235700
Collagen alpha-1(XVI) chain	COL16A1	6	6	6	6	6	3	6	6	6	6	6	6	3	5	37585000	17408000	21039000	22126000	21648000	5119100
Ferritin heavy chain;Ferritin heavy chain, N-terminally processed;Ferritin	FTH1	5	5	6	6	5	4	5	5	6	5.33333	6	5	4	5	24585000	45753000	72628000	17838000	27174000	6904600
Extracellular superoxide dismutase [Cu-Zn]	SOD3	5	5	5	6	5	4	5	5	5	5	6	5	4	5	95101000	74593000	24476000	33383000	27219000	18351000
Cathepsin S	CTSS	5	5	5	6	4	5	5	5	5	5	6	4	5	5	16349000	22209000	33384000	25444000	30698000	4626600
DNA-(apurinic or apyrimidinic site) lyase;DNA-(apurinic or apyrimidinic site) lyase, mitochondrial	APEX1	6	6	6	6	4	5	6	6	6	6	6	4	5	5	4435800	5539500	4788700	9421100	3721000	29513000
Thrombospondin-4	THBS4	5	4	4	10	11	5	1	1	1	1	6	7	2	5	1346400	1028500	751210	1722000	37065000	1831200
Inositol-3-phosphate synthase 1	ISYNA1	3	4	5	6	5	4	3	4	5	4	6	5	4	5	317080	921270	362780	452810	251010	60476000
Multiple inositol polyphosphate phosphatase 1	MINPP1	3	3	4	6	6	3	3	3	4	3.33333	6	6	3	5	8756800	8678800	7909900	9092700	13385000	3763000
Serpin B7	SERPINB7	3	4	2	6	6	2	3	4	2	3	6	6	2	4.66667	756580	780080	506830	23519000	18805000	969630
Purine nucleoside phosphorylase	PNP	4	6	6	6	4	4	4	6	6	5.33333	6	4	4	4.66667	4253100	10199000	5511000	2603500	2118900	5202100
UDP-glucose 6-dehydrogenase	UGDH	5	5	5	6	4	2	5	5	5	5	6	4	2	4	936080	1758000	8520000	1254300	1684000	1187400
Cullin-1	CUL1	2	6	9	5	6	11	2	6	9	5.66667	5	6	11	7.33333	459870	1241000	1296300	1151000	1364000	40309000
40S ribosomal protein SA	RPSA	3	4	7	5	6	9	3	4	7	4.66667	5	6	9	6.66667	1874100	5764600	15555000	3458700	6483500	94384000
Aconitate hydratase, mitochondrial	ACO2	2	3	3	5	4	11	2	3	3	2.66667	5	4	11	6.66667	552090	544970	599750	696310	435290	54222000
Ezrin	EZR	14	16	17	15	19	18	4	5	6	5	5	8	7	6.66667	3980900	3284300	3866000	3896900	13592000	44492000
Nuclear migration protein nudC	NUDC	3	5	7	5	6	9	3	5	7	5	5	6	9	6.66667	789960	3740600	3289700	1493500	3728100	152000000
Serine-threonine kinase receptor-associated protein	STRAP	1	7	8	5	5	10	1	7	8	5.33333	5	5	10	6.66667	0	2862700	2960800	2443800	3310100	56516000
Sushi repeat-containing protein SRPX2	SRPX2	8	8	9	7	8	1	8	8	9	8.33333	7	8	1	5.33333	25267000	17994000	24590000	33712000	27123000	0
Eukaryotic translation initiation factor 2 subunit 3;Putative eukaryotic translation initiation factor 2 subunit 3-like protein	EIF2S3;EIF2S3L	4	8	8	5	6	8	4	8	8	6.66667	5	6	8	6.33333	1453300	2834800	6425100	2205600	2451600	74007000
Tyrosine--tRNA ligase, cytoplasmic;Tyrosine--tRNA ligase, cytoplasmic, N-terminally processed;Tyrosine--tRNA ligase	YARS	2	6	6	5	4	10	2	6	6	4.66667	5	4	10	6.33333	187990	660780	824070	541230	728750	52347000
Renin receptor	ATP6AP2	6	6	4	5	5	7	6	6	4	5.33333	5	5	7	5.66667	11128000	25398000	6023200	25628000	19921000	65839000
Extracellular serine/threonine protein kinase FAM20C	FAM20C	7	8	7	6	7	7	6	7	6	6.33333	5	6	6	5.66667	25652000	16405000	11818000	26771000	24830000	23768000
Lysosomal acid lipase/cholesteryl ester hydrolase	LIPA	5	4	5	5	5	6	5	4	5	4.66667	5	5	6	5.33333	27166000	17980000	19196000	44536000	51170000	12576000
Poly(U)-binding-splicing factor PUF60	PUF60	1	5	6	5	4	7	1	5	6	4	5	4	7	5.33333	0	1540000	1533800	1654000	1783000	26170000
Heterogeneous nuclear ribonucleoprotein A/B	HNRNPAB	6	6	6	5	5	6	6	6	6	6	5	5	6	5.33333	2555600	8416800	3837000	3810700	4392900	160000000
COP9 signalosome complex subunit 4	COPS4	3	4	4	5	5	6	3	4	4	3.66667	5	5	6	5.33333	1615100	2154900	2835800	2325700	2233500	23987000
Alpha-mannosidase;Epididymis-specific alpha-mannosidase	MAN2B2	4	4	4	5	6	5	4	4	4	4	5	6	5	5.33333	5382000	5596900	5460200	11485000	10256000	2637000
Ubiquitin thioesterase OTUB1	OTUB1	4	4	5	5	5	6	4	4	5	4.33333	5	5	6	5.33333	1940300	5006000	5597600	5058100	9011500	21757000
Thioredoxin-like protein 1	TXNL1	5	6	4	5	4	7	5	6	4	5	5	4	7	5.33333	3746400	4232700	3690600	4903700	7663200	43309000
High mobility group protein B1	HMGB1	5	9	5	7	5	9	4	7	4	5	5	4	7	5.33333	1833200	11719000	2209400	2430400	3187500	175000000
26S proteasome non-ATPase regulatory subunit 6	PSMD6	3	5	5	5	5	6	3	5	5	4.33333	5	5	6	5.33333	1104700	2102200	4474400	2635700	6721900	20654000
SUMO-activating enzyme subunit 2	UBA2	1	5	5	5	5	6	1	5	5	3.66667	5	5	6	5.33333	0	1935100	2064000	2408700	2428800	28061000
Collagen alpha-1(XV) chain;Restin;Restin-2;Restin-3;Restin-4	COL15A1	6	6	6	5	5	5	6	6	6	6	5	5	5	5	31015000	29053000	13942000	1264200	1179200	1362700
Arylsulfatase A;Arylsulfatase A component B;Arylsulfatase A component C	ARSA	5	4	6	5	6	4	5	4	6	5	5	6	4	5	27963000	17189000	17715000	11908000	11429000	3231500
Fibulin-1	FBLN1	23	23	23	22	22	17	6	6	6	6	5	5	5	5	533000000	294000000	127000000	313000000	257000000	192000000
Carbonic anhydrase 12	CA12	6	6	6	5	5	5	6	6	6	6	5	5	5	5	12577000	12409000	14250000	1365900	1239100	1154000
Interleukin-6	IL6	4	5	6	5	5	5	4	5	6	5	5	5	5	5	45520000	131000000	84619000	16288000	24571000	40266000
Actin-related protein 2/3 complex subunit 4	ARPC4-TTLL3;ARPC4	4	5	5	5	5	5	4	5	5	4.66667	5	5	5	5	1918200	3487400	2661200	3284000	3046200	52398000
Signal transducer and activator of transcription;Signal transducer and activator of transcription 1-alpha/beta	STAT1	3	5	7	5	6	4	3	5	7	5	5	6	4	5	1795600	2174300	11485000	4213400	4107300	1441600
Neuropilin-2	NRP2	2	3	5	5	5	5	2	3	5	3.33333	5	5	5	5	1698600	1768900	2119900	2379000	2305100	11546000
Stanniocalcin-2	STC2	5	5	4	5	5	5	5	5	4	4.66667	5	5	5	5	70012000	42606000	47164000	82899000	102000000	21416000
Lysosome-associated membrane glycoprotein 1	LAMP1	5	5	5	5	5	5	5	5	5	5	5	5	5	5	18075000	44825000	51869000	41350000	26160000	3010600
Trifunctional purine biosynthetic protein adenosine-3;Phosphoribosylamine--glycine ligase;Phosphoribosylformylglycinamidine cyclo-ligase;Phosphoribosylglycinamide formyltransferase	GART	1	3	5	5	5	5	1	3	5	3	5	5	5	5	0	1255000	1051500	754850	1000100	17062000
Biotinidase	BTD	5	5	5	5	5	5	5	5	5	5	5	5	5	5	23236000	14626000	11517000	13782000	14297000	5426300
Histone H4	HIST1H4A	4	5	4	5	5	5	4	5	4	4.33333	5	5	5	5	4820400	5744400	2911800	14147000	4289000	41796000
Lactoylglutathione lyase	GLO1	5	5	5	5	5	5	5	5	5	5	5	5	5	5	1760800	2691500	2360700	3420900	3565400	29977000
Lysine--tRNA ligase	KARS	3	6	7	5	6	4	3	6	7	5.33333	5	6	4	5	1277200	2321700	2951000	5452300	2472300	58822000
Ubiquitin carboxyl-terminal hydrolase 7;Ubiquitin carboxyl-terminal hydrolase	USP7	0	4	5	5	5	5	0	4	5	3	5	5	5	5	0	278360	341790	280240	347650	7622700
Phosphoglucomutase-2	PGM2	3	4	5	5	6	4	3	4	5	4	5	6	4	5	2872500	1834400	2038800	4295300	3933200	9180800
Sialate O-acetylesterase	SIAE	5	5	5	5	5	5	5	5	5	5	5	5	5	5	5671600	4750900	1946300	2131300	3665100	1366200
Protein transport protein Sec24C	SEC24C	5	4	5	5	4	5	5	4	5	4.66667	5	4	5	4.66667	618880	809120	1228300	1579300	1112000	11266000
Inosine-5-monophosphate dehydrogenase 2	IMPDH2	1	6	4	5	3	6	1	6	4	3.66667	5	3	6	4.66667	0	903600	938500	830730	817180	38452000
Serine/arginine-rich splicing factor 1	SRSF1	0	2	5	5	4	5	0	2	5	2.33333	5	4	5	4.66667	0	710160	688210	1063700	711460	15961000
Complement factor D	CFD	6	6	6	5	4	5	6	6	6	6	5	4	5	4.66667	115000000	59939000	23383000	45697000	41614000	25368000
Prolyl 4-hydroxylase subunit alpha-2	P4HA2	4	4	4	5	5	4	4	4	4	4	5	5	4	4.66667	1220600	1693800	3415500	2681200	8046100	1249800
AP-2 complex subunit alpha-2	AP2A2	6	8	8	10	9	9	2	3	3	2.66667	5	5	4	4.66667	925280	1188800	1448900	1448300	1425400	3698400
Gamma-enolase;Enolase	ENO2	9	9	9	9	9	8	5	5	5	5	5	5	4	4.66667	10707000	12739000	41049000	20014000	13182000	39703000
Platelet-derived growth factor receptor alpha	PDGFRA	5	5	5	5	5	4	5	5	5	5	5	5	4	4.66667	9211700	5910600	10077000	14581000	10280000	2488700
Galectin-3;Galectin	LGALS3	4	4	4	5	5	4	4	4	4	4	5	5	4	4.66667	9918100	14964000	9605400	33965000	25543000	103000000
Reticulon;Reticulon-4	RTN4	4	5	7	6	7	1	4	5	7	5.33333	6	7	1	4.66667	4303000	13827000	38007000	12897000	28722000	0
Fibulin-1	FBLN1	28	27	28	28	28	22	5	4	5	4.66667	5	5	4	4.66667	2100000000	1090000000	415000000	1510000000	1190000000	346000000
Tenascin	TNC	64	62	66	66	68	61	5	5	5	5	5	5	4	4.66667	703000000	348000000	1190000000	776000000	1810000000	280000000
NADP-dependent malic enzyme	ME1	4	5	4	5	5	4	4	5	4	4.33333	5	5	4	4.66667	1846500	2614000	3388100	2934500	2324000	9774900
CD166 antigen	ALCAM	3	4	6	5	5	4	3	4	6	4.33333	5	5	4	4.66667	3533200	2206700	4313300	3948600	3452100	2869000
Out at first protein homolog	OAF	5	5	4	5	5	4	5	5	4	4.66667	5	5	4	4.66667	23507000	17444000	13117000	12621000	7239500	8654100
L-amino-acid oxidase	IL4I1	4	5	5	5	5	4	4	5	5	4.66667	5	5	4	4.66667	1401600	3474600	13225000	2100300	2113200	11755000
Mammalian ependymin-related protein 1	EPDR1	5	5	5	5	5	4	5	5	5	5	5	5	4	4.66667	18357000	23204000	20706000	3021000	3369400	3710300
RuvB-like 2	RUVBL2	2	5	5	5	3	6	2	5	5	4	5	3	6	4.66667	4629600	3398600	5445600	4010800	4577600	19128000
Glutathione reductase, mitochondrial	GSR	5	5	5	5	4	4	5	5	5	5	5	4	4	4.33333	5080800	9598100	18339000	9279800	9744900	7581000
60 kDa SS-A/Ro ribonucleoprotein	TROVE2	2	3	5	5	5	3	2	3	5	3.33333	5	5	3	4.33333	0	1529700	1683500	1894100	1527400	2197800
5-nucleotidase	NT5E	5	5	5	5	5	3	5	5	5	5	5	5	3	4.33333	3405000	10423000	12086000	11448000	11949000	1426200
Coronin-1A;Coronin	CORO1A	5	6	2	5	0	8	5	6	2	4.33333	5	0	8	4.33333	1048000	1918100	1804400	875160	0	140000000
Thrombospondin-3	THBS3	7	7	7	7	7	5	5	5	5	5	5	5	3	4.33333	12049000	5535600	2729800	10294000	8979800	2919600
Lysyl oxidase homolog 1	LOXL1	4	4	4	5	5	3	4	4	4	4	5	5	3	4.33333	16679000	11138000	6628700	27263000	17997000	4076800
Dystroglycan;Alpha-dystroglycan;Beta-dystroglycan	DAG1	5	5	5	5	4	4	5	5	5	5	5	4	4	4.33333	7527800	7504500	4617900	13776000	14398000	8129700
KDEL motif-containing protein 2	KDELC2	4	4	5	5	5	3	4	4	5	4.33333	5	5	3	4.33333	1707400	1416100	1808400	3185300	5652300	1046200
Neogenin	NEO1	5	4	5	5	5	3	5	4	5	4.66667	5	5	3	4.33333	2288600	4827100	2391500	1631600	864040	1052200
Protein deglycase DJ-1	PARK7	2	5	2	5	4	4	2	5	2	3	5	4	4	4.33333	4168500	2927700	2841000	3215300	3054600	9930600
Matrix-remodeling-associated protein 8	MXRA8	5	4	9	5	5	3	5	4	9	6	5	5	3	4.33333	24063000	20569000	17777000	19453000	14717000	4547900
Acetyl-CoA acetyltransferase, cytosolic	ACAT2	1	3	5	5	5	3	1	3	5	3	5	5	3	4.33333	0	471230	638690	1586900	1923500	14334000
EGF-like repeat and discoidin I-like domain-containing protein 3	EDIL3	5	5	4	5	5	2	5	5	4	4.66667	5	5	2	4	1789200	1734300	1163600	15694000	1543100	1272400
Macrophage metalloelastase	MMP12	0	0	2	5	5	2	0	0	2	0.666667	5	5	2	4	0	0	1691100	2911900	5855900	4355500
Polypeptide N-acetylgalactosaminyltransferase 5	GALNT5	4	4	4	5	5	2	4	4	4	4	5	5	2	4	2537500	1733900	1602900	25182000	4513600	1243900
Pre-mRNA-processing factor 19	PRPF19	3	3	4	5	4	3	3	3	4	3.33333	5	4	3	4	1164300	1258000	1804900	2606000	1972200	19921000
Protein-tyrosine-phosphatase;Receptor-type tyrosine-protein phosphatase kappa	PTPRK	5	3	4	5	3	3	5	3	4	4	5	3	3	3.66667	1645900	2045500	2011900	6377600	8468000	1183200
ATP synthase subunit alpha, mitochondrial	ATP5A1	5	3	6	5	3	2	5	3	6	4.66667	5	3	2	3.33333	2269300	2679500	2205000	2806700	1583900	2059700
AMP deaminase 2	AMPD2	1	3	2	4	5	12	1	3	2	2	4	5	12	7	0	1054100	854390	1534900	1650700	77110000
Eukaryotic translation initiation factor 2 subunit 1	EIF2S1	3	6	7	4	5	9	3	6	7	5.33333	4	5	9	6	1326400	2255400	2410100	2224100	2168000	86209000
Protein FAM49B	FAM49B	3	8	5	4	2	12	3	8	5	5.33333	4	2	12	6	298410	756050	458880	437010	147420	124000000
F-actin-capping protein subunit beta	CAPZB	6	7	7	4	5	7	6	7	7	6.66667	4	5	7	5.33333	4833000	7887200	14844000	8148800	8521500	86419000
Apoptosis inhibitor 5	API5	4	7	6	4	3	9	4	7	6	5.66667	4	3	9	5.33333	796580	1609800	1091400	1846500	1755000	55523000
Glutamate dehydrogenase 1, mitochondrial;Glutamate dehydrogenase 2, mitochondrial	GLUD1;GLUD2	4	6	6	4	5	6	4	6	6	5.33333	4	5	6	5	1037000	1776800	1096000	1542100	2061700	24690000
Beta-galactosidase	GLB1	4	5	7	4	6	5	4	5	7	5.33333	4	6	5	5	4736500	5512400	17223000	14186000	14235000	4994900
Dynamin-2	DNM2	2	2	6	4	4	8	2	2	6	3.33333	4	4	7	5	231310	267840	576500	415840	402880	23792000
Proteasome subunit beta type-7	PSMB7	6	5	4	4	6	5	6	5	4	5	4	6	5	5	1947000	3639300	3184100	2281300	3019700	23084000
General vesicular transport factor p115	USO1	2	3	4	4	4	6	2	3	4	3	4	4	6	4.66667	0	1242300	1808400	1894700	1765600	20662000
Hypoxanthine-guanine phosphoribosyltransferase	HPRT1	2	3	3	4	4	6	2	3	3	2.66667	4	4	6	4.66667	264380	335390	273100	331320	311470	20906000
Prolyl 4-hydroxylase subunit alpha-1	P4HA1	4	5	4	4	6	4	4	5	4	4.33333	4	6	4	4.66667	4153200	8066200	14667000	3989900	18842000	1789000
Platelet-activating factor acetylhydrolase IB subunit alpha	PAFAH1B1	5	5	4	4	4	6	5	5	4	4.66667	4	4	6	4.66667	3476500	5371700	10566000	5968100	6550900	40789000
26S proteasome non-ATPase regulatory subunit 7	PSMD7	3	3	4	4	4	6	3	3	4	3.33333	4	4	6	4.66667	698580	1255200	2037600	1518400	5666200	23308000
Heterogeneous nuclear ribonucleoprotein A3	HNRNPA3	2	3	2	4	4	6	2	3	2	2.33333	4	4	6	4.66667	0	3941900	2364600	3630600	3975600	109000000
Glutathione S-transferase omega-1	GSTO1	6	6	5	4	6	4	6	6	5	5.66667	4	6	4	4.66667	4117100	6628300	18801000	4622200	9976300	3029800
Plasminogen activator inhibitor 1 RNA-binding protein	SERBP1	2	4	1	4	4	6	2	4	1	2.33333	4	4	6	4.66667	293740	430570	0	401910	487200	22940000
ERO1-like protein alpha	ERO1L	2	4	5	4	5	5	2	4	5	3.66667	4	5	5	4.66667	0	4490700	10985000	4364300	7320100	21838000
Caprin-1	CAPRIN1	3	5	4	4	4	5	3	5	4	4	4	4	5	4.33333	1732400	2244700	2547400	2206900	3081300	41486000
Septin-9	AF17q25, MSF, MSF1, NAPB, PNUTL4, SEPT9, SINT1, SeptD1	2	3	4	4	5	4	2	3	4	3	4	5	4	4.33333	1478500	2049600	6294100	3991000	4305000	2416100
Cleavage and polyadenylation specificity factor subunit 5	NUDT21	1	4	4	4	5	4	1	4	4	3	4	5	4	4.33333	0	1247700	1076200	1234800	1255000	23354000
Transgelin-2	TAGLN2	4	6	5	5	5	6	4	5	5	4.66667	4	4	5	4.33333	1421100	1877800	1120100	1991600	1756300	58715000
Glutathione synthetase	GSS	4	3	4	4	5	4	4	3	4	3.66667	4	5	4	4.33333	2507700	3551500	5006700	2831100	4240300	3852300
Serine/threonine-protein phosphatase PP1-alpha catalytic subunit;Serine/threonine-protein phosphatase;Serine/threonine-protein phosphatase PP1-gamma catalytic subunit;Serine/threonine-protein phosphatase PP1-beta catalytic subunit	PPP1CA;PPP1CC;PPP1CB	1	4	5	4	5	4	1	4	5	3.33333	4	5	4	4.33333	0	0	3214000	1738400	2105600	8658400
Spliceosome RNA helicase DDX39B	DDX39B	12	11	12	12	12	15	4	4	4	4	4	4	5	4.33333	13184000	33828000	42827000	35158000	40092000	200000000
Acid sphingomyelinase-like phosphodiesterase 3a	SMPDL3A	5	5	4	4	4	5	5	5	4	4.66667	4	4	5	4.33333	19417000	8432300	10525000	7686400	9841100	2803500
COP9 signalosome complex subunit 3	COPS3	2	3	5	4	4	5	2	3	5	3.33333	4	4	5	4.33333	0	810600	761400	1033600	881840	12315000
ATP-dependent RNA helicase DDX42	DDX42	0	2	2	4	4	4	0	2	2	1.33333	4	4	4	4	0	0	0	901030	874840	1638500
Glutamine--tRNA ligase	QARS	1	3	4	4	3	5	1	3	4	2.66667	4	3	5	4	0	555170	907740	678030	660730	18814000
COP9 signalosome complex subunit 2	COPS2	3	3	4	4	4	4	3	3	4	3.33333	4	4	4	4	719610	1162800	1022600	1451300	1776000	20451000
Serine/threonine-protein phosphatase 2A activator	PPP2R4	3	4	3	4	4	4	3	4	3	3.33333	4	4	4	4	1768500	1859000	3426600	2484700	2638200	3187600
Cullin-4B;Cullin-4A	CUL4B;CUL4A	0	1	4	4	4	4	0	1	4	1.66667	4	4	4	4	0	0	349720	250080	219230	1841500
26S proteasome non-ATPase regulatory subunit 11	PSMD11	1	3	5	4	3	5	1	3	5	3	4	3	5	4	0	2653500	3365700	2030700	2567100	27849000
Pre-mRNA-splicing factor ATP-dependent RNA helicase DHX15	DHX15	2	3	4	4	3	5	2	3	4	3	4	3	5	4	257000	478990	514750	579330	534470	12163000
Cytokine receptor-like factor 1	CRLF1	6	6	6	4	2	6	6	6	6	6	4	2	6	4	50348000	27306000	24661000	2523700	1748100	7903700
Tubulin beta chain	TUBB	15	18	20	19	19	20	3	3	4	3.33333	4	4	4	4	15803000	30132000	138000000	77150000	119000000	227000000
Pyruvate kinase PKM;Pyruvate kinase	PKM	34	36	36	36	35	35	4	4	4	4	4	4	4	4	378000000	567000000	784000000	616000000	617000000	4720000000
Insulin-like growth factor-binding protein 4	IGFBP4	4	4	4	4	4	4	4	4	4	4	4	4	4	4	187000000	108000000	82406000	68307000	139000000	57733000
Proteasome subunit beta type-4	PSMB4	3	2	4	4	4	4	3	2	4	3	4	4	4	4	3595900	7322600	4461400	5567500	6538700	44971000
Tyrosine-protein kinase receptor UFO;Receptor protein-tyrosine kinase	AXL	4	4	4	4	4	4	4	4	4	4	4	4	4	4	17970000	5053500	5407500	16080000	14746000	2554000
Alpha-L-iduronidase	IDUA	6	5	5	4	3	5	6	5	5	5.33333	4	3	5	4	5436600	10780000	5569000	5313700	4313400	5791100
Hepatoma-derived growth factor	HDGF	3	4	6	4	3	6	3	4	5	4	4	3	5	4	4908400	17676000	5660000	6685300	5531000	103000000
Prolargin	PRELP	4	4	3	4	4	4	4	4	3	3.66667	4	4	4	4	8869500	5445100	1195000	2526200	1252600	1196800
Transmembrane glycoprotein NMB	GPNMB	4	4	4	4	4	4	4	4	4	4	4	4	4	4	21075000	25372000	34069000	30428000	12545000	4949900
Endoplasmic reticulum resident protein 44	ERP44	4	5	4	4	3	5	4	5	4	4.33333	4	3	5	4	4771900	4212600	10343000	7767000	8975700	5984500
Complement C1q tumor necrosis factor-related protein 1	C1QTNF1	4	4	4	4	4	4	4	4	4	4	4	4	4	4	14218000	8221300	7240700	9645300	10216000	4038600
Platelet-derived growth factor D;Platelet-derived growth factor D, latent form;Platelet-derived growth factor D, receptor-binding form	PDGFD	5	6	6	4	4	4	5	6	6	5.66667	4	4	4	4	19382000	10274000	4126400	9519600	4944500	2010700
Polypyrimidine tract-binding protein 1	PTBP1	2	3	4	4	4	3	2	3	4	3	4	4	3	3.66667	576080	1435900	2661600	1249400	2452600	3547800
Fermitin family homolog 2	FERMT2	5	6	6	4	5	2	5	6	6	5.66667	4	5	2	3.66667	1839500	1751000	2949500	849080	902190	343530
D-3-phosphoglycerate dehydrogenase	PHGDH	3	4	4	4	4	3	3	4	4	3.66667	4	4	3	3.66667	911910	1619000	12057000	1737900	1511600	3300600
Ubiquitin-60S ribosomal protein L40;Ubiquitin;60S ribosomal protein L40;Ubiquitin-40S ribosomal protein S27a;Ubiquitin;40S ribosomal protein S27a;Polyubiquitin-B;Ubiquitin;Polyubiquitin-C;Ubiquitin	UBB;RPS27A;UBC;UBA52	4	4	4	4	4	3	4	4	4	4	4	4	3	3.66667	40395000	86631000	101000000	37717000	65421000	90204000
COP9 signalosome complex subunit 1	GPS1	0	5	5	4	3	4	0	5	5	3.33333	4	3	4	3.66667	0	1342800	1621500	1759800	2491100	11355000
Aspartyl aminopeptidase	DNPEP	4	5	4	4	4	3	4	5	4	4.33333	4	4	3	3.66667	742650	585970	606180	870000	913160	5798800
Adenylate kinase 2, mitochondrial;Adenylate kinase 2, mitochondrial;Adenylate kinase 2, mitochondrial, N-terminally processed	AK2	4	6	3	4	2	5	4	6	3	4.33333	4	2	5	3.66667	864730	1277100	765600	935110	0	63384000
Microfibril-associated glycoprotein 4	MFAP4	4	4	4	4	4	3	4	4	4	4	4	4	3	3.66667	50312000	20191000	14411000	85514000	88938000	4680200
Collagen alpha-1(IV) chain;Arresten	COL4A1	5	4	4	4	3	4	5	4	4	4.33333	4	3	4	3.66667	18398000	2831600	3524300	4032800	3744400	2913600
CTP synthase 1	CTPS1	0	2	3	4	3	4	0	2	3	1.66667	4	3	4	3.66667	0	252190	275050	295180	387130	11172000
Follistatin	FST	4	4	4	4	4	3	4	4	4	4	4	4	3	3.66667	19950000	17600000	20986000	22453000	18626000	4340500
Alpha-1,3-mannosyl-glycoprotein 2-beta-N-acetylglucosaminyltransferase	MGAT1	4	4	4	4	4	3	4	4	4	4	4	4	3	3.66667	5077800	3218700	3279100	5263100	6525800	3397400
14-3-3 protein beta/alpha;14-3-3 protein beta/alpha, N-terminally processed	YWHAB	5	7	4	7	7	6	2	3	1	2	4	4	3	3.66667	1449700	1816200	519980	3221900	1412600	12996000
Matrix metalloproteinase-14	MMP14	4	4	4	4	4	3	4	4	4	4	4	4	3	3.66667	3362200	27209000	23228000	3932500	3944600	1253500
Slit homolog 2 protein;Slit homolog 2 protein N-product;Slit homolog 2 protein C-product	SLIT2	3	4	5	5	5	1	3	4	5	4	5	5	1	3.66667	1300100	996880	1448500	8335500	6692400	0
14-3-3 protein eta	YWHAH	5	5	4	5	4	5	3	3	2	2.66667	4	3	4	3.66667	1268500	1376100	745150	1128800	950520	15858000
Leucine-rich repeat-containing protein 15	LRRC15	4	4	4	4	4	3	4	4	4	4	4	4	3	3.66667	11060000	5181000	19120000	9294500	6771900	5429100
Calcyclin-binding protein	CACYBP	3	5	2	4	2	5	3	5	2	3.33333	4	2	5	3.66667	1210600	1689500	1247500	1168200	1536200	71669000
UPF0568 protein C14orf166	C14orf166	1	3	3	4	3	4	1	3	3	2.33333	4	3	4	3.66667	0	911950	669120	747640	870750	8091400
N-acetyl-D-glucosamine kinase	NAGK	2	4	5	5	5	1	2	4	5	3.66667	5	5	1	3.66667	0	1955400	3784400	4295000	2808000	0
Nucleobindin-2;Nesfatin-1	NUCB2;Nucb2	4	4	4	5	4	4	3	3	3	3	4	3	3	3.33333	3195200	2892100	761670	3729200	1759800	610720
Elastin	ELN	4	3	3	4	3	3	4	3	3	3.33333	4	3	3	3.33333	30002000	1477100	533780	7207900	998990	9221700
Eukaryotic translation initiation factor 4 gamma 1	EIF4G1	2	2	5	4	3	3	2	2	5	3	4	3	3	3.33333	0	0	548760	805080	874170	15450000
Sialidase-1	NEU1	4	4	4	4	3	3	4	4	4	4	4	3	3	3.33333	9476800	10545000	4131300	11202000	11667000	31071000
Group XV phospholipase A2	PLA2G15	4	4	4	4	3	3	4	4	4	4	4	3	3	3.33333	2565700	3185900	2625100	2713800	3102100	22169000
RNA-binding protein FUS;TATA-binding protein-associated factor 2N	FUS;TAF15	3	3	4	4	4	2	3	3	4	3.33333	4	4	2	3.33333	1478800	2133500	2748900	8451800	24211000	22260000
Integrin beta-1	ITGB1	3	4	4	4	4	2	3	4	4	3.66667	4	4	2	3.33333	3644900	3504300	9868300	12812000	8681900	4397500
Profilin-1	PFN1	2	3	4	6	6	4	1	2	3	2	4	4	2	3.33333	14685000	26486000	15136000	18994000	38303000	29544000
Ferritin light chain	FTL	3	4	5	5	5	1	3	4	5	4	5	5	1	3.66667	3244500	14886000	22124000	8609700	12606000	0
Ubiquitin carboxyl-terminal hydrolase isozyme L1;Ubiquitin carboxyl-terminal hydrolase	UCHL1	5	4	5	5	5	1	5	4	5	4.66667	5	5	1	3.66667	9973600	20198000	18203000	16839000	7627800	0
Farnesyl pyrophosphate synthase	FDPS	1	3	3	4	3	3	1	3	3	2.33333	4	3	3	3.33333	415480	958970	543690	0	0	115000000
F-actin-capping protein subunit alpha-1	CAPZA1	4	4	4	4	5	4	3	3	3	3	4	4	2	3.33333	6964400	8639700	9786800	12641000	6248400	31236000
Cadherin-13	CDH13	4	4	4	4	3	3	4	4	4	4	4	3	3	3.33333	2113100	6210400	2403200	2129400	2869500	1781300
Semaphorin-5A	SEMA5A	4	1	4	5	4	3	3	1	4	2.66667	4	4	2	3.33333	1812700	0	2672900	3219900	3129900	2658600
ADAMTS-like protein 1	ADAMTSL1	4	4	4	4	2	4	4	4	4	4	4	2	4	3.33333	10946000	5347100	4329500	4215800	1402500	2559000
AP-3 complex subunit delta-1	AP3D1	1	0	4	4	3	2	1	0	4	1.66667	4	3	2	3	0	0	561690	626410	744180	0
Endoglin	ENG	4	4	4	4	3	2	4	4	4	4	4	3	2	3	18205000	8767600	9814200	11600000	7751500	3997900
Transforming growth factor beta receptor type 3	TGFBR3	3	2	4	4	3	2	3	2	4	3	4	3	2	3	5994000	2613300	2117400	1329500	1696600	1505800
Selenium-binding protein 1	SELENBP1	3	2	3	4	2	2	3	2	3	2.66667	4	2	2	2.66667	1803200	1824300	1970900	1939000	0	1399400
Endoplasmic reticulum aminopeptidase 2	ERAP2	1	4	4	4	1	3	1	4	4	3	4	1	3	2.66667	0	12826000	7575100	10867000	0	4884000
Mitogen-activated protein kinase 1	MAPK1	5	4	3	3	4	10	5	4	3	4	3	4	10	5.66667	2766200	2060700	3454200	3475000	3986000	43748000
Protein RCC2	RCC2	2	7	2	3	4	9	2	7	2	3.66667	3	4	9	5.33333	450490	790710	361020	671360	512960	76464000
Valine--tRNA ligase	VARS	2	3	4	3	4	7	2	3	4	3	3	4	7	4.66667	307400	368040	632970	321190	442100	22710000
26S proteasome non-ATPase regulatory subunit 1	PSMD1	5	5	6	3	4	6	5	5	6	5.33333	3	4	6	4.33333	1346200	2838100	4280500	2259000	3336400	12539000
Calcium-binding protein 39	CAB39	3	4	3	3	4	6	3	4	3	3.33333	3	4	6	4.33333	963630	1026100	967550	914190	876040	15175000
Nicotinate-nucleotide pyrophosphorylase [carboxylating]	QPRT	3	4	3	5	5	1	3	4	3	3.33333	5	5	1	3.66667	3782200	3425900	2916400	7300500	2277000	0
GTP-binding nuclear protein Ran	RAN	2	5	4	3	5	5	2	5	4	3.66667	3	5	5	4.33333	2261300	3145800	4934000	6109800	4082400	81014000
Nucleosome assembly protein 1-like 1	NAP1L1	3	4	5	4	6	6	2	3	4	3	3	5	5	4.33333	1409500	2342300	2108600	3093700	2688100	106000000
Bleomycin hydrolase	BLMH	4	3	4	3	4	6	4	3	4	3.66667	3	4	6	4.33333	1500200	1739300	2121200	1678300	2210000	37251000
26S proteasome non-ATPase regulatory subunit 12	PSMD12	1	4	5	3	4	6	1	4	5	3.33333	3	4	6	4.33333	0	1424700	1932200	1592100	1660000	14231000
14-3-3 protein gamma;14-3-3 protein gamma, N-terminally processed	YWHAG	6	8	8	5	5	9	3	5	5	4.33333	3	3	7	4.33333	6418300	12901000	6854300	7953300	7701600	81008000
ATP-dependent RNA helicase A	DHX9	1	2	5	3	3	7	1	2	5	2.66667	3	3	7	4.33333	0	0	6083500	2372900	2488400	32621000
Eukaryotic translation initiation factor 5A;Eukaryotic translation initiation factor 5A-1	EIF5A	3	4	4	3	4	5	3	4	4	3.66667	3	4	5	4	1772400	2315000	1930200	1740200	2259300	42508000
Sorting nexin-9	SNX9	6	5	6	6	4	1	6	5	6	5.66667	6	4	1	3.66667	5973600	11945000	26313000	11947000	7320100	0
Splicing factor 3B subunit 1	SF3B1	0	2	3	3	2	7	0	2	3	1.66667	3	2	7	4	0	316120	401070	408710	240210	15182000
Glypican-1;Secreted glypican-1	GPC1	6	6	6	3	6	3	6	6	6	6	3	6	3	4	13296000	9633600	8607300	11421000	9788900	3397800
Alpha-centractin	ACTR1A	2	2	3	3	4	5	2	2	3	2.33333	3	4	5	4	149120	148070	417800	212240	218960	7464400
Lysosome membrane protein 2	SCARB2	3	4	3	5	5	0	3	4	3	3.33333	5	5	0	3.33333	1481500	2438900	8809700	5623800	2720200	0
26S proteasome non-ATPase regulatory subunit 3	PSMD3	3	4	4	3	3	5	3	4	4	3.66667	3	3	5	3.66667	738870	1209800	1802800	1514600	1867900	9885700
Sorting nexin-2	SNX2	1	5	5	3	4	7	0	4	4	2.66667	3	3	5	3.66667	0	1371200	1401300	1148300	1305600	50112000
Proteasome subunit alpha type-3	PSMA3	3	5	4	3	3	5	3	5	4	4	3	3	5	3.66667	4288400	12832000	9006300	6141400	4970300	64561000
Kinesin-1 heavy chain	KIF5B	1	2	5	3	4	4	1	2	5	2.66667	3	4	4	3.66667	0	1277400	1615200	909100	863440	3603200
Serine hydroxymethyltransferase, mitochondrial;Serine hydroxymethyltransferase	SHMT2	1	5	3	3	1	7	1	5	3	3	3	1	7	3.66667	0	414940	319990	270900	0	64953000
GMP synthase [glutamine-hydrolyzing]	GMPS	0	3	4	3	2	6	0	3	4	2.33333	3	2	6	3.66667	0	124950	155200	135940	80976	11730000
Ribose-phosphate pyrophosphokinase 1;Ribose-phosphate pyrophosphokinase 2;Ribose-phosphate pyrophosphokinase 3	PRPS1;PRPS2;PRPS1L1	0	3	3	3	3	5	0	3	3	2	3	3	5	3.66667	0	1350600	1149900	926710	1117600	25002000
Twinfilin-2	TWF2	5	6	5	4	4	6	4	5	4	4.33333	3	3	5	3.66667	2498200	6752700	9771600	5552200	9355100	61030000
COP9 signalosome complex subunit 5	COPS5	2	4	3	3	3	5	2	4	3	3	3	3	5	3.66667	595390	844580	1402000	1184800	1057800	8959500
Endothelial protein C receptor	PROCR	4	4	4	3	4	4	4	4	4	4	3	4	4	3.66667	49814000	48776000	48655000	13104000	6068400	17614000
RuvB-like 1	RUVBL1	3	5	5	3	3	5	3	5	5	4.33333	3	3	5	3.66667	1036400	2874400	5359400	2571400	5973600	12138000
U4/U6.U5 tri-snRNP-associated protein 2	USP39	1	3	3	3	3	4	1	3	3	2.33333	3	3	4	3.33333	0	326670	370470	429060	315880	5311600
Nascent polypeptide-associated complex subunit alpha;Nascent polypeptide-associated complex subunit alpha, muscle-specific form	NACA	3	4	4	3	3	4	3	4	4	3.66667	3	3	4	3.33333	4123200	14443000	9566400	12230000	20398000	77911000
Importin subunit alpha-4	KPNA3	2	5	6	4	5	7	1	3	4	2.66667	3	3	4	3.33333	31045000	14144000	17294000	13891000	14947000	224000000
Actin-related protein 2/3 complex subunit 3	ARPC3	2	4	4	3	3	4	2	4	4	3.33333	3	3	4	3.33333	562590	1007200	607010	598370	818130	11918000
Vacuolar protein sorting-associated protein 26A	VPS26A	3	3	5	4	5	4	2	2	4	2.66667	3	4	3	3.33333	3567500	8543000	8887300	7582800	7929400	22459000
Attractin	ATRN	3	3	3	3	4	3	3	3	3	3	3	4	3	3.33333	6754700	3713000	1967800	3163100	2702000	1241400
Heme oxygenase 1	HMOX1	2	5	5	3	4	3	2	5	5	4	3	4	3	3.33333	641370	937480	13261000	624980	746140	573090
cAMP-dependent protein kinase catalytic subunit alpha;cAMP-dependent protein kinase catalytic subunit beta	PRKACA;PRKACB;KIN27	2	3	4	3	4	3	2	3	3	2.66667	3	4	3	3.33333	1350800	2368000	2851600	2154400	2497600	18002000
Cytoplasmic aconitate hydratase	ACO1	4	2	3	3	3	4	4	2	3	3	3	3	4	3.33333	507220	414850	733690	547080	722270	13447000
Bifunctional purine biosynthesis protein PURH;Phosphoribosylaminoimidazolecarboxamide formyltransferase;IMP cyclohydrolase	ATIC	2	4	3	3	3	4	2	4	3	3	3	3	4	3.33333	0	1823500	1843200	1332300	1398000	45658000
F-actin-capping protein subunit alpha-2	CAPZA2	2	2	3	3	3	7	1	1	2	1.33333	3	2	5	3.33333	0	0	1624800	1429000	1554300	37215000
Nuclear autoantigenic sperm protein	NASP	1	4	4	3	3	4	1	4	4	3	3	3	4	3.33333	0	574040	636660	687620	685180	17100000
Lamin-B2	LMNB2	3	4	5	6	5	2	2	3	4	3	5	4	1	3.33333	2257500	3763300	4698300	2500500	5100000	0
Proteasome subunit beta type-2	PSMB2	2	3	1	3	3	4	2	3	1	2	3	3	4	3.33333	1017900	3475400	0	1241200	1699000	20076000
Splicing factor 3B subunit 4	SF3B4	2	2	2	3	3	4	2	2	2	2	3	3	4	3.33333	256960	354100	353560	377140	454070	8853400
EF-hand domain-containing protein D2;EF-hand domain-containing protein D1	EFHD2;EFHD1	2	2	3	3	3	4	2	2	3	2.33333	3	3	4	3.33333	98934	141370	96416	88176	136720	17067000
Polymerase I and transcript release factor	PTRF	4	4	5	5	4	1	4	4	5	4.33333	5	4	1	3.33333	4755400	5849300	4557300	17068000	8584100	0
Exostosin-like 2;Processed exostosin-like 2	EXTL2	3	3	3	3	3	4	3	3	3	3	3	3	4	3.33333	2921900	2484600	2205800	3226100	3363700	1406800
Histone H2A type 1-J;Histone H2A type 1-H;Histone H2A.J;Histone H2A type 2-C;Histone H2A type 1-C;Histone H2A type 3;Histone H2A type 2-A;Histone H2A type 1-D;Histone H2A type 1;Histone H2A type 1-B/E;Histone H2A;Histone H2A.V;Histone H2A.Z;Histone H2A type 1-A;Histone H2AX	HIST1H2AJ;HIST1H2AH;H2AFJ;HIST2H2AC;HIST1H2AC;HIST3H2A;HIST2H2AA3;HIST1H2AD;HIST1H2AG;HIST1H2AB;H2AFV;H2AFZ;HIST1H2AA;H2AFX	1	1	2	3	3	3	1	1	2	1.33333	3	3	3	3	0	0	3238400	24422000	10479000	41449000
	POSTN	42	43	44	44	41	43	3	3	3	3	3	3	3	3	29224000	22273000	45204000	43031000	3963700	11234000
Inositol monophosphatase 1	IMPA1	1	2	3	3	3	3	1	2	3	2	3	3	3	3	0	0	804550	889300	904280	26385000
Serine/threonine-protein phosphatase;Serine/threonine-protein phosphatase 2B catalytic subunit alpha isoform;Serine/threonine-protein phosphatase 2B catalytic subunit beta isoform	PPP3CA;PPP3CB	3	2	3	3	3	3	3	2	3	2.66667	3	3	3	3	2051000	4294100	3393800	2004600	2696600	19271000
Transferrin receptor protein 1;Transferrin receptor protein 1, serum form	TFRC	4	4	4	3	3	3	4	4	4	4	3	3	3	3	1295100	3530100	1350400	789750	778610	78893000
Catenin alpha-1	CTNNA1	1	3	3	3	3	3	1	3	3	2.33333	3	3	3	3	0	421880	530390	420130	429740	417580
CD44 antigen	CD44	3	3	3	3	3	3	3	3	3	3	3	3	3	3	41723000	78611000	152000000	99623000	158000000	14754000
Deoxyribonuclease-2-alpha	DNASE2	3	3	3	3	3	3	3	3	3	3	3	3	3	3	7406900	11553000	10161000	7687200	8597600	3075500
Disintegrin and metalloproteinase domain-containing protein 10	ADAM10	3	3	3	3	3	3	3	3	3	3	3	3	3	3	4040800	6703600	3655400	5206600	4695300	15906000
Exportin-T	XPOT	2	4	4	3	3	3	2	4	4	3.33333	3	3	3	3	955570	1165200	1605000	1009000	2029500	3473200
Tissue alpha-L-fucosidase	FUCA1	3	3	3	3	3	3	3	3	3	3	3	3	3	3	3531600	5624900	3710800	3426300	5682500	12022000
Lysosomal alpha-glucosidase;76 kDa lysosomal alpha-glucosidase;70 kDa lysosomal alpha-glucosidase	GAA	2	2	3	3	3	3	2	2	3	2.33333	3	3	3	3	3369500	4514000	5132600	1641100	2005300	4442700
V-type proton ATPase subunit B, brain isoform;V-type proton ATPase subunit B, kidney isoform	ATP6V1B2;ATP6V1B1	3	3	4	3	2	4	3	3	4	3.33333	3	2	4	3	2565400	3792300	9066500	4174300	0	6532900
Insulin-like growth factor-binding protein 6	IGFBP6	3	3	3	3	3	3	3	3	3	3	3	3	3	3	83938000	54146000	37690000	46558000	40949000	23414000
Coatomer subunit epsilon	COPE	2	4	4	4	4	1	2	4	4	3.33333	4	4	1	3	2003600	1838900	2065500	2624500	2536700	0
Collagen alpha-3(V) chain	COL5A3	3	3	3	3	3	3	3	3	3	3	3	3	3	3	6362500	525250	409740	1410100	261480	6469200
Proteasome subunit beta type-5	PSMB5	2	3	3	3	3	3	2	3	3	2.66667	3	3	3	3	2936400	6616200	3871900	2664500	5116800	3087700
Endoplasmic reticulum resident protein 29	ERP29	3	3	3	3	3	3	3	3	3	3	3	3	3	3	1881000	7825400	4757600	6150900	5456500	18553000
60S ribosomal protein L12	RPL12	1	3	3	3	3	3	1	3	3	2.33333	3	3	3	3	0	1691000	1018000	1112900	931300	41218000
Peroxiredoxin-2	PRDX2	4	4	4	4	4	4	3	3	3	3	3	3	3	3	3178300	8225300	5494300	8949800	6307300	1559300
Prostaglandin-H2 D-isomerase	PTGDS	3	4	3	3	4	2	3	4	3	3.33333	3	4	2	3	6247500	12677000	18266000	16673000	95958000	1655500
Ran GTPase-activating protein 1	RANGAP1	0	2	3	3	3	3	0	2	3	1.66667	3	3	3	3	0	0	360760	382130	438800	26609000
Integrin beta-like protein 1	ITGBL1	2	2	3	4	4	1	2	2	3	2.33333	4	4	1	3	9587700	4703400	2329900	13096000	11471000	0
Ubiquitin-conjugating enzyme E2 N	UBE2N	3	4	2	3	1	5	3	4	2	3	3	1	5	3	2068900	2798500	2733800	2946000	0	19464000
Beta-2-microglobulin;Beta-2-microglobulin form pI 5.3	B2M	3	3	3	3	3	3	3	3	3	3	3	3	3	3	17226000	14118000	9662600	13918000	24528000	11727000
Nuclease-sensitive element-binding protein 1;Y-box-binding protein 2;Y-box-binding protein 3	YBX1;YBX2;YBX3	1	3	2	3	2	4	1	3	2	2	3	2	4	3	0	793350	378020	625760	488370	25964000
Fumarylacetoacetase	FAH	2	4	4	4	4	1	2	4	4	3.33333	4	4	1	3	1770100	3408800	3421200	3654000	3402400	0
Ubiquitin-conjugating enzyme E2 L3	UBE2L3	3	3	3	3	3	3	3	3	3	3	3	3	3	3	1301500	2738100	1183200	2178300	2301600	33021000
Eukaryotic translation initiation factor 3 subunit M	EIF3M	1	2	2	3	2	4	1	2	2	1.66667	3	2	4	3	0	775410	1261000	1227200	1137500	24590000
Sushi, nidogen and EGF-like domain-containing protein 1	SNED1	4	3	3	3	4	2	4	3	3	3.33333	3	4	2	3	5067800	4923600	1767400	3780400	3013600	0
Acidic leucine-rich nuclear phosphoprotein 32 family member B	ANP32B	2	3	4	5	5	4	2	3	3	2.66667	3	3	3	3	2142100	4164100	4283300	3584200	9298500	6463000
Protein FAM20A	FAM20A;FP2747	4	4	4	4	4	4	3	3	3	3	3	3	3	3	10754000	7514700	4309700	2213600	5686700	2394000
Glyoxalase domain-containing protein 4	GLOD4	2	2	3	3	3	3	2	2	3	2.33333	3	3	3	3	3398300	7562200	6001900	7224000	9015600	8598500
Complement C1r subcomponent-like protein	C1RL	4	4	4	4	4	4	3	3	3	3	3	3	3	3	3720700	2301700	1747500	3054300	3931100	1464300
SUMO-activating enzyme subunit 1;SUMO-activating enzyme subunit 1, N-terminally processed	SAE1	0	3	3	3	3	3	0	3	3	2	3	3	3	3	0	523240	578730	541950	678930	15951000
Cysteine and histidine-rich domain-containing protein 1	CHORDC1	2	2	3	3	3	3	2	2	3	2.33333	3	3	3	3	446990	424010	474650	527390	433370	53948000
tRNA-splicing ligase RtcB homolog	RTCB	0	1	2	3	3	3	0	1	2	1	3	3	3	3	0	0	0	1122300	0	8087400
Isoleucine--tRNA ligase, cytoplasmic	IARS	2	3	3	3	3	2	2	3	3	2.66667	3	3	2	2.66667	335920	505110	4498600	484000	787950	7358300
Microfibrillar-associated protein 5	MFAP5	3	3	3	3	2	3	3	3	3	3	3	2	3	2.66667	28068000	3857300	1719900	1938400	655400	765970
4F2 cell-surface antigen heavy chain	SLC3A2	2	2	3	3	3	2	2	2	3	2.33333	3	3	2	2.66667	6290300	4512000	3692300	3994800	4874200	441460
Fibulin-7	FBLN7	3	3	3	3	3	2	3	3	3	3	3	3	2	2.66667	874850	910200	1288500	1566900	11729000	830590
6-phosphogluconolactonase	PGLS	4	5	4	3	3	2	4	5	4	4.33333	3	3	2	2.66667	2105800	5198600	4498600	4890200	5023900	3428100
Protocadherin-7	PCDH7	0	1	1	3	0	5	0	1	1	0.666667	3	0	5	2.66667	0	0	0	885640	0	20015000
Prostaglandin reductase 1	PTGR1	2	2	4	4	5	0	2	2	4	2.66667	4	5	0	3	0	0	2118800	1923500	1745400	0
Prelamin-A/C;Lamin-A/C	LMNA	38	41	41	40	41	38	3	3	3	3	3	3	2	2.66667	292000000	766000000	859000000	713000000	1190000000	452000000
Prolactin-inducible protein	PIP	2	2	3	3	3	2	2	2	3	2.33333	3	3	2	2.66667	3559200	3434300	4325700	2232100	2394400	2643100
Aspartate--tRNA ligase, cytoplasmic	DARS	2	3	3	3	3	2	2	3	3	2.66667	3	3	2	2.66667	0	4272600	8571900	4838800	6062400	0
Spermidine synthase	SRM	2	3	2	3	2	3	2	3	2	2.33333	3	2	3	2.66667	380410	703220	556590	432770	594760	24077000
FACT complex subunit SSRP1	SSRP1	0	2	1	3	1	4	0	2	1	1	3	1	4	2.66667	0	659300	0	742400	0	10910000
Angiopoietin-1	ANGPT1	1	1	2	3	3	2	1	1	2	1.33333	3	3	2	2.66667	0	0	0	2504800	2124000	0
Meteorin-like protein	METRNL	3	3	3	3	3	2	3	3	3	3	3	3	2	2.66667	15422000	18575000	4546600	5768100	5769000	5233400
Serine/threonine-protein phosphatase CPPED1	CPPED1	1	4	4	4	5	0	1	4	4	3	4	5	0	3	0	1543500	2092000	1640700	2157800	0
Xylosyltransferase 1	XYLT1	2	2	4	3	3	2	2	2	4	2.66667	3	3	2	2.66667	1932700	2060800	2702300	3183900	8773900	1297400
EH domain-containing protein 2	EHD2	5	5	6	5	5	2	4	4	5	4.33333	4	4	1	3	1059000	1354800	8412900	2038000	1838500	0
Aldehyde dehydrogenase family 16 member A1	ALDH16A1	2	3	3	3	3	2	2	3	3	2.66667	3	3	2	2.66667	0	1304200	1657400	0	1231500	1062900
Heat shock protein 105 kDa	HSPH1	4	4	4	4	4	3	3	3	3	3	3	3	2	2.66667	596510	1237600	1946300	1003500	3596200	8156700
Hemicentin-1	HMCN1	2	3	2	3	3	2	2	3	2	2.33333	3	3	2	2.66667	4988800	775080	873270	1172300	571370	676050
Netrin-G1	NTNG1	2	2	2	4	4	1	2	2	2	2	4	4	1	3	1193200	794990	415160	1776700	1710600	0
Osteomodulin	OMD	4	4	0	3	3	2	4	4	0	2.66667	3	3	2	2.66667	7962800	349140	0	2607200	589700	442500
Semaphorin-3C	SEMA3C	4	4	3	3	2	3	4	4	3	3.66667	3	2	3	2.66667	5662300	3569000	4375300	1878000	0	0
Fibrillin-2	FBN2	5	4	3	6	5	3	3	2	1	2	4	3	1	2.66667	1739400	1032000	0	3033200	920810	0
N-acetylglucosamine-1-phosphotransferase subunit gamma	GNPTG	2	2	3	3	3	2	2	2	3	2.33333	3	3	2	2.66667	9418200	7058300	8165700	14799000	16127000	4031600
Guanine nucleotide-binding protein G(I)/G(S)/G(T) subunit beta-1;Guanine nucleotide-binding protein subunit beta-4;Guanine nucleotide-binding protein G(I)/G(S)/G(T) subunit beta-2	GNB1;GNB2;GNB4	3	2	3	3	2	2	3	2	3	2.66667	3	2	2	2.33333	4716600	4128800	9430000	6495800	4495200	3075300
Acylamino-acid-releasing enzyme	APEH	3	3	3	3	2	2	3	3	3	3	3	2	2	2.33333	2223300	3465200	4973900	4860800	5298500	17083000
Cartilage-associated protein	CRTAP	2	3	3	3	2	2	2	3	3	2.66667	3	2	2	2.33333	1567000	2496600	3106400	3022800	2862700	1005600
Olfactomedin-like protein 2B	OLFML2B	3	3	3	3	2	2	3	3	3	3	3	2	2	2.33333	15244000	5986200	4279500	8198500	4610300	1923000
Perilipin-3	PLIN3	2	2	3	3	2	2	2	2	3	2.33333	3	2	2	2.33333	0	0	0	1280900	0	0
NAD(P)H dehydrogenase [quinone] 1	NQO1	0	3	4	3	4	1	0	3	4	2.33333	3	4	1	2.66667	0	1783000	2455700	4281300	3628600	0
Thy-1 membrane glycoprotein	THY1	4	4	4	4	4	0	4	4	4	4	4	4	0	2.66667	19787000	21746000	25839000	62963000	31966000	0
Poly [ADP-ribose] polymerase 1	PARP1	0	0	1	3	2	2	0	0	1	0.333333	3	2	2	2.33333	0	0	0	973500	574550	0
Heat shock protein beta-1	HSPB1	3	4	3	3	4	1	3	4	3	3.33333	3	4	1	2.66667	4112600	7812800	10146000	7883500	11536000	0
Thioredoxin-dependent peroxide reductase, mitochondrial	PRDX3	1	2	3	3	2	2	1	2	3	2	3	2	2	2.33333	0	4544300	3105500	4348400	3667500	2928300
Golgi membrane protein 1	GOLM1	3	3	3	3	2	2	3	3	3	3	3	2	2	2.33333	3731900	6131800	5967800	3089900	2532100	0
Serine protease 23	PRSS23	2	3	2	3	1	2	2	3	2	2.33333	3	1	2	2	7063800	1699600	1674800	2159100	0	1700900
Asparagine--tRNA ligase, cytoplasmic	NARS	1	2	3	3	4	1	1	2	3	2	3	4	1	2.66667	0	1176100	1753800	1173000	1230400	0
Matrix metalloproteinase-9;67 kDa matrix metalloproteinase-9;82 kDa matrix metalloproteinase-9	MMP9	15	14	16	2	2	9	15	14	16	15	2	2	9	4.33333	11887000	94476000	99553000	170690	130060	1355300
Hexokinase-1	HK1	5	6	8	5	7	10	3	3	4	3.33333	2	3	6	3.66667	4010400	4635000	10893000	3530500	7368600	28492000
Coagulation factor X;Factor X light chain;Factor X heavy chain;Activated factor Xa heavy chain	F10	2	2	1	4	4	0	2	2	1	1.66667	4	4	0	2.66667	1295200	1035500	0	1436500	17944000	0
60S ribosomal protein L5	RPL5	0	3	3	2	2	7	0	3	3	2	2	2	7	3.66667	0	1203700	812600	758630	777820	9145100
60S ribosomal protein L10a	RPL10A	3	2	2	2	3	6	3	2	2	2.33333	2	3	6	3.66667	1626900	1572100	1395100	1179000	1214600	74511000
Histone-binding protein RBBP4	RBBP4	6	5	5	6	6	11	2	2	2	2	2	2	7	3.66667	4515100	6225200	5810300	11270000	7560500	120000000
Citrate synthase;Citrate synthase, mitochondrial	CS	2	3	3	2	3	5	2	3	3	2.66667	2	3	5	3.33333	163190	273050	221450	200870	141370	49974000
Junction plakoglobin	JUP	5	5	6	5	4	2	4	4	5	4.33333	4	3	1	2.66667	3754600	6998500	6058900	4091700	3286800	3298400
Secreted frizzled-related protein 4	SFRP4	7	9	7	2	1	7	7	9	7	7.66667	2	1	7	3.33333	139000000	154000000	86081000	871180	0	7430600
Transportin-3	TNPO3	0	2	2	2	2	5	0	2	2	1.33333	2	2	5	3	0	614200	762880	0	0	5183400
Myristoylated alanine-rich C-kinase substrate	MARCKS	2	3	3	3	4	1	2	3	3	2.66667	3	4	1	2.66667	2542900	3294800	2865400	5731100	3032600	0
Basic leucine zipper and W2 domain-containing protein 2	BZW2	1	4	4	2	2	6	0	3	3	2	2	2	5	3	0	399990	528640	450150	617590	26769000
Microtubule-actin cross-linking factor 1, isoforms 1/2/3/5	MACF1	0	1	4	3	5	4	0	1	3	1.33333	2	4	3	3	0	0	414930	0	152500	2106700
Splicing factor U2AF 65 kDa subunit	U2AF2	4	4	3	2	2	5	4	4	3	3.66667	2	2	5	3	756500	1081100	1338400	1254700	1291300	23501000
Cytosolic acyl coenzyme A thioester hydrolase	ACOT7	2	4	4	2	2	5	2	4	4	3.33333	2	2	5	3	1019900	1245800	2046200	1283000	1488400	62020000
Nuclear mitotic apparatus protein 1	NUMA1	0	1	5	4	4	0	0	1	5	2	4	4	0	2.66667	0	0	1090500	1387000	1454100	0
Eukaryotic translation initiation factor 3 subunit D	EIF3D	0	1	1	2	2	5	0	1	1	0.666667	2	2	5	3	0	0	0	218360	264660	5408900
Glutaredoxin-3	GLRX3	3	3	3	2	3	4	3	3	3	3	2	3	4	3	677720	763320	856630	722620	869470	28750000
Beta-enolase;Enolase	ENO3	7	9	7	6	5	11	2	4	2	2.66667	2	1	6	3	360590	587010	315170	225190	0	140000000
116 kDa U5 small nuclear ribonucleoprotein component	EFTUD2	1	3	3	3	3	6	0	2	2	1.33333	2	2	5	3	0	219140	318580	218250	265690	6625000
Nucleoside diphosphate kinase;Nucleoside diphosphate kinase B	NME1-NME2;NME2;NME1	8	10	6	8	9	10	3	4	2	3	2	3	4	3	18681000	63794000	25358000	38887000	50292000	215000000
Phospholipase D3	PLD3	4	4	3	3	4	1	4	4	3	3.66667	3	4	1	2.66667	5188700	5667900	8632000	4832700	3815400	0
26S protease regulatory subunit 10B	PSMC6	1	2	3	2	3	3	1	2	3	2	2	3	3	2.66667	0	428380	1791800	359570	511800	4213500
Adenylosuccinate lyase	ADSL	2	2	2	2	2	4	2	2	2	2	2	2	4	2.66667	287360	336370	415190	282050	216080	29366000
Transcription elongation factor A protein 1	TCEA1	0	2	1	2	2	4	0	2	1	1	2	2	4	2.66667	0	475570	0	408820	490190	17938000
Actin-related protein 2/3 complex subunit 1B	ARPC1B	6	8	9	7	8	9	2	3	3	2.66667	2	3	3	2.66667	8574100	16263000	25897000	24466000	22530000	129000000
Phosphoacetylglucosamine mutase	PGM3	3	3	3	2	3	3	3	3	3	3	2	3	3	2.66667	1411700	2494600	7243700	2055600	4038800	2820400
Eukaryotic peptide chain release factor GTP-binding subunit ERF3A;Eukaryotic peptide chain release factor GTP-binding subunit ERF3B	GSPT1;GSPT2	3	3	3	2	3	3	3	3	3	3	2	3	3	2.66667	1211400	1579900	2179600	1682500	2024800	12242000
Glycylpeptide N-tetradecanoyltransferase 1	NMT1	0	3	3	2	1	5	0	3	3	2	2	1	5	2.66667	0	149760	176530	162640	0	12823000
UV excision repair protein RAD23 homolog B	RAD23B	2	2	3	2	3	3	2	2	3	2.33333	2	3	3	2.66667	1263900	2438800	4756500	1660300	5007800	7522400
N-alpha-acetyltransferase 25, NatB auxiliary subunit	NAA25	1	4	1	2	2	4	1	4	1	2	2	2	4	2.66667	0	1184000	0	0	0	18323000
Xaa-Pro aminopeptidase 1	XPNPEP1	4	5	5	3	4	4	3	4	4	3.66667	2	3	3	2.66667	515160	1167500	1416700	647910	927030	20911000
Phenylalanine--tRNA ligase beta subunit	FARSB	0	2	3	2	3	3	0	2	3	1.66667	2	3	3	2.66667	0	230730	268990	268900	209870	7542200
Proteasome subunit beta type-3	PSMB3	2	2	2	2	2	3	2	2	2	2	2	2	3	2.33333	1823800	7524300	1790500	2790300	1987500	25722000
Eukaryotic translation initiation factor 5B	EIF5B	0	1	1	2	2	3	0	1	1	0.666667	2	2	3	2.33333	0	0	0	263300	222360	4220300
Elongation factor 1-delta	EEF1D	2	2	2	2	2	3	2	2	2	2	2	2	3	2.33333	0	0	0	0	0	13292000
Phosphatidylinositol transfer protein beta isoform	PITPNB	5	3	4	4	4	5	3	1	2	2	2	2	3	2.33333	890910	0	1465300	1604200	1485200	16277000
Nardilysin	NRD1	3	3	3	2	2	3	3	3	3	3	2	2	3	2.33333	725400	1129000	947650	1217900	1558300	14879000
Nucleotide exchange factor SIL1	SIL1	2	2	3	2	2	3	2	2	3	2.33333	2	2	3	2.33333	2670800	2972800	2807600	2343400	1937200	3322200
Microtubule-associated protein 1B;MAP1B heavy chain;MAP1 light chain LC1	MAP1B	1	2	4	5	2	0	1	2	4	2.33333	5	2	0	2.33333	0	749200	1428600	1149900	2052500	0
Vesicular integral-membrane protein VIP36	LMAN2	2	2	3	3	3	1	2	2	3	2.33333	3	3	1	2.33333	0	0	2949500	5316800	2947200	0
COP9 signalosome complex subunit 7a	COPS7A	1	2	2	2	2	3	1	2	2	1.66667	2	2	3	2.33333	0	0	0	0	2991800	5029800
Protein transport protein Sec31A	SEC31A	3	3	3	3	4	0	3	3	3	3	3	4	0	2.33333	0	0	7396000	0	6041300	0
Nuclear receptor-binding protein	NRBP1	2	2	2	2	2	3	2	2	2	2	2	2	3	2.33333	300430	484810	640940	645460	932230	4210800
Heterogeneous nuclear ribonucleoprotein A1;Heterogeneous nuclear ribonucleoprotein A1, N-terminally processed	HNRNPA1	9	10	10	10	10	12	2	2	2	2	2	2	3	2.33333	23243000	33681000	25776000	34896000	50138000	129000000
Sorting nexin-1	SNX1	1	3	2	2	3	5	0	2	1	1	2	2	3	2.33333	0	205500	0	148120	222910	8280500
Mitotic checkpoint protein BUB3	BUB3	1	2	0	2	1	4	1	2	0	1	2	1	4	2.33333	0	747220	0	511460	0	10768000
Protein CREG1	CREG1	3	3	3	2	3	2	3	3	3	3	2	3	2	2.33333	19148000	11459000	3864000	2399500	2280000	2915000
DnaJ homolog subfamily C member 8	DNAJC8	1	2	2	2	2	3	1	2	2	1.66667	2	2	3	2.33333	0	552590	378060	394990	518700	10696000
Isoamyl acetate-hydrolyzing esterase 1 homolog	IAH1	1	2	3	3	3	1	1	2	3	2	3	3	1	2.33333	0	13357000	10841000	8806200	9566300	0
Proteasome-associated protein ECM29 homolog	KIAA0368;ECM29	1	2	2	3	3	1	1	2	2	1.66667	3	3	1	2.33333	0	0	0	267200	234980	0
Zinc-alpha-2-glycoprotein	AZGP1	3	3	2	2	3	2	3	3	2	2.66667	2	3	2	2.33333	0	0	0	0	0	0
S-adenosylmethionine synthase isoform type-2	MAT2A	2	2	3	2	2	3	2	2	3	2.33333	2	2	3	2.33333	0	0	6738800	0	5421500	9112200
Peptidyl-prolyl cis-trans isomerase D	PPID	1	1	1	2	2	3	1	1	1	1	2	2	3	2.33333	0	0	0	0	2578400	11886000
AP-1 complex subunit beta-1	AP1B1	9	10	11	10	9	12	3	3	3	3	2	2	3	2.33333	802340	1138200	1316100	792520	846230	11422000
Apolipoprotein E	APOE	3	3	2	3	3	1	3	3	2	2.66667	3	3	1	2.33333	2874500	11962000	1751300	2067400	1148800	0
Protein S100-A9	S100A9	2	2	3	3	3	1	2	2	3	2.33333	3	3	1	2.33333	1296600	1999400	1832500	1229000	1279700	0
5-3 exoribonuclease 2	XRN2	2	2	2	2	2	3	2	2	2	2	2	2	3	2.33333	0	0	0	4280000	0	11553000
Carbonyl reductase [NADPH] 1	CBR1	7	6	8	6	4	2	5	4	6	5	4	2	1	2.33333	4651300	5591500	10089000	16185000	10091000	0
Alpha-1-antitrypsin;Short peptide from AAT	SERPINA1	0	0	2	2	2	2	0	0	2	0.666667	2	2	2	2	0	0	1389900	90508	79323	48498
Vacuolar protein sorting-associated protein 45	VPS45	0	2	2	2	2	2	0	2	2	1.33333	2	2	2	2	0	50194	68182	55363	55028	1137800
26S proteasome non-ATPase regulatory subunit 13	PSMD13	1	2	2	2	2	2	1	2	2	1.66667	2	2	2	2	0	621590	820990	615580	701500	8131200
ATPase ASNA1	ASNA1	1	1	1	2	2	2	1	1	1	1	2	2	2	2	0	0	0	576420	614360	4534700
Ribonuclease T2	RNASET2	2	1	2	2	2	2	2	1	2	1.66667	2	2	2	2	1988400	0	2321800	2409000	2527300	1028400
Succinate dehydrogenase [ubiquinone] flavoprotein subunit, mitochondrial	SDHA	2	2	2	2	2	2	2	2	2	2	2	2	2	2	0	0	0	3410400	4723000	2885500
Alpha-adducin	ADD1	2	2	2	2	2	2	2	2	2	2	2	2	2	2	180940	144580	237360	150120	131140	888450
Protein diaphanous homolog 1	DIAPH1	0	0	2	2	1	3	0	0	2	0.666667	2	1	3	2	0	0	348060	340620	0	5440800
Matrin-3	MATR3;DKFZp686L22104	0	2	2	2	2	2	0	2	2	1.33333	2	2	2	2	0	0	0	0	0	1546100
ADP-sugar pyrophosphatase	NUDT5	3	1	3	2	2	2	3	1	3	2.33333	2	2	2	2	2325900	0	3250800	6021800	6417500	955780
Neutral amino acid transporter B(0);Amino acid transporter	SLC1A5	2	3	3	3	3	1	2	3	3	2.66667	3	3	1	2.33333	1123500	1320100	1959000	2417400	1963700	0
26S proteasome non-ATPase regulatory subunit 5	PSMD5	0	2	4	3	4	0	0	2	4	2	3	4	0	2.33333	0	734230	1740100	1374200	1584600	0
Epsilon-sarcoglycan	SGCE	2	2	2	2	2	2	2	2	2	2	2	2	2	2	1179300	1144700	1096500	1468900	1083300	804080
Polypeptide N-acetylgalactosaminyltransferase 6	GALNT6	0	1	0	3	3	1	0	1	0	0.333333	3	3	1	2.33333	0	0	0	2856100	1831500	0
Protein TFG	TFG	1	1	1	2	2	2	1	1	1	1	2	2	2	2	0	0	0	2999900	7857200	4042700
FERM, RhoGEF and pleckstrin domain-containing protein 1	FARP1	1	2	3	3	3	1	1	2	3	2	3	3	1	2.33333	0	866830	1160400	1657300	1659100	0
Glutamate--cysteine ligase catalytic subunit	GCLC	2	2	2	2	2	2	2	2	2	2	2	2	2	2	187430	305360	302200	265060	266570	8136200
Epididymal secretory protein E1	NPC2	4	4	3	2	2	2	4	4	3	3.66667	2	2	2	2	7059700	14403000	3521800	7053900	7789100	2588600
Dynactin subunit 1	DKFZp686E0752;DCTN1	1	1	2	2	2	2	1	1	2	1.33333	2	2	2	2	0	0	0	0	0	0
Histone-binding protein RBBP7	RBBP7	4	4	4	6	5	7	0	1	1	0.666667	2	1	3	2	0	0	0	929080	0	10593000
Dihydrolipoyl dehydrogenase;Dihydrolipoyl dehydrogenase, mitochondrial	DLD	1	2	2	2	2	2	1	2	2	1.66667	2	2	2	2	0	1475400	1603400	1413600	1367200	13838000
Alpha-1,4 glucan phosphorylase;Glycogen phosphorylase, liver form	PYGL	4	4	7	4	4	3	2	3	4	3	2	2	2	2	851130	689560	982170	1446900	1515400	994720
26S protease regulatory subunit 6A	PSMC3	1	2	2	2	2	2	1	2	2	1.66667	2	2	2	2	0	1339900	3852500	1142200	1550100	3673200
40S ribosomal protein S2	RPS2	1	2	2	2	2	2	1	2	2	1.66667	2	2	2	2	0	362810	405670	402120	325440	7269100
RNA-binding motif protein, X chromosome;RNA-binding motif protein, X chromosome, N-terminally processed;RNA binding motif protein, X-linked-like-1	RBMX;RBMXL1	0	1	0	2	1	3	0	1	0	0.333333	2	1	3	2	0	0	0	1641600	0	16204000
RGM domain family member B	RGMB	2	2	1	2	2	2	2	2	1	1.66667	2	2	2	2	1427200	1871300	0	2735400	6991800	1657100
Histone-arginine methyltransferase CARM1	CARM1	0	1	1	2	2	2	0	1	1	0.666667	2	2	2	2	0	0	0	2447200	2290500	3868600
Pregnancy-specific beta-1-glycoprotein 5	PSG5	6	6	6	7	8	6	2	2	1	1.66667	2	2	2	2	3862700	2770300	3741200	3049900	59890000	3223100
Beta-1,4-galactosyltransferase 5	B4GALT5	3	2	2	3	3	3	2	1	1	1.33333	2	2	2	2	12124000	17849000	18459000	11665000	11360000	121000000
Histone H2B;Histone H2B type 1-L;Histone H2B type 1-M;Histone H2B type 1-N;Histone H2B type 1-H;Histone H2B type 3-B;Histone H2B type 2-F;Histone H2B type 2-E;Histone H2B type 1-C/E/F/G/I;Histone H2B type 1-D;Histone H2B type F-S;Histone H2B type 1-B;Histone H2B type 1-O;Histone H2B type 1-J;Histone H2B type 1-K;Histone H2B type 1-A	HIST1H2BN;HIST1H2BL;HIST1H2BM;HIST1H2BH;HIST3H2BB;HIST2H2BF;HIST2H2BE;HIST1H2BC;HIST1H2BD;H2BFS;HIST1H2BB;HIST1H2BO;HIST1H2BJ;HIST1H2BK;HIST1H2BA	2	1	2	2	2	2	2	1	2	1.66667	2	2	2	2	2349200	0	1777000	7957300	2773100	29011000
Slit homolog 3 protein	SLIT3	2	2	2	2	2	2	2	2	2	2	2	2	2	2	4772600	1298100	897900	1320800	948110	929280
Rho-associated protein kinase 2	ROCK2	1	1	2	2	2	2	1	1	2	1.33333	2	2	2	2	0	0	0	0	0	0
3(2),5-bisphosphate nucleotidase 1	BPNT1	2	2	3	2	2	2	2	2	3	2.33333	2	2	2	2	1084000	1644000	2225800	1453600	1563000	10753000
Argininosuccinate lyase	ASL	2	3	3	2	2	2	2	3	3	2.66667	2	2	2	2	0	1296900	1118900	0	0	8161700
Guanine nucleotide-binding protein G(i) subunit alpha-2;Guanine nucleotide-binding protein G(t) subunit alpha-1;Guanine nucleotide-binding protein G(i) subunit alpha-1;Guanine nucleotide-binding protein G(t) subunit alpha-2;Guanine nucleotide-binding protein G(o) subunit alpha;Guanine nucleotide-binding protein G(k) subunit alpha;Guanine nucleotide-binding protein G(t) subunit alpha-3;Guanine nuc…	GNAI2;GNAS;GNAO1;GNAT2;GNAT1;GNAI1;GNAI3;GNAT3;GNAL	1	2	2	2	2	2	1	2	2	1.66667	2	2	2	2	0	3420200	6596900	6792400	3676100	3196400
Tissue factor pathway inhibitor	TFPI	2	2	2	2	2	2	2	2	2	2	2	2	2	2	1409400	1295600	1885800	0	1524900	1462000
Lysosome-associated membrane glycoprotein 2	LAMP2	2	2	2	2	2	2	2	2	2	2	2	2	2	2	7529300	15718000	25248000	7920600	7789200	1768300
Alpha-N-acetylgalactosaminidase	NAGA	2	2	2	2	2	2	2	2	2	2	2	2	2	2	1008400	1236900	1046800	952180	1012900	8323500
Syntenin-1	SDCBP	2	2	2	3	2	1	2	2	2	2	3	2	1	2	11770000	10324000	11834000	9672600	8282600	0
Collagen alpha-1(V) chain	COL5A1	21	21	20	21	21	17	2	2	2	2	2	2	2	2	383000000	205000000	219000000	92488000	78977000	107000000
Myoferlin	MYOF	2	3	3	3	3	0	2	3	3	2.66667	3	3	0	2	348990	513600	725210	4186200	651730	0
Receptor-type tyrosine-protein phosphatase gamma	PTPRG	2	2	3	2	2	2	2	2	3	2.33333	2	2	2	2	1727100	2017700	1713300	1826000	1586100	948210
DnaJ homolog subfamily A member 1	DNAJA1	2	2	2	2	2	2	2	2	2	2	2	2	2	2	573050	674440	743710	728170	864670	7013300
Alpha-parvin	PARVA	3	3	3	3	3	0	3	3	3	3	3	3	0	2	4544200	4843900	13918000	2676400	4173000	0
Interferon-induced guanylate-binding protein 1;Interferon-induced guanylate-binding protein 2	GBP1;GBP2	1	1	2	2	2	2	1	1	2	1.33333	2	2	2	2	0	0	5215400	16305000	5200600	3194200
Nicotinamide N-methyltransferase	NNMT	2	2	2	2	2	2	2	2	2	2	2	2	2	2	1335900	2607300	10309000	1567700	2064400	1198600
Pyridoxal kinase	PDXK	3	3	3	3	2	1	3	3	3	3	3	2	1	2	1281800	1508000	2210500	1473100	0	0
26S protease regulatory subunit 6B	PSMC4	1	2	2	2	2	2	1	2	2	1.66667	2	2	2	2	0	215190	385530	191400	272110	913340
Crk-like protein	CRKL	2	2	2	2	2	2	2	2	2	2	2	2	2	2	678320	1280800	1256300	1035800	1070500	6156500
4-trimethylaminobutyraldehyde dehydrogenase	ALDH9A1	1	2	1	2	2	2	1	2	1	1.33333	2	2	2	2	0	525280	0	642550	550630	10214000
Serine/threonine-protein phosphatase 2A catalytic subunit alpha isoform;Serine/threonine-protein phosphatase 2A catalytic subunit beta isoform;Serine/threonine-protein phosphatase	PPP2CA;PPP2CB	1	1	1	2	2	2	1	1	1	1	2	2	2	2	0	0	0	775450	713470	7931700
Serine/threonine-protein phosphatase 2A 55 kDa regulatory subunit B alpha isoform;Serine/threonine-protein phosphatase 2A 55 kDa regulatory subunit B delta isoform;Serine/threonine-protein phosphatase 2A 55 kDa regulatory subunit B beta isoform	PPP2R2A;PPP2R2D;PPP2R2B	1	1	2	2	2	2	1	1	2	1.33333	2	2	2	2	0	0	569540	348810	362440	6735300
Platelet-activating factor acetylhydrolase IB subunit beta	PAFAH1B2	2	2	2	2	2	2	2	2	2	2	2	2	2	2	432270	1391600	2169000	1119200	1299700	14139000
Peptidyl-prolyl cis-trans isomerase FKBP3	FKBP3	1	2	1	2	2	2	1	2	1	1.33333	2	2	2	2	0	845680	0	693130	761060	13708000
Aldo-keto reductase family 1 member C1;Aldo-keto reductase family 1 member C3	AKR1C1;AKR1C3	6	6	6	5	6	5	2	2	2	2	2	2	2	2	15559000	22624000	34998000	16667000	14251000	5613600
Chromobox protein homolog 3;Chromobox protein homolog 1	CBX3;CBX1	1	0	1	2	2	2	1	0	1	0.666667	2	2	2	2	0	0	0	352510	461620	7890000
Transcription intermediary factor 1-beta	TRIM28	0	2	2	2	2	2	0	2	2	1.33333	2	2	2	2	0	0	0	0	2228000	3989300
Inorganic pyrophosphatase	PPA1	1	2	2	2	2	2	1	2	2	1.66667	2	2	2	2	0	497620	421200	564120	468200	25178000
Hyaluronan and proteoglycan link protein 1	HAPLN1	0	1	1	5	0	1	0	1	1	0.666667	5	0	1	2	0	0	0	4606400	0	0
Poly(rC)-binding protein 1;Poly(rC)-binding protein 3	PCBP1;PCBP3	2	2	4	4	4	4	2	2	2	2	2	2	2	2	4293700	5497500	6734400	7316500	7163000	10021000
Splicing factor 3A subunit 2	SF3A2	0	1	1	2	2	2	0	1	1	0.666667	2	2	2	2	0	0	0	423460	563820	7735700
Integrator complex subunit 3	INTS3	0	0	1	2	2	2	0	0	1	0.333333	2	2	2	2	0	0	0	32524	40748	734500
Protein-glutamine gamma-glutamyltransferase 2	TGM2	1	4	6	2	3	1	1	4	6	3.66667	2	3	1	2	0	1454200	16979000	442250	950940	0
Cytoplasmic FMR1-interacting protein 1	CYFIP1	1	3	2	2	2	2	1	3	2	2	2	2	2	2	0	136140	288640	170900	182570	1271200
Probable aminopeptidase NPEPL1	NPEPL1	1	2	2	2	2	2	1	2	2	1.66667	2	2	2	2	0	689880	695840	387470	512320	6696100
Leukocyte elastase inhibitor	SERPINB1	1	2	4	3	2	1	1	2	4	2.33333	3	2	1	2	0	5856500	9535600	5513700	5708500	0
Ubiquitin-like domain-containing CTD phosphatase 1	UBLCP1	2	2	2	2	2	2	2	2	2	2	2	2	2	2	0	0	0	0	969450	0
BTB/POZ domain-containing protein KCTD12	KCTD12	2	3	4	2	2	2	2	3	4	3	2	2	2	2	0	2241800	4573200	0	0	3138800
Platelet-derived growth factor C;Platelet-derived growth factor C, latent form;Platelet-derived growth factor C, receptor-binding form	PDGFC	2	2	2	2	2	2	2	2	2	2	2	2	2	2	966770	1328300	1347900	1553400	3455600	613330
Mannose-1-phosphate guanyltransferase beta	GMPPB	0	1	2	2	2	2	0	1	2	1	2	2	2	2	0	0	554530	384380	374220	7610100
Nucleosome assembly protein 1-like 4	NAP1L4	2	3	2	3	2	3	1	2	1	1.33333	2	1	2	1.66667	0	47796	0	41947	0	2399700
Heterogeneous nuclear ribonucleoproteins C1/C2;Heterogeneous nuclear ribonucleoprotein C-like 4;Heterogeneous nuclear ribonucleoprotein C-like 1;Heterogeneous nuclear ribonucleoprotein C-like 3;Heterogeneous nuclear ribonucleoprotein C-like 2	HNRNPC;HNRNPCL4;HNRNPCL1;HNRNPCL3;HNRNPCL2	2	2	2	2	1	2	2	2	2	2	2	1	2	1.66667	950450	1289200	1152400	1513400	0	11176000
Periodic tryptophan protein 1 homolog	PWP1	0	1	2	2	1	2	0	1	2	1	2	1	2	1.66667	0	0	232920	242620	0	4423200
Heterogeneous nuclear ribonucleoprotein H;Heterogeneous nuclear ribonucleoprotein H, N-terminally processed;Heterogeneous nuclear ribonucleoprotein H2	HNRNPH1;HNRNPH2	2	3	4	4	3	4	1	1	2	1.33333	2	1	2	1.66667	0	0	1004000	983460	0	6821400
KN motif and ankyrin repeat domain-containing protein 2	KANK2	2	3	3	2	1	2	2	3	3	2.66667	2	1	2	1.66667	7499200	1370100	2042200	1540700	0	1799300
Alpha-galactosidase A	GLA	1	2	3	2	1	2	1	2	3	2	2	1	2	1.66667	0	0	601850	0	0	32143000
Collagen alpha-1(XI) chain	COL11A1	5	5	5	4	2	3	3	3	3	3	2	0	2	1.33333	1721600	2156400	2908000	2356000	0	0
Heterogeneous nuclear ribonucleoprotein U	HNRNPU	1	1	1	2	0	2	1	1	1	1	2	0	2	1.33333	0	0	0	509560	0	11792000
WD40 repeat-containing protein SMU1;WD40 repeat-containing protein SMU1, N-terminally processed	SMU1	0	0	1	2	0	2	0	0	1	0.333333	2	0	2	1.33333	0	0	0	412270	0	7228700
Dermatopontin	DPT	3	2	3	3	3	0	3	2	3	2.66667	3	3	0	2	13237000	5833200	4151500	21676000	29271000	0
Dynein heavy chain 7, axonemal	DNAH7	1	1	0	2	0	2	1	1	0	0.666667	2	0	2	1.33333	0	0	0	0	0	100600
FACT complex subunit SPT16	SUPT16H	0	0	1	2	0	2	0	0	1	0.333333	2	0	2	1.33333	0	0	0	511730	0	3848900
Mitogen-activated protein kinase 14	MAPK14	1	2	3	1	4	4	1	2	3	2	1	4	4	3	0	308120	469740	0	448670	5319200
Growth factor receptor-bound protein 2	GRB2	2	4	3	1	3	5	2	4	3	3	1	3	5	3	330210	749090	551030	0	897220	22862000
Protein transport protein Sec23B	SEC23B	3	4	4	4	4	9	1	2	1	1.33333	1	1	7	3	0	789920	0	0	0	12873000
Sorting nexin-5	SNX5	1	3	1	1	1	7	1	3	1	1.66667	1	1	7	3	0	1142000	0	0	0	34727000
Transmembrane protein 132A	TMEM132A	3	2	3	3	2	1	3	2	3	2.66667	3	2	1	2	1221700	1119500	7937100	958170	903790	0
Latrophilin-2	ADGRL2;LPHN2	2	2	2	1	0	7	2	2	2	2	1	0	7	2.66667	6187600	6627700	9666600	0	0	60845000
Asparagine synthetase [glutamine-hydrolyzing]	ASNS	1	3	4	1	2	5	1	3	4	2.66667	1	2	5	2.66667	0	538350	510670	0	393450	29637000
Hsp70-binding protein 1	HSPBP1	0	2	2	1	1	6	0	2	2	1.33333	1	1	6	2.66667	0	499980	416330	0	0	18726000
CAD protein;Glutamine-dependent carbamoyl-phosphate synthase;Aspartate carbamoyltransferase;Dihydroorotase	CAD	0	1	2	1	3	3	0	1	2	1	1	3	3	2.33333	0	0	480950	0	756570	8418200
Proteasome subunit beta type-6	PSMB6	2	2	3	1	3	3	2	2	3	2.33333	1	3	3	2.33333	0	0	1410000	0	1974000	12255000
Calsyntenin-2	CLSTN2	1	1	1	4	1	1	1	1	1	1	4	1	1	2	0	0	0	1723100	0	0
Isocitrate dehydrogenase [NADP], mitochondrial	IDH2	1	2	2	2	1	6	0	2	1	1	1	1	5	2.33333	0	468580	0	0	0	12495000
Selenide, water dikinase 1	SEPHS1	2	2	2	1	3	3	2	2	2	2	1	3	3	2.33333	0	0	0	0	799910	6406600
Ubiquitin-conjugating enzyme E2 K	UBE2K	0	3	1	1	1	5	0	3	1	1.33333	1	1	5	2.33333	0	3248700	0	0	0	14353000
Cullin-3	CUL3	2	3	3	1	1	5	2	3	3	2.66667	1	1	5	2.33333	510370	678720	678000	0	0	9353600
Eukaryotic translation initiation factor 3 subunit H	EIF3H	1	2	2	1	1	4	1	2	2	1.66667	1	1	4	2	0	839060	687930	0	0	11909000
Collagen and calcium-binding EGF domain-containing protein 1	CCBE1	1	0	1	2	2	1	1	0	1	0.666667	2	2	1	1.66667	0	0	0	4312300	4899100	0
NSFL1 cofactor p47	NSFL1C	0	1	2	1	2	3	0	1	2	1	1	2	3	2	0	0	1503900	0	1468900	16365000
Copine-1	CPNE1	2	2	2	2	2	1	2	2	2	2	2	2	1	1.66667	334250	363130	471370	310010	391610	0
Phosphoribosylformylglycinamidine synthase	PFAS	0	1	1	1	1	4	0	1	1	0.666667	1	1	4	2	0	0	0	0	0	10099000
Activator of 90 kDa heat shock protein ATPase homolog 1	AHSA1	2	2	3	1	2	3	2	2	3	2.33333	1	2	3	2	0	0	1020100	0	0	12387000
Catenin beta-1	CTNNB1	2	3	4	4	3	1	1	2	3	2	3	2	0	1.66667	0	0	1289700	1284100	0	0
Lamina-associated polypeptide 2, isoform alpha;Thymopoietin;Thymopentin;Lamina-associated polypeptide 2, isoforms beta/gamma;Thymopoietin;Thymopentin	TMPO	1	1	0	1	2	3	1	1	0	0.666667	1	2	3	2	0	0	0	0	404450	8118000
Protein phosphatase 1 regulatory subunit 7	PPP1R7	1	2	2	2	2	1	1	2	2	1.66667	2	2	1	1.66667	0	0	0	0	0	0
COP9 signalosome complex subunit 6	COPS6	0	1	2	2	2	1	0	1	2	1	2	2	1	1.66667	0	0	0	0	0	0
Superkiller viralicidic activity 2-like 2	SKIV2L2	0	1	1	1	2	3	0	1	1	0.666667	1	2	3	2	0	0	0	0	161620	4320000
Eukaryotic translation initiation factor 3 subunit I	EIF3I	1	2	1	1	2	3	1	2	1	1.33333	1	2	3	2	0	332250	0	0	321160	12606000
Ras GTPase-activating-like protein IQGAP2	IQGAP2	0	1	2	4	4	2	0	1	1	0.666667	2	2	1	1.66667	0	0	0	824620	687030	0
EH domain-containing protein 1	EHD1	5	6	7	6	7	9	1	2	1	1.33333	1	1	3	1.66667	1490500	1519100	3286900	2911800	2891700	30803000
ATP-dependent RNA helicase DDX1	DDX1	1	1	1	1	1	3	1	1	1	1	1	1	3	1.66667	0	0	0	0	0	6236200
Far upstream element-binding protein 1	FUBP1	1	1	2	2	2	1	1	1	2	1.33333	2	2	1	1.66667	0	0	1046400	1090400	1440700	0
Nesprin-2	SYNE2	1	1	1	1	2	2	1	1	1	1	1	2	2	1.66667	0	0	0	0	0	36465000
Ig alpha-1 chain C region;Ig alpha-2 chain C region	IGHA1;IGHA2	2	2	1	1	2	2	2	2	1	1.66667	1	2	2	1.66667	1903000	1450600	0	0	0	0
Porphobilinogen deaminase	HMBS	2	2	2	2	2	1	2	2	2	2	2	2	1	1.66667	0	0	0	0	0	0
AP-1 complex subunit mu-1	AP1M1	2	2	2	1	1	3	2	2	2	2	1	1	3	1.66667	419580	500590	662060	0	0	6974200
Chitinase-3-like protein 2	CHI3L2	2	2	2	2	2	1	2	2	2	2	2	2	1	1.66667	1170500	6850400	538350	612300	757010	0
Cyclin-dependent kinase 2;Cyclin-dependent kinase 3	CDK2;CDK3	0	1	0	1	1	4	0	1	0	0.333333	1	1	3	1.66667	0	0	0	0	0	11348000
Ras-related protein Rab-11A;Ras-related protein Rab-11B	RAB11A;RAB11B	2	2	2	2	2	1	2	2	2	2	2	2	1	1.66667	751310	992050	857140	949400	841470	0
Lamin-B1	LMNB1	1	2	2	2	3	3	0	1	1	0.666667	1	2	2	1.66667	0	0	0	0	3795400	6746200
Myeloid-derived growth factor	MYDGF	1	1	2	2	2	1	1	1	2	1.33333	2	2	1	1.66667	0	0	2971800	4273900	17481000	0
Ceruloplasmin	CP	1	4	0	1	0	5	0	3	0	1	1	0	4	1.66667	0	627070	0	0	0	14046000
Phosphatidylinositol transfer protein alpha isoform	PITPNA	6	6	7	6	7	7	2	2	2	2	1	2	2	1.66667	2128100	3806800	3251600	1957600	1774800	52482000
Pantetheinase	VNN1	2	2	2	2	2	1	2	2	2	2	2	2	1	1.66667	1086800	911130	476750	777730	638510	0
Apoptosis-inducing factor 1, mitochondrial	AIFM1	2	2	2	2	2	1	2	2	2	2	2	2	1	1.66667	0	919470	0	0	0	0
Reversion-inducing cysteine-rich protein with Kazal motifs	RECK	2	2	2	2	2	1	2	2	2	2	2	2	1	1.66667	2028400	1815200	1913600	1804700	2099300	0
Adenosine deaminase	ADA	2	2	2	2	2	1	2	2	2	2	2	2	1	1.66667	0	0	2232700	0	0	0
Argininosuccinate synthase	ASS1	1	2	3	2	2	1	1	2	3	2	2	2	1	1.66667	0	1445300	1160900	2214200	2251500	0
Angiotensinogen;Angiotensin-1;Angiotensin-2;Angiotensin-3;Angiotensin-4;Angiotensin 1-9;Angiotensin 1-7;Angiotensin 1-5;Angiotensin 1-4	AGT	2	2	2	2	2	1	2	2	2	2	2	2	1	1.66667	711340	208680	1952400	864980	169180	0
Transforming growth factor beta-1;Latency-associated peptide	TGFB1	2	2	2	2	2	1	2	2	2	2	2	2	1	1.66667	1994000	1770700	1980900	2729700	2990900	0
Catalase	CAT	2	2	2	2	2	1	2	2	2	2	2	2	1	1.66667	1759500	1851300	1448000	1854000	2152400	0
Dynamin-1-like protein	DNM1L	1	1	1	1	2	2	1	1	1	1	1	2	2	1.66667	0	0	0	0	28438	652060
Oligoribonuclease, mitochondrial	REXO2	2	2	2	1	2	2	2	2	2	2	1	2	2	1.66667	0	0	0	0	0	0
Nucleoprotein TPR	TPR	0	0	2	2	2	1	0	0	2	0.666667	2	2	1	1.66667	0	0	290200	322460	281690	0
Proto-oncogene tyrosine-protein kinase Src;Non-specific protein-tyrosine kinase;Tyrosine-protein kinase Lyn;Tyrosine-protein kinase HCK;Tyrosine-protein kinase Fyn;Tyrosine-protein kinase Yes	SRC;HCK;YES1;LYN;FYN	1	2	2	2	2	1	1	2	2	1.66667	2	2	1	1.66667	0	0	0	4434100	0	0
Delta-aminolevulinic acid dehydratase	ALAD	2	3	3	2	2	1	2	3	3	2.66667	2	2	1	1.66667	0	1851200	2060000	2095300	1851200	0
Myc box-dependent-interacting protein 1	BIN1	1	1	0	1	1	4	1	0	0	0.333333	1	1	3	1.66667	0	0	0	0	0	8321000
Eukaryotic translation initiation factor 3 subunit G	EIF3G	1	2	2	1	1	3	1	2	2	1.66667	1	1	3	1.66667	0	736290	575970	0	0	15664000
Serpin B3	SERPINB3	1	0	2	2	2	1	1	0	2	1	2	2	1	1.66667	0	0	2399600	3446800	2546100	0
Protein phosphatase 1F	PPM1F	2	2	2	2	2	1	2	2	2	2	2	2	1	1.66667	24514000	0	0	0	0	0
Vascular endothelial growth factor C	VEGFC	2	1	2	2	2	1	2	1	2	1.66667	2	2	1	1.66667	7919700	0	7533300	7642800	7351400	0
Serpin B8	SERPINB8	3	3	4	3	4	1	2	2	3	2.33333	2	3	0	1.66667	1568700	1322300	2188600	2677200	3667800	0
Lipoprotein lipase	LPL	1	4	1	1	0	4	1	4	1	2	1	0	4	1.66667	0	1816400	0	0	0	66169000
Tripeptidyl-peptidase 2	TPP2	0	2	3	1	1	3	0	2	3	1.66667	1	1	3	1.66667	0	385720	462700	0	0	7412300
Biliverdin reductase A	BLVRA	2	2	3	2	2	1	2	2	3	2.33333	2	2	1	1.66667	0	0	0	0	0	0
Microfibrillar-associated protein 2	MFAP2	2	2	2	2	2	1	2	2	2	2	2	2	1	1.66667	6212300	6697400	4148500	7004800	11686000	0
Eukaryotic translation initiation factor 5	EIF5	2	2	2	2	2	1	2	2	2	2	2	2	1	1.66667	0	0	0	0	549870	0
Rap1 GTPase-GDP dissociation stimulator 1	RAP1GDS1	0	2	2	1	2	2	0	2	2	1.33333	1	2	2	1.66667	0	297000	386520	0	248400	1674600
Thimet oligopeptidase	THOP1	1	2	3	1	1	3	1	2	3	2	1	1	3	1.66667	0	844330	771490	0	0	9599000
Interferon-induced 35 kDa protein	IFI35	0	2	2	2	2	1	0	2	2	1.33333	2	2	1	1.66667	0	0	0	0	0	0
ATP-dependent 6-phosphofructokinase, platelet type	PFKP	0	1	2	2	2	1	0	1	2	1	2	2	1	1.66667	0	0	5053100	0	2493300	0
Neuroblast differentiation-associated protein AHNAK	AHNAK	2	3	3	2	2	1	2	3	3	2.66667	2	2	1	1.66667	0	0	6014400	0	3008600	0
26S protease regulatory subunit 4	PSMC1	1	2	2	1	2	2	1	2	2	1.66667	1	2	2	1.66667	0	0	0	0	0	3335100
Protein flightless-1 homolog	FLII	1	2	2	2	2	1	1	2	2	1.66667	2	2	1	1.66667	0	1299100	1688500	2173000	2072000	0
Small nuclear ribonucleoprotein Sm D3	SNRPD3	1	1	2	1	2	2	1	1	2	1.33333	1	2	2	1.66667	0	0	634040	0	653860	17569000
Twinfilin-1	TWF1	2	3	3	2	3	3	1	2	2	1.66667	1	2	2	1.66667	0	4708200	6487500	0	6144500	16802000
Myosin light chain kinase, smooth muscle;Myosin light chain kinase, smooth muscle, deglutamylated form	MYLK	2	1	1	2	2	1	2	1	1	1.33333	2	2	1	1.66667	1024800	0	0	853930	552080	0
UDP-N-acetylhexosamine pyrophosphorylase;UDP-N-acetylgalactosamine pyrophosphorylase;UDP-N-acetylglucosamine pyrophosphorylase	UAP1	2	2	2	2	2	1	2	2	2	2	2	2	1	1.66667	113690	148400	260210	92718	293470	0
Cytoplasmic dynein 1 heavy chain 1	DYNC1H1	0	2	2	1	2	2	0	2	2	1.33333	1	2	2	1.66667	0	80735	532520	0	102260	0
Splicing factor 1	SF1	1	1	1	1	2	2	1	1	1	1	1	2	2	1.66667	0	0	0	0	260880	2891100
Hsp90 co-chaperone Cdc37;Hsp90 co-chaperone Cdc37, N-terminally processed	CDC37	2	3	2	1	1	3	2	3	2	2.33333	1	1	3	1.66667	777070	965580	774980	0	0	27700000
Vacuolar protein sorting-associated protein 26B	VPS26B	1	1	3	2	3	3	0	0	2	0.666667	1	2	2	1.66667	0	0	999480	0	0	1556100
Very large A-kinase anchor protein	CRYBG3	2	2	1	2	2	1	2	2	1	1.66667	2	2	1	1.66667	0	0	0	0	0	0
Polypeptide N-acetylgalactosaminyltransferase 10	GALNT10	0	0	0	2	2	1	0	0	0	0	2	2	1	1.66667	0	0	0	0	783960	0
Collectin-12	COLEC12	1	1	0	1	2	2	1	1	0	0.666667	1	2	2	1.66667	587970	0	0	1813100	1016700	0
Sialic acid synthase	NANS	0	1	2	1	2	2	0	1	2	1	1	2	2	1.66667	0	0	881760	0	712840	7779900
Neuroserpin	SERPINI1	2	2	2	2	2	1	2	2	2	2	2	2	1	1.66667	1496100	1753500	1242100	1443700	704690	0
Translin-associated protein X	TSNAX;DISC1	0	1	2	2	2	1	0	1	2	1	2	2	1	1.66667	0	0	0	0	0	0
NIF3-like protein 1	NIF3L1	1	1	2	2	2	1	1	1	2	1.33333	2	2	1	1.66667	0	0	0	0	0	0
GDP-fucose protein O-fucosyltransferase 1	POFUT1	2	2	2	2	2	1	2	2	2	2	2	2	1	1.66667	0	0	0	0	5463000	0
m7GpppX diphosphatase	DCPS	2	1	1	1	1	3	2	1	1	1.33333	1	1	3	1.66667	1099600	0	0	0	0	20303000
Carboxypeptidase A4	CPA4	2	1	2	2	2	1	2	1	2	1.66667	2	2	1	1.66667	7569500	0	0	0	0	0
Collagen triple helix repeat-containing protein 1	CTHRC1	3	4	4	2	3	3	2	3	3	2.66667	1	2	2	1.66667	19087000	28302000	32249000	13495000	10899000	15127000
N-acetyllactosaminide beta-1,3-N-acetylglucosaminyltransferase 2	B3GNT2	1	2	2	1	2	2	1	2	2	1.66667	1	2	2	1.66667	0	0	0	0	2828800	3298700
Dystrophin	DMD	2	2	2	1	2	1	2	2	2	2	1	2	1	1.33333	37322000	35129000	39755000	0	41134000	0
Ester hydrolase C11orf54	C11orf54	3	3	2	2	2	0	3	3	2	2.66667	2	2	0	1.33333	888670	1406400	994900	1643500	960870	0
Protein argonaute-2;Protein argonaute-3	AGO2;AGO3	0	2	1	1	2	2	0	2	1	1	1	2	2	1.66667	0	0	0	0	207630	0
Cullin-2	CUL2	1	1	2	1	2	1	1	1	2	1.33333	1	2	1	1.33333	0	0	6745600	0	7228400	0
Protein CDV3 homolog	CDV3	0	1	2	1	2	2	0	1	2	1	1	2	2	1.66667	0	0	524090	0	646120	5709800
Translationally-controlled tumor protein;TPT1-like protein	TPT1	0	0	0	1	1	2	0	0	0	0	1	1	2	1.33333	0	0	0	0	0	7827500
N(G),N(G)-dimethylarginine dimethylaminohydrolase 2	DDAH2	2	3	4	3	3	1	1	2	3	2	2	2	0	1.33333	0	1859000	1812500	1777500	1399300	0
Nesprin-1	SYNE1	1	1	2	1	1	2	1	1	2	1.33333	1	1	2	1.33333	0	0	8535200	0	0	0
Aminoacylase-1	ACY1;ABHD14A-ACY1	0	1	0	1	1	2	0	1	0	0.333333	1	1	2	1.33333	0	0	0	0	0	8560900
Ras-related C3 botulinum toxin substrate 1;Ras-related C3 botulinum toxin substrate 3;Ras-related C3 botulinum toxin substrate 2	RAC3;RAC2;RAC1	2	1	1	1	1	2	2	1	1	1.33333	1	1	2	1.33333	457420	0	0	0	0	10483000
Uncharacterized protein C4orf17	C4orf17	1	1	1	1	1	2	1	1	1	1	1	1	2	1.33333	0	0	0	0	0	10545000
Complement factor I;Complement factor I heavy chain;Complement factor I light chain	CFI	3	2	1	2	2	1	2	2	1	1.66667	1	2	1	1.33333	6589000	1617300	0	0	836660	0
Integrin alpha-2	ITGA2	1	1	1	1	1	2	1	1	1	1	1	1	2	1.33333	0	0	0	0	0	2416600
Neurolysin, mitochondrial	NLN	1	1	1	1	1	2	1	1	1	1	1	1	2	1.33333	0	0	0	0	0	2540300
Translin	TSN	1	1	1	1	1	2	1	1	1	1	1	1	2	1.33333	0	0	0	0	0	7833800
Unconventional myosin-Ic	MYO1C	2	2	2	2	2	0	2	2	2	2	2	2	0	1.33333	376570	508460	797240	722910	455700	0
Destrin	DSTN	0	0	1	2	2	0	0	0	1	0.333333	2	2	0	1.33333	0	0	0	0	922020	0
Tetraspanin;CD63 antigen	CD63	2	2	2	2	2	0	2	2	2	2	2	2	0	1.33333	7913200	10656000	44353000	13631000	10523000	0
ADP-ribosylation factor 1;ADP-ribosylation factor 3	ARF1;ARF3	1	2	0	1	0	3	1	2	0	1	1	0	3	1.33333	0	319970	0	0	0	2838200
Roundabout homolog 2	ROBO2	1	1	1	3	1	0	1	1	1	1	3	1	0	1.33333	0	0	0	819280	0	0
Poly(rC)-binding protein 2	PCBP2	1	1	3	3	3	4	1	1	1	1	1	1	2	1.33333	0	0	4829800	2209900	2527900	9779500
Disabled homolog 2-interacting protein	DAB2IP	1	1	1	1	1	2	1	1	1	1	1	1	2	1.33333	0	0	0	0	0	24213000
Protein PML	PML	0	0	2	2	2	0	0	0	2	0.666667	2	2	0	1.33333	0	0	1213600	1606000	802930	0
Oxysterol-binding protein 1	OSBP	0	0	1	1	1	2	0	0	1	0.333333	1	1	2	1.33333	0	0	0	0	0	0
Nuclear pore complex protein Nup93	NUP93	0	0	1	1	1	2	0	0	1	0.333333	1	1	2	1.33333	0	0	0	0	0	5124600
Small nuclear ribonucleoprotein-associated protein N;Small nuclear ribonucleoprotein-associated proteins B and B	SNRPN;SNRPB	2	2	2	1	1	2	2	2	2	2	1	1	2	1.33333	256360	542340	616200	0	0	14672000
Haloacid dehalogenase-like hydrolase domain-containing protein 2	HDHD2	1	2	2	1	1	2	1	2	2	1.66667	1	1	2	1.33333	0	305240	259060	0	0	3506200
Protein arginine N-methyltransferase 5;Protein arginine N-methyltransferase 5, N-terminally processed	PRMT5	0	1	1	1	1	2	0	1	1	0.666667	1	1	2	1.33333	0	0	0	0	0	3502200
Protein phosphatase 1G	PPM1G	0	1	1	1	1	2	0	1	1	0.666667	1	1	2	1.33333	0	0	0	0	0	18415000
Gremlin-1;Gremlin-2	GREM1;GREM2	0	2	2	2	2	0	0	2	2	1.33333	2	2	0	1.33333	0	578530	481340	1115300	1138000	0
Leucine-rich repeat transmembrane protein FLRT2	FLRT2	2	2	1	1	1	2	2	2	1	1.66667	1	1	2	1.33333	0	0	0	0	0	3140200
N(G),N(G)-dimethylarginine dimethylaminohydrolase 1	DDAH1	3	3	3	3	3	1	2	2	2	2	2	2	0	1.33333	1986500	3557000	4064200	3795200	3946100	0
Protein transport protein Sec24A	SEC24A	1	1	2	2	1	1	1	1	2	1.33333	2	1	1	1.33333	0	0	209860	0	0	0
Protein transport protein Sec24B	SEC24B	0	1	1	1	1	2	0	1	1	0.666667	1	1	2	1.33333	0	0	0	0	0	5468600
Superoxide dismutase [Cu-Zn]	SOD1	1	1	2	2	2	0	1	1	2	1.33333	2	2	0	1.33333	0	0	1760600	1523000	2083700	0
Alpha-2-macroglobulin	A2M	11	11	10	8	9	7	4	3	3	3.33333	1	2	1	1.33333	1217400	1417100	1144900	0	0	0
U2 small nuclear ribonucleoprotein B;U1 small nuclear ribonucleoprotein A	SNRPB2;SNRPA	0	1	1	1	1	2	0	1	1	0.666667	1	1	2	1.33333	0	0	0	0	0	7129400
Annexin;Annexin A4	ANXA4	2	2	2	2	1	1	2	2	2	2	2	1	1	1.33333	845970	966640	1171500	1583300	0	0
Leukemia inhibitory factor	LIF	3	3	3	1	1	2	3	3	3	3	1	1	2	1.33333	2292800	7631100	24246000	0	0	2629300
V-type proton ATPase subunit C 1	ATP6V1C1	1	1	1	1	1	2	1	1	1	1	1	1	2	1.33333	0	0	0	0	0	809270
ATP-dependent 6-phosphofructokinase, liver type;ATP-dependent 6-phosphofructokinase, muscle type	PFKL;PFKM	1	1	2	2	1	1	1	1	2	1.33333	2	1	1	1.33333	0	0	2229800	579640	0	0
DNA (cytosine-5)-methyltransferase 1	DNMT1	0	0	1	1	1	2	0	0	1	0.333333	1	1	2	1.33333	0	0	0	0	0	3947200
High mobility group protein B2	HMGB2	1	3	1	3	2	4	0	1	0	0.333333	1	1	2	1.33333	0	0	0	0	0	8641000
Eukaryotic translation initiation factor 6	EIF6	1	1	1	1	1	2	1	1	1	1	1	1	2	1.33333	0	0	0	0	0	1406200
Protein Wnt-5a;Protein Wnt	WNT5A	0	1	2	2	1	1	0	1	2	1	2	1	1	1.33333	0	0	0	0	0	0
Protein NOV homolog	NOV	2	2	2	2	2	0	2	2	2	2	2	2	0	1.33333	978320	1299200	636940	5380600	12401000	0
Retinoic acid receptor responder protein 1	RARRES1	4	4	3	2	2	0	4	4	3	3.66667	2	2	0	1.33333	12804000	1151200	1172000	498170	524340	0
Galactocerebrosidase	GALC	2	2	1	2	1	1	2	2	1	1.66667	2	1	1	1.33333	0	1163200	0	0	0	0
40S ribosomal protein S20	RPS20	0	2	1	1	1	2	0	2	1	1	1	1	2	1.33333	0	498550	0	0	0	14625000
Signal-regulatory protein beta-1 isoform 3;Tyrosine-protein phosphatase non-receptor type substrate 1;Signal-regulatory protein gamma	SIRPB1;SIRPA;SIRPG	1	1	2	1	1	2	1	1	2	1.33333	1	1	2	1.33333	0	0	1305200	0	0	2643900
Dual specificity mitogen-activated protein kinase kinase 1	MAP2K1	1	2	1	1	1	2	1	2	1	1.33333	1	1	2	1.33333	0	0	0	0	0	87775000
Actin, alpha cardiac muscle 1;Actin, alpha skeletal muscle;Actin, aortic smooth muscle;Actin, gamma-enteric smooth muscle	ACTC1;ACTA1;ACTA2;ACTG2	11	13	12	13	12	12	1	2	1	1.33333	2	1	1	1.33333	64035000	62614000	145000000	72916000	105000000	199000000
Protein VAC14 homolog	VAC14	0	1	1	1	1	2	0	1	1	0.666667	1	1	2	1.33333	0	0	0	0	0	348150
Transcriptional activator protein Pur-alpha	PURA	1	1	1	1	2	1	1	1	1	1	1	2	1	1.33333	0	0	0	0	1660700	0
Splicing factor 3A subunit 3	SF3A3	0	1	0	1	0	3	0	1	0	0.333333	1	0	3	1.33333	0	0	0	0	0	11146000
1-phosphatidylinositol 4,5-bisphosphate phosphodiesterase beta-3	PLCB3	0	1	1	2	1	1	0	1	1	0.666667	2	1	1	1.33333	0	0	0	1453300	0	0
Glucoside xylosyltransferase 1	GXYLT1	1	0	1	1	1	2	1	0	1	0.666667	1	1	2	1.33333	0	0	0	0	0	3350900
Quinone oxidoreductase	CRYZ	2	3	2	2	2	0	2	3	2	2.33333	2	2	0	1.33333	365430	229970	246070	294740	399820	0
E3 ubiquitin-protein ligase HUWE1	HUWE1	1	1	1	1	1	2	1	1	1	1	1	1	2	1.33333	0	0	0	0	0	355880
Unconventional myosin-XVIIIb	MYO18B	1	2	1	1	1	2	1	2	1	1.33333	1	1	2	1.33333	0	0	0	0	0	1553100
Coactosin-like protein	COTL1	2	1	2	2	2	0	2	1	2	1.66667	2	2	0	1.33333	0	0	0	229870	0	0
Isochorismatase domain-containing protein 1	ISOC1	0	0	1	1	1	2	0	0	1	0.333333	1	1	2	1.33333	0	0	0	0	0	9114300
Serpin B12	SERPINB12	1	2	1	1	1	2	1	2	1	1.33333	1	1	2	1.33333	0	2123300	0	0	0	0
Four and a half LIM domains protein 1	FHL1	0	2	1	2	2	0	0	2	1	1	2	2	0	1.33333	0	763420	0	1600500	1118000	0
Nucleoredoxin	NXN	0	2	1	2	2	0	0	2	1	1	2	2	0	1.33333	0	177250	0	188910	547730	0
Leucine--tRNA ligase, cytoplasmic	LARS	0	1	2	1	1	2	0	1	2	1	1	1	2	1.33333	0	0	0	0	0	4736800
ATP-binding cassette sub-family D member 2	ABCD2	1	1	1	1	1	2	1	1	1	1	1	1	2	1.33333	0	0	0	0	0	0
DnaJ homolog subfamily B member 11	DNAJB11	2	2	2	1	1	2	2	2	2	2	1	1	2	1.33333	2712400	0	0	0	0	8163900
Regulator of nonsense transcripts 1	UPF1	1	1	2	2	2	0	1	1	2	1.33333	2	2	0	1.33333	0	0	654910	470190	581290	0
Switch-associated protein 70	SWAP70	0	0	1	1	1	2	0	0	1	0.333333	1	1	2	1.33333	0	0	0	0	0	8193300
Reticulocalbin-3	RCN3	1	1	2	2	2	0	1	1	2	1.33333	2	2	0	1.33333	0	0	2971500	2297600	2273800	0
Developmentally-regulated GTP-binding protein 1	DRG1	0	1	1	1	0	3	0	1	1	0.666667	1	0	3	1.33333	0	0	0	0	0	1886300
Coronin-1B;Coronin	CORO1B	3	2	3	2	1	1	3	2	3	2.66667	2	1	1	1.33333	844400	1481700	2293100	2889900	0	0
Tubulin beta-6 chain	TUBB6	6	9	10	8	9	8	0	1	1	0.666667	1	2	1	1.33333	0	0	0	0	0	0
von Willebrand factor A domain-containing protein 5A	VWA5A	1	1	2	1	0	2	1	1	2	1.33333	1	0	2	1	0	0	0	0	0	0
Insulin-like growth factor-binding protein 5	IGFBP5	1	2	2	1	0	2	1	2	2	1.66667	1	0	2	1	0	1900600	1593500	0	0	0
Noelin	OLFM1	1	1	1	1	0	2	1	1	1	1	1	0	2	1	0	0	0	0	0	4534400
Clustered mitochondria protein homolog	CLUH	0	2	1	0	0	6	0	2	1	1	0	0	6	2	0	930650	0	0	0	8432400
Tyrosine-protein phosphatase non-receptor type 6	PTPN6	0	1	0	0	0	6	0	1	0	0.333333	0	0	6	2	0	0	0	0	0	21999000
Probable ATP-dependent RNA helicase DDX6	DDX6	0	0	0	0	1	4	0	0	0	0	0	1	4	1.66667	0	0	0	0	0	14856000
Glypican-6;Secreted glypican-6;Glypican-4;Secreted glypican-4	GPC6;GPC4	2	2	2	2	1	1	2	2	2	2	2	1	1	1.33333	1726000	886280	727430	567200	0	0
Lysosomal thioesterase PPT2	PPT2;hCG_1999928	1	1	1	1	1	1	1	1	1	1	1	1	1	1	0	0	0	0	0	4870900
Phosphoinositide phospholipase C;1-phosphatidylinositol 4,5-bisphosphate phosphodiesterase gamma-2	PLCG2	0	1	0	0	0	4	0	1	0	0.333333	0	0	4	1.33333	0	0	0	0	0	10316000
Synaptonemal complex protein 1	SYCP1	1	1	1	1	1	1	1	1	1	1	1	1	1	1	0	0	0	0	6682700	0
Deoxyuridine 5-triphosphate nucleotidohydrolase, mitochondrial	DUT	0	0	0	1	1	1	0	0	0	0	1	1	1	1	0	0	0	0	0	2004900
V-type proton ATPase subunit S1	ATP6AP1	1	1	0	1	1	1	1	1	0	0.666667	1	1	1	1	0	0	0	0	0	1236800
ATP-dependent RNA helicase DDX3X	DDX3X	1	1	1	1	1	1	1	1	1	1	1	1	1	1	0	0	0	0	0	364050
RNA-binding protein EWS	EWSR1	1	1	1	1	1	1	1	1	1	1	1	1	1	1	0	0	0	0	2348200	0
Mitogen-activated protein kinase 9;Mitogen-activated protein kinase 10	MAPK9;MAPK10	0	1	1	1	1	1	0	1	1	0.666667	1	1	1	1	0	0	0	0	57443	0
26S protease regulatory subunit 7	PSMC2	1	1	1	1	1	1	1	1	1	1	1	1	1	1	0	0	0	207270	0	0
Tetraspanin;CD81 antigen	CD81	0	0	1	1	1	1	0	0	1	0.333333	1	1	1	1	0	0	0	808820	0	0
Aminoacyl tRNA synthase complex-interacting multifunctional protein 2	AIMP2	0	1	1	1	1	1	0	1	1	0.666667	1	1	1	1	0	0	0	0	0	812310
Target of Myb protein 1	TOM1	1	1	1	1	1	1	1	1	1	1	1	1	1	1	0	0	0	0	0	172630
Purine nucleoside phosphorylase;S-methyl-5-thioadenosine phosphorylase	MTAP	0	0	1	1	1	1	0	0	1	0.333333	1	1	1	1	0	0	0	0	607090	0
Inositol polyphosphate 1-phosphatase	INPP1	0	1	1	1	1	1	0	1	1	0.666667	1	1	1	1	0	0	0	0	0	734790
SET and MYND domain-containing protein 5	SMYD5	0	1	1	1	1	1	0	1	1	0.666667	1	1	1	1	0	0	0	0	0	3953600
Carboxypeptidase D	CPD	0	2	2	0	0	4	0	2	2	1.33333	0	0	4	1.33333	0	592570	454710	0	0	18638000
Non-POU domain-containing octamer-binding protein	NONO	1	1	3	1	1	2	1	1	2	1.33333	1	1	1	1	0	0	1059400	0	0	0
Caldesmon	CALD1	0	1	2	1	1	1	0	1	2	1	1	1	1	1	0	0	1313900	0	0	0
UDP-glucuronic acid decarboxylase 1	UXS1	1	1	1	1	1	1	1	1	1	1	1	1	1	1	0	0	0	0	0	674620
Isopentenyl-diphosphate Delta-isomerase 1	IDI1	1	1	1	1	1	1	1	1	1	1	1	1	1	1	0	0	0	0	0	2964700
Cytochrome c	CYCS	1	2	2	2	2	2	1	1	1	1	1	1	1	1	0	913130	556960	687690	764320	47020000
Eukaryotic translation initiation factor 4 gamma 2	EIF4G2	1	1	1	1	1	1	1	1	1	1	1	1	1	1	0	0	0	0	0	193080
Glucosamine-6-phosphate isomerase;Glucosamine-6-phosphate isomerase 1	GNPDA1	1	3	2	3	3	2	0	1	0	0.333333	1	1	1	1	0	3137400	2628800	3470500	3188600	9075100
Netrin receptor UNC5C	UNC5C	1	2	1	1	1	1	1	2	1	1.33333	1	1	1	1	0	1937100	0	0	0	0
Polyadenylate-binding protein-interacting protein 1	PAIP1	1	1	1	1	1	1	1	1	1	1	1	1	1	1	0	0	0	0	0	1067100
E3 ubiquitin-protein ligase	MARCH1	0	0	1	1	1	1	0	0	1	0.333333	1	1	1	1	0	0	0	0	0	1943800
Interleukin-6 receptor subunit beta	IL6ST	1	1	1	1	1	1	1	1	1	1	1	1	1	1	0	0	0	0	1312500	0
Kinesin light chain 1	KLC1	0	2	2	2	2	2	0	1	1	0.666667	1	1	1	1	0	0	0	0	2670900	2468500
Complement C1q tumor necrosis factor-related protein 3	C1QTNF3-AMACR;C1QTNF3	1	1	1	1	1	1	1	1	1	1	1	1	1	1	0	0	0	0	98898	0
Cytoplasmic dynein 1 light intermediate chain 1	DYNC1LI1	0	1	1	1	1	1	0	1	1	0.666667	1	1	1	1	0	0	0	0	0	368170
Tetranectin	CLEC3B	3	3	2	3	3	2	1	1	1	1	1	1	1	1	0	0	0	0	0	292290
Latent-transforming growth factor beta-binding protein 3	LTBP3	1	1	1	1	1	1	1	1	1	1	1	1	1	1	0	0	0	0	0	338560
Dolichyl-diphosphooligosaccharide--protein glycosyltransferase subunit 2	RPN2	1	1	1	1	1	1	1	1	1	1	1	1	1	1	0	0	0	61346	0	0
NEDD8-activating enzyme E1 catalytic subunit	UBA3	0	1	1	1	1	1	0	1	1	0.666667	1	1	1	1	0	0	0	0	0	252930
Cleavage and polyadenylation specificity factor subunit 6	CPSF6	0	1	1	1	1	1	0	1	1	0.666667	1	1	1	1	0	0	0	0	0	2744300
V-type proton ATPase subunit H	ATP6V1H	1	0	1	1	1	1	1	0	1	0.666667	1	1	1	1	0	0	0	0	0	295940
Prefoldin subunit 3	VBP1	0	0	0	0	2	2	0	0	0	0	0	2	2	1.33333	0	0	0	0	53257	1357500
Hepatocyte growth factor-like protein;Hepatocyte growth factor-like protein alpha chain;Hepatocyte growth factor-like protein beta chain	MST1	0	0	0	1	1	1	0	0	0	0	1	1	1	1	0	0	0	0	0	4597400
Oxygen-dependent coproporphyrinogen-III oxidase, mitochondrial	CPOX	0	1	1	1	1	1	0	1	1	0.666667	1	1	1	1	0	0	0	0	0	1154100
alpha-1,2-Mannosidase;Endoplasmic reticulum mannosyl-oligosaccharide 1,2-alpha-mannosidase	MAN1B1	0	1	1	1	1	1	0	1	1	0.666667	1	1	1	1	0	0	0	0	0	0
DnaJ homolog subfamily C member 17	DNAJC17	0	0	0	1	1	1	0	0	0	0	1	1	1	1	0	0	0	0	0	119920
Geranylgeranyl transferase type-2 subunit alpha	RABGGTA	1	0	0	1	1	1	1	0	0	0.333333	1	1	1	1	0	0	0	0	0	159360
Low-density lipoprotein receptor	LDLR	1	1	1	1	1	1	1	1	1	1	1	1	1	1	0	0	0	0	0	1533200
Carbohydrate sulfotransferase 14	CHST14	1	1	0	1	1	1	1	1	0	0.666667	1	1	1	1	0	0	0	0	0	1105900
Bystin	BYSL	0	0	1	1	1	1	0	0	1	0.333333	1	1	1	1	0	0	0	0	0	1572700
	PDIA3	6	6	7	6	6	6	0	0	1	0.333333	1	1	1	1	0	0	0	0	34270000	0
Zinc finger protein ZPR1	ZPR1	0	1	1	1	1	1	0	1	1	0.666667	1	1	1	1	0	0	0	0	0	2525000
Triadin	TRDN	1	1	1	1	1	1	1	1	1	1	1	1	1	1	0	0	0	0	0	1504900
Adapter molecule crk	CRK	1	1	1	1	1	1	1	1	1	1	1	1	1	1	0	0	0	0	0	1119000
	TNC	60	58	62	62	64	58	1	1	1	1	1	1	1	1	0	0	0	0	0	995980
Katanin p60 ATPase-containing subunit A-like 2	KATNAL2	1	1	1	1	1	1	1	1	1	1	1	1	1	1	0	0	0	0	0	54499000
DAZ-associated protein 1	DAZAP1	0	0	0	1	1	1	0	0	0	0	1	1	1	1	0	0	0	0	0	2807700
Nectin-2	PVRL2	1	1	1	1	1	1	1	1	1	1	1	1	1	1	0	0	0	0	709260	0
Heterogeneous nuclear ribonucleoprotein L	HNRNPL	0	1	1	1	1	1	0	1	1	0.666667	1	1	1	1	0	0	0	0	0	3596700
Large proline-rich protein BAG6	BAT3;BAG6	0	1	1	0	1	2	0	1	1	0.666667	0	1	2	1	0	0	0	0	0	1090700
TIP41-like protein	TIPRL	0	0	1	0	2	1	0	0	1	0.333333	0	2	1	1	0	0	0	0	0	0
Extracellular matrix protein 2	ECM2	2	2	2	1	1	1	2	2	2	2	1	1	1	1	1361600	847140	666040	0	0	0
Ubiquitin fusion degradation protein 1 homolog	UFD1L	0	0	0	0	1	2	0	0	0	0	0	1	2	1	0	0	0	0	0	3602300
Integrin alpha-V;Integrin alpha-V heavy chain;Integrin alpha-V light chain	ITGAV	1	1	1	1	1	1	1	1	1	1	1	1	1	1	607980	0	0	0	0	0
Beta-glucuronidase	GUSB	1	1	1	1	1	1	1	1	1	1	1	1	1	1	0	0	0	0	0	28206000
Heat shock 70 kDa protein 6;Putative heat shock 70 kDa protein 7	HSPA6;HSPA7	7	7	7	7	7	5	1	1	1	1	1	1	1	1	0	0	0	0	0	129000000
Serine/threonine-protein phosphatase 4 regulatory subunit 3A	SMEK1	0	1	2	0	1	2	0	1	2	1	0	1	2	1	0	0	70252	0	0	647530
Erythrocyte band 7 integral membrane protein	STOM	2	2	2	2	1	0	2	2	2	2	2	1	0	1	536020	519540	445680	382710	0	0
Connective tissue growth factor	CTGF	1	1	2	1	1	1	1	1	2	1.33333	1	1	1	1	0	0	4309200	0	0	0
Ornithine aminotransferase, mitochondrial;Ornithine aminotransferase, hepatic form;Ornithine aminotransferase, renal form	OAT	0	0	0	0	0	3	0	0	0	0	0	0	3	1	0	0	0	0	0	12928000
Putative lipocalin 1-like protein 1;Lipocalin-1	LCN1P1;LCN1	1	1	1	1	1	1	1	1	1	1	1	1	1	1	0	0	0	0	726050	0
Leptin	LEP	1	1	1	1	1	1	1	1	1	1	1	1	1	1	0	0	0	0	0	3631000
Peptidyl-prolyl cis-trans isomerase C	PPIC	2	1	2	1	1	1	2	1	2	1.66667	1	1	1	1	1668800	0	1491900	0	0	0
Translation initiation factor eIF-2B subunit beta	EIF2B2	0	1	1	1	1	1	0	1	1	0.666667	1	1	1	1	0	0	0	0	0	1268400
UMP-CMP kinase	CMPK1	1	1	2	0	1	2	1	1	2	1.33333	0	1	2	1	0	0	970380	0	0	10018000
3-oxo-5-beta-steroid 4-dehydrogenase	AKR1D1	1	1	1	1	1	1	1	1	1	1	1	1	1	1	0	0	0	0	0	0
Glycine amidinotransferase, mitochondrial	GATM	0	0	0	0	0	3	0	0	0	0	0	0	3	1	0	0	0	0	0	11109000
Adenosine kinase	ADK	0	1	2	1	2	0	0	1	2	1	1	2	0	1	0	0	0	0	753880	0
Actin, cytoplasmic 1;Actin, cytoplasmic 1, N-terminally processed	ACTB	20	20	22	22	22	21	1	0	1	0.666667	1	1	1	1	0	0	0	0	1767200	0
Tubulin alpha-1B chain;Tubulin alpha-4A chain	TUBA1B;TUBA4A	15	17	19	19	19	18	1	1	1	1	1	1	1	1	31662000	74535000	259000000	111000000	192000000	238000000
Pregnancy-specific beta-1-glycoprotein 4	PSG4	2	5	5	5	7	4	0	2	1	1	1	2	0	1	0	841170	499120	745670	11648000	0
Di-N-acetylchitobiase	CTBS	0	0	0	1	2	0	0	0	0	0	1	2	0	1	0	0	0	0	2886500	0
Tyrosine-protein phosphatase non-receptor type 11	PTPN11	0	2	2	1	1	1	0	2	2	1.33333	1	1	1	1	0	0	0	0	0	0
KH domain-containing, RNA-binding, signal transduction-associated protein 1	KHDRBS1	1	1	1	1	1	1	1	1	1	1	1	1	1	1	0	0	0	0	0	4441900
Desmocollin-1	DSC1	1	1	1	1	1	1	1	1	1	1	1	1	1	1	0	0	0	0	4113600	0
Heterogeneous nuclear ribonucleoprotein F;Heterogeneous nuclear ribonucleoprotein F, N-terminally processed	HNRNPF	1	3	2	2	3	4	0	1	0	0.333333	0	1	2	1	0	1900800	2162600	2535700	2878400	25945000
Alpha-1,6-mannosylglycoprotein 6-beta-N-acetylglucosaminyltransferase A	MGAT5	1	1	1	1	1	1	1	1	1	1	1	1	1	1	0	0	0	0	0	412980
CMP-N-acetylneuraminate-beta-galactosamide-alpha-2,3-sialyltransferase 1	ST3GAL1	1	1	0	1	1	1	1	1	0	0.666667	1	1	1	1	0	0	0	0	0	101070
Secernin-1	SCRN1	1	1	2	1	2	0	1	1	2	1.33333	1	2	0	1	0	0	1065100	0	1367700	0
Ankyrin-3	ANK3	0	0	1	1	1	1	0	0	1	0.333333	1	1	1	1	0	0	0	0	2508700	0
Nuclear cap-binding protein subunit 1	NCBP1	0	0	0	0	1	2	0	0	0	0	0	1	2	1	0	0	0	0	0	1135100
Semaphorin-3A	SEMA3A	1	0	0	1	2	0	1	0	0	0.333333	1	2	0	1	0	0	0	0	2156000	0
Membrane-bound transcription factor site-1 protease	MBTPS1	1	1	1	1	1	1	1	1	1	1	1	1	1	1	0	0	0	0	0	244910
Retinoblastoma-binding protein 5	RBBP5	0	1	1	1	1	1	0	1	1	0.666667	1	1	1	1	0	0	0	0	55449	0
Microtubule-associated protein RP/EB family member 1	MAPRE1	1	1	1	1	1	1	1	1	1	1	1	1	1	1	0	0	0	128230	0	0
Prostacyclin synthase	PTGIS	2	2	2	1	2	0	2	2	2	2	1	2	0	1	1223400	1184700	1477700	0	0	0
Tubulin beta-8 chain	TUBB8	7	8	8	8	8	8	1	1	1	1	1	1	1	1	0	0	0	0	0	1686400
Beta-lactamase-like protein 2	LACTB2	0	1	1	1	1	1	0	1	1	0.666667	1	1	1	1	0	0	0	0	0	0
Beta-actin-like protein 2	ACTBL2	5	5	6	6	6	6	1	0	1	0.666667	1	1	1	1	0	0	0	0	342000000	0
Putative heat shock protein HSP 90-beta 4	HSP90AB4P	5	7	7	6	6	7	1	1	1	1	1	1	1	1	0	0	0	0	0	9944900
Putative heat shock protein HSP 90-beta 2	HSP90AB2P	8	9	10	9	9	11	1	1	1	1	1	1	1	1	2476500	6929000	6529500	8415800	11816000	89599000
	GSN	6	5	6	6	6	6	1	0	1	0.666667	1	1	1	1	2560900	0	6383100	8419400	14235000	0
Uncharacterized protein C6orf163	C6orf163	1	1	1	1	1	1	1	1	1	1	1	1	1	1	0	0	0	0	0	717180
Suprabasin	SBSN	1	2	2	1	1	1	1	2	2	1.66667	1	1	1	1	0	560190	957780	0	0	0
Tubulin alpha-1A chain;Tubulin alpha-3C/D chain;Tubulin alpha-3E chain	TUBA1A;TUBA3C;TUBA3E	14	17	19	19	19	18	1	1	1	1	1	1	1	1	0	2273100	10006000	2211600	3355700	2726100
Cleavage stimulation factor subunit 3	CSTF3	1	0	0	0	1	2	1	0	0	0.333333	0	1	2	1	0	0	0	0	0	4685700
Basic leucine zipper and W2 domain-containing protein 1	BZW1	1	1	1	0	0	4	0	0	0	0	0	0	3	1	0	0	0	0	0	5078200
E3 ubiquitin-protein ligase UBR1	UBR1	1	1	2	2	1	0	1	1	2	1.33333	2	1	0	1	0	0	189670	168380	0	0
DnaJ homolog subfamily C member 10	DNAJC10	1	1	1	1	1	1	1	1	1	1	1	1	1	1	0	0	0	0	0	977450
Protocadherin-20	PCDH20	1	0	0	2	0	1	1	0	0	0.333333	2	0	1	1	0	0	0	524420	0	0
Stonin-2	STON2	1	1	1	1	1	1	1	1	1	1	1	1	1	1	0	0	0	0	0	2023100
Fermitin family homolog 3	FERMT3	0	1	0	0	0	3	0	1	0	0.333333	0	0	3	1	0	0	0	0	0	8096700
Protein FAM3C	FAM3C	1	1	1	1	1	1	1	1	1	1	1	1	1	1	0	2176900	0	0	0	0
Protein NDRG1	NDRG1	0	1	1	1	1	1	0	1	1	0.666667	1	1	1	1	0	0	0	0	0	922140
Histone deacetylase 2	HDAC2;HDAC1	0	2	2	2	3	3	0	1	1	0.666667	1	1	1	1	0	327190	272340	361650	304260	8623400
Osteoclast-stimulating factor 1	OSTF1	1	1	1	1	1	1	1	1	1	1	1	1	1	1	0	0	0	0	0	1273000
Paraspeckle component 1	PSPC1	0	1	1	0	1	2	0	1	1	0.666667	0	1	2	1	0	0	0	0	0	2124200
NudC domain-containing protein 1	NUDCD1	0	1	0	1	1	1	0	1	0	0.333333	1	1	1	1	0	0	0	0	0	1344800
CCA tRNA nucleotidyltransferase 1, mitochondrial	TRNT1	0	1	1	0	0	3	0	1	1	0.666667	0	0	3	1	0	0	0	0	0	8420800
Programmed cell death 1 ligand 2	PDCD1LG2	1	1	1	1	1	1	1	1	1	1	1	1	1	1	0	0	0	0	0	0
Protein tweety homolog 3	TTYH3	1	1	1	1	1	1	1	1	1	1	1	1	1	1	0	0	0	0	122190	0
Xylosyltransferase 2	XYLT2	1	1	1	1	1	1	1	1	1	1	1	1	1	1	0	0	0	0	0	1787600
Dipeptidase 2;Dipeptidase	DPEP2	1	1	2	0	0	3	1	1	2	1.33333	0	0	3	1	0	0	358760	0	0	43877000
Protocadherin-18	PCDH18	1	1	1	1	1	1	1	1	1	1	1	1	1	1	0	0	0	0	1400800	0
Notchless protein homolog 1	NLE1	1	0	1	1	1	1	1	0	1	0.666667	1	1	1	1	0	0	0	0	0	230440
THUMP domain-containing protein 1	THUMPD1	1	1	1	1	1	1	1	1	1	1	1	1	1	1	0	0	0	0	0	4237200
Cadherin EGF LAG seven-pass G-type receptor 1	CELSR1	1	0	1	1	1	1	1	0	1	0.666667	1	1	1	1	0	0	0	0	0	4724200
Glyoxylate reductase/hydroxypyruvate reductase	GRHPR	0	1	0	1	1	1	0	1	0	0.333333	1	1	1	1	0	0	0	0	0	827290
Thyrotropin-releasing hormone-degrading ectoenzyme	TRHDE	0	0	0	1	2	0	0	0	0	0	1	2	0	1	0	0	0	0	501160	0
Phospholipase A-2-activating protein	PLAA	0	3	1	0	0	3	0	3	1	1.33333	0	0	3	1	0	576060	0	0	0	10643000
Integral membrane protein 2B;BRI2, membrane form;BRI2 intracellular domain;BRI2C, soluble form;Bri23 peptide	ITM2B	1	1	1	1	1	1	1	1	1	1	1	1	1	1	0	0	0	0	729830	0
GDP-fucose protein O-fucosyltransferase 2	POFUT2	1	1	1	1	1	1	1	1	1	1	1	1	1	1	0	0	0	0	325440	0
Protein MEMO1	MEMO1	0	2	0	0	0	3	0	2	0	0.666667	0	0	3	1	0	353110	0	0	0	6764400
Protocadherin beta-13	PCDHB13	1	1	1	1	1	1	1	1	1	1	1	1	1	1	0	0	0	0	0	1800000
Proteasome activator complex subunit 3	PSME3	0	1	1	1	0	1	0	1	1	0.666667	1	0	1	0.666667	0	0	0	0	0	3761300
alpha-1,2-Mannosidase;Mannosyl-oligosaccharide 1,2-alpha-mannosidase IC	MAN1C1	2	1	1	0	0	2	2	1	1	1.33333	0	0	2	0.666667	582940	0	0	0	0	3310400
Pro-cathepsin H;Cathepsin H mini chain;Cathepsin H;Cathepsin H heavy chain;Cathepsin H light chain	CTSH	1	1	1	1	0	1	1	1	1	1	1	0	1	0.666667	0	0	0	0	0	26229000
Tight junction protein ZO-1	TJP1	0	0	0	1	1	0	0	0	0	0	1	1	0	0.666667	0	0	0	0	0	0
Septin-8	SEP2, SEPT8	1	1	1	2	2	2	1	1	1	1	1	1	0	0.666667	0	0	0	0	495320	0
Ubiquitin-like protein ISG15	ISG15	0	1	1	1	1	0	0	1	1	0.666667	1	1	0	0.666667	0	0	0	0	2698000	0
Selenocysteine lyase	SCLY	0	0	0	1	0	1	0	0	0	0	1	0	1	0.666667	0	0	0	0	0	532960
Ig gamma-1 chain C region;Ig gamma-3 chain C region	IGHG1;IGHG3	0	0	0	1	1	0	0	0	0	0	1	1	0	0.666667	0	0	0	199100	0	0
Monoglyceride lipase	MGLL	0	1	1	1	1	0	0	1	1	0.666667	1	1	0	0.666667	0	0	0	113730	0	0
Fructose-2,6-bisphosphatase TIGAR	TIGAR	1	1	1	1	1	0	1	1	1	1	1	1	0	0.666667	0	0	0	0	43852	0
Alpha-ketoglutarate-dependent dioxygenase FTO	FTO	1	1	1	1	1	0	1	1	1	1	1	1	0	0.666667	0	0	0	0	0	0
Parafibromin	CDC73	0	0	0	0	0	2	0	0	0	0	0	0	2	0.666667	0	0	0	0	0	11877000
CCR4-NOT transcription complex subunit 1	CNOT1	1	0	0	1	0	1	1	0	0	0.333333	1	0	1	0.666667	0	0	0	0	0	0
Ras-related protein Rap-1A;Ras-related protein Rap-1b;Ras-related protein Rap-1b-like protein	RAP1B;RAP1A	1	1	1	1	1	0	1	1	1	1	1	1	0	0.666667	0	0	0	176430	0	0
FAS-associated factor 1	FAF1	0	1	0	0	1	1	0	1	0	0.333333	0	1	1	0.666667	0	0	0	0	0	144880
Serine/threonine-protein kinase 24;Serine/threonine-protein kinase 24 36 kDa subunit;Serine/threonine-protein kinase 24 12 kDa subunit	STK24	1	1	0	1	1	0	1	1	0	0.666667	1	1	0	0.666667	0	0	0	0	25372	0
40S ribosomal protein S7	RPS7	0	1	1	1	0	1	0	1	1	0.666667	1	0	1	0.666667	0	0	0	37696	0	0
H/ACA ribonucleoprotein complex subunit 4	DKC1	0	0	0	0	0	2	0	0	0	0	0	0	2	0.666667	0	0	0	0	0	3289000
Retinoic acid receptor responder protein 2	RARRES2	2	2	2	1	1	0	2	2	2	2	1	1	0	0.666667	26508000	20155000	6551200	0	0	0
LIM and SH3 domain protein 1	LASP1	0	0	0	0	1	1	0	0	0	0	0	1	1	0.666667	0	0	0	0	0	1580500
Ran-specific GTPase-activating protein	RANBP1	1	1	1	0	0	2	1	1	1	1	0	0	2	0.666667	0	0	0	0	0	16559000
Apolipoprotein D	APOD	1	1	1	1	1	0	1	1	1	1	1	1	0	0.666667	0	0	0	0	0	0
Caveolin;Caveolin-1	CAV1	1	1	1	1	1	0	1	1	1	1	1	1	0	0.666667	0	0	0	0	1413900	0
Eukaryotic translation initiation factor 4E;Eukaryotic translation initiation factor 4E type 1B	EIF4E;EIF4E1B	1	2	1	0	0	2	1	2	1	1.33333	0	0	2	0.666667	0	402700	0	0	0	6122700
Methionine adenosyltransferase 2 subunit beta	MAT2B	1	1	1	1	1	0	1	1	1	1	1	1	0	0.666667	0	0	0	0	731940	0
Nucleolysin TIAR	TIAL1	0	0	0	1	0	1	0	0	0	0	1	0	1	0.666667	0	0	0	0	0	1669800
Golgin subfamily B member 1	GOLGB1	0	2	1	1	1	0	0	2	1	1	1	1	0	0.666667	0	8435600	0	0	0	0
ATP-dependent RNA helicase DHX36	DHX36	0	0	0	0	0	2	0	0	0	0	0	0	2	0.666667	0	0	0	0	0	1845700
Serine/threonine-protein phosphatase 6 regulatory subunit 3	PPP6R3	0	0	1	0	1	1	0	0	1	0.333333	0	1	1	0.666667	0	0	0	0	0	203550
Splicing factor 3B subunit 2	SF3B2	0	0	0	0	0	2	0	0	0	0	0	0	2	0.666667	0	0	0	0	0	6584800
Sulfatase-modifying factor 1	SUMF1	1	1	1	1	0	1	1	1	1	1	1	0	1	0.666667	0	0	0	0	0	0
Phospholipase D4	PLD4	0	2	1	0	0	2	0	2	1	1	0	0	2	0.666667	0	677760	0	0	0	24701000
SWI/SNF complex subunit SMARCC2	SMARCC2	0	1	1	0	1	1	0	1	1	0.666667	0	1	1	0.666667	0	0	0	0	0	0
Interferon-induced GTP-binding protein Mx1;Interferon-induced GTP-binding protein Mx1, N-terminally processed	MX1	0	0	1	1	1	0	0	0	1	0.333333	1	1	0	0.666667	0	0	0	0	226170	0
Eukaryotic translation initiation factor 2A;Eukaryotic translation initiation factor 2A, N-terminally processed	EIF2A	0	0	1	0	0	2	0	0	1	0.333333	0	0	2	0.666667	0	0	0	0	0	7480600
Rho GDP-dissociation inhibitor 2	ARHGDIB	1	1	0	0	0	2	1	1	0	0.666667	0	0	2	0.666667	0	0	0	0	0	42803000
WD repeat-containing protein 61;WD repeat-containing protein 61, N-terminally processed	WDR61	0	0	0	0	0	2	0	0	0	0	0	0	2	0.666667	0	0	0	0	0	2217700
Fibroblast growth factor;Fibroblast growth factor 7	FGF7	2	1	1	0	0	2	2	1	1	1.33333	0	0	2	0.666667	10450000	0	0	0	0	1457700
Ubiquitin carboxyl-terminal hydrolase 10	USP10	0	0	0	0	1	1	0	0	0	0	0	1	1	0.666667	0	0	0	0	0	849170
Omega-amidase NIT2	NIT2	0	0	0	1	0	1	0	0	0	0	1	0	1	0.666667	0	0	0	0	0	0
Alpha-fetoprotein	AFP	6	7	3	5	3	5	1	1	0	0.666667	1	0	1	0.666667	0	0	0	0	0	0
Probable ATP-dependent RNA helicase DDX5	DDX5	1	3	3	2	2	5	0	0	0	0	0	0	2	0.666667	0	517430	796860	698600	496580	20626000
Small nuclear ribonucleoprotein Sm D1	SNRPD1	0	0	1	0	0	2	0	0	1	0.333333	0	0	2	0.666667	0	0	1381600	0	0	8205000
Phenylalanine--tRNA ligase alpha subunit	FARSA	0	1	1	1	0	1	0	1	1	0.666667	1	0	1	0.666667	0	0	0	0	0	1245100
Alpha-soluble NSF attachment protein	NAPA	0	0	1	1	0	1	0	0	1	0.333333	1	0	1	0.666667	0	0	0	0	0	1415400
Pirin	PIR	0	0	0	1	1	0	0	0	0	0	1	1	0	0.666667	0	0	0	0	0	0
Histone acetyltransferase type B catalytic subunit	HAT1	0	0	0	0	0	2	0	0	0	0	0	0	2	0.666667	0	0	0	0	0	5813700
Actin-related protein 2/3 complex subunit 5	ARPC5	1	0	1	1	0	1	1	0	1	0.666667	1	0	1	0.666667	0	0	0	0	0	6087800
Bifunctional 3-phosphoadenosine 5-phosphosulfate synthase 1;Sulfate adenylyltransferase;Adenylyl-sulfate kinase	PAPSS1	0	0	1	0	0	2	0	0	1	0.333333	0	0	2	0.666667	0	0	0	0	0	2394100
Actin-like protein 6A	ACTL6A	0	0	0	1	0	1	0	0	0	0	1	0	1	0.666667	0	0	0	0	0	6041500
Antithrombin-III	SERPINC1	4	4	4	3	4	2	1	1	1	1	0	1	1	0.666667	0	0	0	0	0	0
Cystatin-C	CST3	1	1	1	0	1	1	1	1	1	1	0	1	1	0.666667	0	9224400	0	0	0	0
60S acidic ribosomal protein P2	RPLP2	0	0	0	0	1	1	0	0	0	0	0	1	1	0.666667	0	0	0	0	0	767840
Acyl-coenzyme A synthetase ACSM4, mitochondrial	ACSM4	1	1	1	1	1	0	1	1	1	1	1	1	0	0.666667	0	0	0	0	399850	0
Thioredoxin	TXN	0	1	0	1	1	0	0	1	0	0.333333	1	1	0	0.666667	0	0	0	0	0	0
Fatty acid-binding protein, adipocyte;Myelin P2 protein	FABP4;PMP2	1	1	0	0	0	2	1	1	0	0.666667	0	0	2	0.666667	0	0	0	0	0	12073000
Nucleoside diphosphate kinase A	NME1	6	7	5	6	7	7	1	1	1	1	0	1	1	0.666667	0	3016000	0	0	0	14782000
cAMP-dependent protein kinase catalytic subunit gamma	PRKACG	1	1	2	1	0	1	1	1	1	1	1	0	1	0.666667	0	0	0	0	0	1614800
Elongation factor 1-beta	EEF1B2	0	1	0	1	1	0	0	1	0	0.333333	1	1	0	0.666667	0	0	0	0	0	0
Calnexin	CANX	1	1	1	1	1	0	1	1	1	1	1	1	0	0.666667	0	0	0	0	682740	0
Proteasome subunit beta type;Proteasome subunit beta type-8	PSM8;PSMB8	0	0	0	1	1	0	0	0	0	0	1	1	0	0.666667	0	0	0	0	496460	0
Cellular retinoic acid-binding protein 2	CRABP2	0	0	0	1	0	1	0	0	0	0	1	0	1	0.666667	0	0	0	0	0	414880
Ribonucleoside-diphosphate reductase subunit M2	RRM2	0	0	0	1	0	3	0	0	0	0	0	0	2	0.666667	0	0	0	0	0	14965000
Wiskott-Aldrich syndrome protein	WAS	0	0	0	1	0	1	0	0	0	0	1	0	1	0.666667	0	0	0	0	0	1600800
Ribose-5-phosphate isomerase	RPIA	0	2	1	0	0	2	0	2	1	1	0	0	2	0.666667	0	277600	0	0	0	3627200
Importin subunit alpha-1	KPNA2	0	1	0	0	0	2	0	1	0	0.333333	0	0	2	0.666667	0	0	0	0	0	3651600
26S proteasome non-ATPase regulatory subunit 4	PSMD4	1	2	0	0	1	1	1	2	0	1	0	1	1	0.666667	0	0	0	0	0	0
Actin, cytoplasmic 2;Actin, cytoplasmic 2, N-terminally processed	ACTG1	19	20	22	22	22	20	0	0	1	0.333333	1	1	0	0.666667	687000000	893000000	1860000000	986000000	1300000000	2000000000
Histone H3.1;Histone H3;Histone H3.3C;Histone H3.1t;Histone H3.3	HIST1H3A;H3F3B;H3F3A;HIST2H3PS2;H3F3C;HIST3H3	3	3	2	3	3	2	1	1	1	1	1	1	0	0.666667	0	0	0	0	0	0
Hydroxymethylglutaryl-CoA synthase, cytoplasmic	HMGCS1	0	0	1	1	0	1	0	0	1	0.333333	1	0	1	0.666667	0	0	0	0	0	1465100
Glutamine--fructose-6-phosphate aminotransferase [isomerizing] 1	GFPT1	1	2	2	1	3	1	0	1	1	0.666667	0	2	0	0.666667	0	1041100	2870300	0	2011000	0
Histone acetyltransferase p300;CREB-binding protein	EP300;CREBBP	0	0	0	0	1	1	0	0	0	0	0	1	1	0.666667	0	0	0	0	0	0
Secretory phospholipase A2 receptor;Soluble secretory phospholipase A2 receptor	PLA2R1	1	0	0	1	1	0	1	0	0	0.333333	1	1	0	0.666667	0	0	0	0	0	0
Trophoblast glycoprotein	TPBG	1	1	1	2	0	0	1	1	1	1	2	0	0	0.666667	0	0	0	127440	0	0
DNA replication licensing factor MCM6	MCM6	0	0	0	0	1	1	0	0	0	0	0	1	1	0.666667	0	0	0	0	0	358510
Quinone oxidoreductase PIG3	TP53I3	0	1	1	1	1	0	0	1	1	0.666667	1	1	0	0.666667	0	0	0	0	972360	0
Plexin domain-containing protein 2	PLXDC2	1	1	1	1	1	0	1	1	1	1	1	1	0	0.666667	0	0	0	0	681910	0
Vacuolar protein sorting-associated protein 13C	VPS13C	0	0	0	0	0	2	0	0	0	0	0	0	2	0.666667	0	0	0	0	0	1983900
Neuronal growth regulator 1	NEGR1	0	0	0	1	1	0	0	0	0	0	1	1	0	0.666667	0	0	0	0	729960	0
Prolyl 3-hydroxylase 3	LEPREL2	1	1	1	1	1	0	1	1	1	1	1	1	0	0.666667	0	0	0	0	116700	0
E3 ubiquitin-protein ligase UBR2	UBR2	0	0	1	0	1	1	0	0	1	0.333333	0	1	1	0.666667	0	0	0	0	0	281350
Uncharacterized protein C10orf67	C10orf67	0	0	0	1	0	1	0	0	0	0	1	0	1	0.666667	0	0	0	0	0	8456000
Secreted frizzled-related protein 1	SFRP1	0	0	0	1	1	0	0	0	0	0	1	1	0	0.666667	0	0	0	0	0	0
Kelch domain-containing protein 4	KLHDC4	0	0	0	0	0	2	0	0	0	0	0	0	2	0.666667	0	0	0	0	0	5627700
PDZ domain-containing protein GIPC2	GIPC2	0	0	1	0	1	1	0	0	1	0.333333	0	1	1	0.666667	0	0	0	0	0	447930
DNA damage-binding protein 2	DDB2	2	1	1	1	1	0	2	1	1	1.33333	1	1	0	0.666667	0	0	0	0	0	0
Axin interactor, dorsalization-associated protein	AIDA	0	0	1	1	1	0	0	0	1	0.333333	1	1	0	0.666667	0	0	0	0	428770	0
Dedicator of cytokinesis protein 10	DOCK10	0	0	0	1	0	1	0	0	0	0	1	0	1	0.666667	0	0	0	0	0	305990
Mannose-1-phosphate guanyltransferase alpha	GMPPA	0	0	1	1	0	1	0	0	1	0.333333	1	0	1	0.666667	0	0	0	0	0	840640
Growth/differentiation factor 15	GDF15	1	1	1	0	1	1	1	1	1	1	0	1	1	0.666667	0	0	170020	0	0	0
Neurotrimin;Opioid-binding protein/cell adhesion molecule	NTM;OPCML	1	0	0	1	1	0	1	0	0	0.333333	1	1	0	0.666667	0	0	0	0	0	0
Ubiquilin-2	UBQLN2	0	1	0	1	0	1	0	1	0	0.333333	1	0	1	0.666667	0	0	0	0	0	2245100
Ras GTPase-activating protein-binding protein 2	G3BP2	0	0	0	0	1	1	0	0	0	0	0	1	1	0.666667	0	0	0	0	0	1197500
Suppressor of G2 allele of SKP1 homolog	SUGT1	0	1	0	1	1	0	0	1	0	0.333333	1	1	0	0.666667	0	0	0	786340	0	0
Ubiquitin carboxyl-terminal hydrolase 15	USP15	0	0	0	0	0	2	0	0	0	0	0	0	2	0.666667	0	0	0	0	0	277950
Heme-binding protein 2	HEBP2	1	1	1	1	1	0	1	1	1	1	1	1	0	0.666667	0	0	0	0	649380	0
Peptidyl-prolyl cis-trans isomerase;Peptidyl-prolyl cis-trans isomerase FKBP1A	FKBP12-Exin;FKBP1A	1	1	0	0	0	1	1	1	0	0.666667	0	0	1	0.333333	0	0	0	0	0	3362500
Deoxyhypusine synthase	DHPS	0	0	0	0	0	1	0	0	0	0	0	0	1	0.333333	0	0	0	0	0	42282
Pyrroline-5-carboxylate reductase;Pyrroline-5-carboxylate reductase 3	PYCRL	0	0	1	0	0	1	0	0	1	0.333333	0	0	1	0.333333	0	0	0	0	0	4946000
Nucleolar and coiled-body phosphoprotein 1	NOLC1	0	1	0	0	0	1	0	1	0	0.333333	0	0	1	0.333333	0	0	0	0	0	1649600
PDZ and LIM domain protein 5	PDLIM5	0	0	0	0	1	0	0	0	0	0	0	1	0	0.333333	0	0	0	0	0	0
Transcription activator BRG1	SMARCA4	0	0	0	0	0	1	0	0	0	0	0	0	1	0.333333	0	0	0	0	0	910190
Alcohol dehydrogenase class 4 mu/sigma chain	ADH7	0	1	0	0	0	1	0	1	0	0.333333	0	0	1	0.333333	0	0	0	0	0	5192300
RNA-binding protein 8A	RBM8A	0	0	0	0	0	1	0	0	0	0	0	0	1	0.333333	0	0	0	0	0	4091300
Uroporphyrinogen decarboxylase	UROD	0	0	0	0	0	1	0	0	0	0	0	0	1	0.333333	0	0	0	0	0	0
Serpin-like protein HMSD	HMSD	0	1	1	0	0	1	0	1	1	0.666667	0	0	1	0.333333	0	0	0	0	0	718280
Small ubiquitin-related modifier 4;Small ubiquitin-related modifier 2;Small ubiquitin-related modifier 3	SUMO3;SUMO4;SUMO2	0	0	1	0	0	1	0	0	1	0.333333	0	0	1	0.333333	0	0	0	0	0	0
RNA polymerase II-associated factor 1 homolog	PAF1	0	0	0	0	0	1	0	0	0	0	0	0	1	0.333333	0	0	0	0	0	1122200
Protein phosphatase 1A;Protein phosphatase 1B	PPM1A;PPM1B	0	0	0	0	0	1	0	0	0	0	0	0	1	0.333333	0	0	0	0	0	1888000
Rho GTPase-activating protein 25	ARHGAP25	0	0	0	0	0	1	0	0	0	0	0	0	1	0.333333	0	0	0	0	0	460740
Fas apoptotic inhibitory molecule 1	FAIM	0	0	0	0	0	1	0	0	0	0	0	0	1	0.333333	0	0	0	0	0	166100
Thymidine phosphorylase	TYMP	1	1	1	0	0	1	1	1	1	1	0	0	1	0.333333	0	0	0	0	0	0
Protein DEK	DEK	0	0	0	0	0	1	0	0	0	0	0	0	1	0.333333	0	0	0	0	0	3198700
Exosome complex component RRP45	EXOSC9	0	0	0	0	0	1	0	0	0	0	0	0	1	0.333333	0	0	0	0	0	202890
Ubiquitin-conjugating enzyme E2 variant 2;Ubiquitin-conjugating enzyme E2 variant 1	UBE2V2;UBE2V1;TMEM189-UBE2V1	1	1	1	0	0	1	1	1	1	1	0	0	1	0.333333	0	1586000	0	0	0	0
U2 snRNP-associated SURP motif-containing protein	U2SURP	0	0	1	0	0	1	0	0	1	0.333333	0	0	1	0.333333	0	0	0	0	0	51853
Hexokinase;Hexokinase-2;Hexokinase-3	HK2;HK3	2	3	3	2	2	3	0	1	1	0.666667	0	0	1	0.333333	0	0	0	0	0	2765300
cGMP-dependent 3,5-cyclic phosphodiesterase	PDE2A	0	0	0	0	0	1	0	0	0	0	0	0	1	0.333333	0	0	0	0	0	3838600
Vacuolar protein sorting-associated protein 29	VPS29	0	0	0	0	0	1	0	0	0	0	0	0	1	0.333333	0	0	0	0	0	1226700
Dynactin subunit 2	DCTN2	0	0	1	0	1	0	0	0	1	0.333333	0	1	0	0.333333	0	0	0	0	0	0
Protein DDI1 homolog 2	DDI2	0	0	0	0	0	1	0	0	0	0	0	0	1	0.333333	0	0	0	0	0	1793600
Tropomyosin alpha-1 chain	TPM1	2	4	7	5	7	3	0	0	1	0.333333	0	1	0	0.333333	0	2653700	2605100	1929000	2655900	0
Acidic leucine-rich nuclear phosphoprotein 32 family member A;Acidic leucine-rich nuclear phosphoprotein 32 family member C	ANP32A;ANP32C	0	1	2	2	2	2	0	1	1	0.666667	0	0	1	0.333333	0	0	0	0	0	3966500
E3 ubiquitin-protein ligase ARIH1	ARIH1	0	0	0	0	0	1	0	0	0	0	0	0	1	0.333333	0	0	0	0	0	2695800
Small nuclear ribonucleoprotein Sm D2	SNRPD2	0	1	1	0	0	1	0	1	1	0.666667	0	0	1	0.333333	0	0	0	0	0	4758800
Vacuolar protein sorting-associated protein 4B	VPS4B	0	0	0	0	0	1	0	0	0	0	0	0	1	0.333333	0	0	0	0	0	192370
Cdc42-interacting protein 4	TRIP10	1	0	0	0	0	1	1	0	0	0.333333	0	0	1	0.333333	0	0	0	0	0	378980
2-amino-3-ketobutyrate coenzyme A ligase, mitochondrial	GCAT	0	0	0	0	0	1	0	0	0	0	0	0	1	0.333333	0	0	0	0	0	256430
Nucleoplasmin-3	NPM3	0	0	0	0	0	1	0	0	0	0	0	0	1	0.333333	0	0	0	0	0	1603500
Acyl-protein thioesterase 2	LYPLA2	0	0	0	0	0	1	0	0	0	0	0	0	1	0.333333	0	0	0	0	0	1351600
Retinol-binding protein 4;Plasma retinol-binding protein(1-182);Plasma retinol-binding protein(1-181);Plasma retinol-binding protein(1-179);Plasma retinol-binding protein(1-176)	RBP4	1	1	1	0	0	1	1	1	1	1	0	0	1	0.333333	0	627110	0	0	0	0
Tubulin beta-4A chain	TUBB4A	10	15	16	14	15	16	0	0	0	0	0	0	1	0.333333	0	0	0	0	0	1973500
Cation-independent mannose-6-phosphate receptor	IGF2R	0	0	0	0	1	0	0	0	0	0	0	1	0	0.333333	0	0	0	0	0	0
Macrophage migration inhibitory factor	MIF	0	0	0	0	0	1	0	0	0	0	0	0	1	0.333333	0	0	0	0	0	5530900
High mobility group protein HMG-I/HMG-Y	HMGA1	0	1	0	0	0	1	0	1	0	0.333333	0	0	1	0.333333	0	0	0	0	0	2718500
Liver carboxylesterase 1	CES1	2	2	1	0	1	0	2	2	1	1.66667	0	1	0	0.333333	1639300	382560	0	0	0	0
Properdin	CFP	0	1	0	0	0	1	0	1	0	0.333333	0	0	1	0.333333	0	0	0	0	0	6433600
Neuroendocrine convertase 1	PCSK1	1	1	1	0	0	1	1	1	1	1	0	0	1	0.333333	0	0	0	0	0	2951800
cAMP-dependent protein kinase type II-beta regulatory subunit	PRKAR2B	0	0	0	0	0	2	0	0	0	0	0	0	1	0.333333	0	0	0	0	0	14023000
Cytosolic phospholipase A2;Phospholipase A2;Lysophospholipase	PLA2G4A	0	0	0	0	0	1	0	0	0	0	0	0	1	0.333333	0	0	0	0	0	1855300
Xanthine dehydrogenase/oxidase;Xanthine dehydrogenase;Xanthine oxidase	XDH	0	0	0	0	0	1	0	0	0	0	0	0	1	0.333333	0	0	0	0	0	2544700
Tubulin beta-4B chain	TUBB4B	13	18	19	17	18	18	0	0	1	0.333333	0	0	1	0.333333	0	2690800	10642000	4462300	8561800	12628000
Ras GTPase-activating protein-binding protein 1	G3BP1	0	0	0	0	0	1	0	0	0	0	0	0	1	0.333333	0	0	0	0	0	1718000
Histone deacetylase 1	HDAC1	0	1	1	1	2	3	0	0	0	0	0	0	1	0.333333	0	0	0	0	0	463870
Clathrin interactor 1	CLINT1	0	0	0	0	0	1	0	0	0	0	0	0	1	0.333333	0	0	0	0	0	70263
Ubiquitin carboxyl-terminal hydrolase;Ubiquitin carboxyl-terminal hydrolase isozyme L5	UCHL5	0	1	0	0	0	1	0	1	0	0.333333	0	0	1	0.333333	0	0	0	0	0	3491800
Histone H3.2	HIST2H3A	2	2	1	2	2	3	0	0	0	0	0	0	1	0.333333	2511000	2925300	0	10895000	4371000	20375000
Dymeclin	DYM	0	0	0	0	0	1	0	0	0	0	0	0	1	0.333333	0	0	0	0	0	96354
Myosin-14	MYH14	4	5	5	5	5	5	0	0	0	0	0	0	1	0.333333	0	0	0	0	0	10966000
HEAT repeat-containing protein 3	HEATR3	0	0	0	0	0	1	0	0	0	0	0	0	1	0.333333	0	0	0	0	0	666270
Protein O-glucosyltransferase 1	POGLUT1	1	1	1	0	0	1	1	1	1	1	0	0	1	0.333333	0	0	0	0	0	850620
Tsukushin	TSKU	0	0	0	0	0	1	0	0	0	0	0	0	1	0.333333	0	0	0	0	0	42041
CMP-N-acetylneuraminate-poly-alpha-2,8-sialyltransferase	ST8SIA4	0	0	0	0	0	1	0	0	0	0	0	0	1	0.333333	0	0	0	0	0	2106200
Cullin-5	CUL5	0	1	1	0	0	1	0	1	1	0.666667	0	0	1	0.333333	0	0	102220	0	0	0
Hypermethylated in cancer 2 protein	HIC2	1	0	0	0	0	1	1	0	0	0.333333	0	0	1	0.333333	0	0	0	0	0	32324000
UPF0696 protein C11orf68	C11orf68	0	0	0	0	1	0	0	0	0	0	0	1	0	0.333333	0	0	0	0	0	0
Phosphorylated adapter RNA export protein	PHAX	0	0	0	0	0	1	0	0	0	0	0	0	1	0.333333	0	0	0	0	0	1222600
GrpE protein homolog 1, mitochondrial	GRPEL1	0	0	0	0	0	1	0	0	0	0	0	0	1	0.333333	0	0	0	0	0	6597400
Gamma-adducin	ADD3	0	1	3	0	1	0	0	1	3	1.33333	0	1	0	0.333333	0	0	2511400	0	0	0
Lymphocyte antigen 96	LY96	1	0	0	0	0	1	1	0	0	0.333333	0	0	1	0.333333	0	0	0	0	0	78667
Tubulin beta-3 chain	TUBB3	9	12	12	11	11	11	0	0	0	0	0	0	0	0	0	0	0	0	1677300	0
Zymogen granule protein 16 homolog B	ZG16B	1	0	0	0	0	0	1	0	0	0.333333	0	0	0	0	790430	0	0	0	0	0
Major prion protein	PRNP	1	1	1	0	0	0	1	1	1	1	0	0	0	0	0	0	0	0	0	0
Alpha/beta hydrolase domain-containing protein 14B	ABHD14B	0	0	1	0	0	0	0	0	1	0.333333	0	0	0	0	0	0	0	0	0	0
Eukaryotic initiation factor 4A-II;Eukaryotic initiation factor 4A-II, N-terminally processed	EIF4A2	5	5	5	4	5	8	1	0	0	0.333333	0	0	0	0	0	0	0	0	0	0
Heterogeneous nuclear ribonucleoprotein U-like protein 2	HNRNPUL2-BSCL2;HNRNPUL2	0	0	0	0	0	0	0	0	0	0	0	0	0	0	0	0	0	0	0	0
Pyruvate kinase	PKM	28	31	31	30	30	31	0	0	0	0	0	0	0	0	5944100	2993900	9649400	8495300	8891900	36181000
Proteasome subunit beta type-10	PSMB10	1	1	1	0	0	0	1	1	1	1	0	0	0	0	0	0	0	0	0	0
Pregnancy-specific beta-1-glycoprotein 3;Pregnancy-specific beta-1-glycoprotein 9	PSG3;PSG9	2	4	4	4	4	3	0	0	0	0	0	0	0	0	0	0	0	0	4062800	0
Laminin subunit alpha-5	LAMA5	0	0	1	0	0	0	0	0	1	0.333333	0	0	0	0	0	0	0	0	0	0
Apolipoprotein B-100;Apolipoprotein B-48	APOB	1	1	2	1	1	0	0	0	1	0.333333	0	0	0	0	0	0	2816300	0	0	0
HLA class I histocompatibility antigen, A-69 alpha chain;HLA class I histocompatibility antigen, A-2 alpha chain;HLA class I histocompatibility antigen, A-33 alpha chain;HLA class I histocompatibility antigen, A-68 alpha chain;HLA class I histocompatibility antigen, A-74 alpha chain;HLA class I histocompatibility antigen, A-31 alpha chain;HLA class I histocompatibility antigen, A-29 alpha chain;H…	HLA-A	6	6	6	6	6	2	0	0	0	0	0	0	0	0	0	0	0	5247800	0	0
Pyruvate carboxylase, mitochondrial	PC	0	1	0	0	0	0	0	1	0	0.333333	0	0	0	0	0	0	0	0	0	0
Ganglioside GM2 activator;Ganglioside GM2 activator isoform short	GM2A	1	1	0	0	0	0	1	1	0	0.666667	0	0	0	0	0	394800	0	0	0	0
Lipopolysaccharide-binding protein	LBP	1	1	2	0	0	0	1	1	2	1.33333	0	0	0	0	0	0	1278200	0	0	0
Mimecan	OGN	4	1	0	0	0	0	4	1	0	1.66667	0	0	0	0	2583300	0	0	0	0	0
Laminin subunit alpha-1	LAMA1	0	2	2	0	0	0	0	2	2	1.33333	0	0	0	0	0	728300	4582300	0	0	0
Phosphatidylinositol 3-kinase regulatory subunit alpha	PIK3R1	0	1	0	0	0	0	0	1	0	0.333333	0	0	0	0	0	0	0	0	0	0
HLA class I histocompatibility antigen, A-34 alpha chain;HLA class I histocompatibility antigen, A-66 alpha chain;HLA class I histocompatibility antigen, A-26 alpha chain;HLA class I histocompatibility antigen, A-25 alpha chain;HLA class I histocompatibility antigen, A-43 alpha chain	HLA-A	4	6	4	4	5	1	0	0	0	0	0	0	0	0	0	1636500	0	0	0	0
HLA class I histocompatibility antigen, B-42 alpha chain;HLA class I histocompatibility antigen, B-8 alpha chain;HLA class I histocompatibility antigen, B-7 alpha chain;HLA class I histocompatibility antigen, B-14 alpha chain;HLA class I histocompatibility antigen, B-37 alpha chain;HLA class I histocompatibility antigen, B-40 alpha chain	HLA-B	5	4	4	3	4	1	0	0	0	0	0	0	0	0	0	0	0	0	0	0
HLA class I histocompatibility antigen, Cw-12 alpha chain;HLA class I histocompatibility antigen, Cw-14 alpha chain;HLA class I histocompatibility antigen, Cw-6 alpha chain;HLA class I histocompatibility antigen, Cw-16 alpha chain;HLA class I histocompatibility antigen, Cw-18 alpha chain;HLA class I histocompatibility antigen, Cw-8 alpha chain;HLA class I histocompatibility antigen, Cw-4 alpha ch…	HLA-C	6	6	5	7	6	3	0	0	0	0	0	0	0	0	17956000	9406900	11136000	19625000	20580000	10391000
Centromere protein F	CENPF	1	1	0	0	0	0	1	1	0	0.666667	0	0	0	0	0	0	0	0	0	0
Laminin subunit gamma-2	LAMC2	0	0	0	0	0	0	0	0	0	0	0	0	0	0	0	0	0	0	0	0
Periostin	POSTN	43	44	45	45	42	44	0	0	0	0	0	0	0	0	797000000	1430000000	1410000000	1670000000	168000000	921000000
	LMNA	32	33	34	33	34	31	0	0	0	0	0	0	0	0	0	0	18610000	32273000	21422000	1852900
	DKFZp686J1372	10	11	12	8	8	11	0	0	0	0	0	0	0	0	22264000	48959000	41153000	31521000	31375000	408000000
Follistatin-related protein 5	FSTL5	0	0	1	0	0	0	0	0	1	0.333333	0	0	0	0	0	0	0	0	0	0

## Sheet: GO terms seASC vs seDSC
source	term_name	term_id	term_size	adjusted_p_value__ASC	count_size__ASC	adjusted_p_value__DSC	count_size__DSC
GO:MF	extracellular matrix structural constituent	GO:0005201	174	6.39698e-56	72	1.00494e-49	67
GO:MF	cell adhesion molecule binding	GO:0050839	562	5.42284e-47	108	6.8218e-45	105
GO:MF	protein-containing complex binding	GO:0044877	1311	1.57039e-42	158	1.2912e-40	154
GO:MF	cadherin binding	GO:0045296	334	2.65887e-29	67	2.98874e-33	71
GO:MF	identical protein binding	GO:0042802	2136	2.04958e-28	181	2.64674e-24	171
GO:MF	protein binding	GO:0005515	14881	4.75563e-27	636	2.10447e-28	631
GO:MF	collagen binding	GO:0005518	70	1.48754e-25	32	1.03801e-25	32
GO:MF	catalytic activity	GO:0003824	5758	1.49443e-21	325	2.38019e-22	324
GO:MF	structural molecule activity	GO:0005198	1107	1.57188e-19	107	7.14074e-18	103
GO:MF	glycosaminoglycan binding	GO:0005539	244	3.12362e-19	47	4.1023e-16	43
GO:MF	hydrolase activity	GO:0016787	2479	5.91508e-19	177	1.40208e-17	172
GO:MF	signaling receptor binding	GO:0005102	1564	2.04149e-18	130	5.07731e-12	114
GO:MF	peptidase activity	GO:0008233	639	2.16311e-18	76	1.07596e-15	71
GO:MF	integrin binding	GO:0005178	158	7.5701e-18	37	2.04654e-13	32
GO:MF	unfolded protein binding	GO:0051082	114	8.19578e-18	32	7.42425e-15	29
GO:MF	ATP-dependent protein folding chaperone	GO:0140662	33	4.40287e-17	19	3.61578e-17	19
GO:MF	sulfur compound binding	GO:1901681	274	4.74833e-17	47	1.98303e-13	42
GO:MF	exopeptidase activity	GO:0008238	101	2.61543e-16	29	2.24574e-15	28
GO:MF	proteoglycan binding	GO:0043394	36	4.19081e-16	19	2.87977e-13	17
GO:MF	calcium ion binding	GO:0005509	727	1.16975e-15	77	2.63076e-14	74
GO:MF	extracellular matrix binding	GO:0050840	57	3.65043e-15	22	8.49999e-13	20
GO:MF	actin filament binding	GO:0051015	221	3.9306e-15	40	1.08015e-13	38
GO:MF	enzyme binding	GO:0019899	2093	8.32528e-15	148	6.39723e-15	147
GO:MF	extracellular matrix structural constituent conferring tensile strength	GO:0030020	41	1.01265e-14	19	1.99451e-13	18
GO:MF	protein folding chaperone	GO:0044183	60	1.342e-14	22	1.75403e-13	21
GO:MF	heparin binding	GO:0008201	173	6.31402e-13	33	8.079e-10	29
GO:MF	protein homodimerization activity	GO:0042803	710	1.88661e-12	70	9.19766e-09	62
GO:MF	peptidase regulator activity	GO:0061134	231	4.06371e-12	37	2.28868e-09	33
GO:MF	growth factor binding	GO:0019838	132	5.58288e-12	28	2.46115e-10	26
GO:MF	carbohydrate derivative binding	GO:0097367	2301	1.24116e-11	149	9.39416e-12	148
GO:MF	endopeptidase activity	GO:0004175	450	1.64998e-11	52	2.55292e-08	46
GO:MF	actin binding	GO:0003779	451	6.92634e-11	51	6.20606e-10	49
GO:MF	carbohydrate binding	GO:0030246	282	1.03215e-10	39	1.55782e-09	37
GO:MF	aminopeptidase activity	GO:0004177	39	1.24924e-08	14	6.36647e-10	15
GO:MF	endopeptidase regulator activity	GO:0061135	194	6.80297e-10	31	3.78882e-07	27
GO:MF	laminin binding	GO:0043236	28	1.25534e-09	13	2.60596e-08	12
GO:MF	metallopeptidase activity	GO:0008237	203	2.32412e-09	31	4.64514e-08	29
GO:MF	fibronectin binding	GO:0001968	31	6.2785e-09	13	5.58899e-09	13
GO:MF	ion binding	GO:0043167	6120	5.72619e-09	296	1.56534e-08	291
GO:MF	serine-type peptidase activity	GO:0008236	198	6.33585e-09	30	1.25338e-07	28
GO:MF	peptidase inhibitor activity	GO:0030414	186	6.7998e-09	29	3.37144e-06	25
GO:MF	serine hydrolase activity	GO:0017171	202	1.06239e-08	30	2.00957e-07	28
GO:MF	endopeptidase inhibitor activity	GO:0004866	180	1.6272e-08	28	7.96246e-06	24
GO:MF	binding	GO:0005488	18338	5.5313e-07	679	3.46598e-08	673
GO:MF	enzyme inhibitor activity	GO:0004857	406	5.16471e-08	43	4.59071e-06	39
GO:MF	protein dimerization activity	GO:0046983	1099	6.68941e-08	81	2.83654e-05	73
GO:MF	oxidoreductase activity	GO:0016491	751	1.49921e-07	62	1.73167e-06	59
GO:MF	platelet-derived growth factor binding	GO:0048407	11	1.71343e-07	8	1.61781e-07	8
GO:MF	serine-type endopeptidase inhibitor activity	GO:0004867	102	1.63723e-07	20	0.000221889	16
GO:MF	molecular function regulator activity	GO:0098772	2057	1.70781e-07	125	2.86644e-05	116
GO:MF	structural molecule activity conferring elasticity	GO:0097493	11	1.71343e-07	8	9.23774e-06	7
GO:MF	cation binding	GO:0043169	4410	2.20522e-07	223	7.25972e-06	214
GO:MF	monosaccharide binding	GO:0048029	74	2.63973e-07	17	1.92446e-06	16
GO:MF	metalloexopeptidase activity	GO:0008235	67	4.63382e-07	16	4.02258e-07	16
GO:MF	serine-type endopeptidase activity	GO:0004252	180	4.3535e-07	26	7.96246e-06	24
GO:MF	cytoskeletal protein binding	GO:0008092	1008	5.45335e-07	74	7.67533e-07	73
GO:MF	translation factor activity, RNA binding	GO:0008135	99	0.00456693	14	5.63973e-07	19
GO:MF	metal ion binding	GO:0046872	4317	7.5729e-07	217	1.44495e-05	209
GO:MF	lipoprotein particle receptor binding	GO:0070325	29	9.02844e-07	11	1.37185e-05	10
GO:MF	extracellular matrix constituent conferring elasticity	GO:0030023	9	1.11957e-06	7	1.07049e-06	7
GO:MF	hydrolase activity, acting on glycosyl bonds	GO:0016798	138	1.33549e-06	22	1.10215e-06	22
GO:MF	low-density lipoprotein particle receptor binding	GO:0050750	24	1.6987e-06	10	3.00215e-05	9
GO:MF	oxidoreductase activity, acting on a sulfur group of donors	GO:0016667	55	0.000175967	12	1.90899e-06	14
GO:MF	metalloaminopeptidase activity	GO:0070006	25	4.8541e-05	9	2.53604e-06	10
GO:MF	hydrolase activity, hydrolyzing O-glycosyl compounds	GO:0004553	98	3.79008e-06	18	3.24538e-06	18
GO:MF	catalytic activity, acting on a protein	GO:0140096	2349	3.93312e-06	133	3.33868e-06	132
GO:MF	translation regulator activity, nucleic acid binding	GO:0090079	123	0.0135893	15	4.21379e-06	20
GO:MF	lyase activity	GO:0016829	206	7.95381e-06	26	0.000415051	23
GO:MF	transition metal ion binding	GO:0046914	1117	8.83143e-06	76	0.000235501	71
GO:MF	ubiquitin protein ligase binding	GO:0031625	297	8.89705e-06	32	8.29227e-05	30
GO:MF	ubiquitin-like protein ligase binding	GO:0044389	315	1.05939e-05	33	9.2485e-05	31
GO:MF	peroxiredoxin activity	GO:0051920	8	0.00142116	5	2.44609e-05	6
GO:MF	carboxypeptidase activity	GO:0004180	47	2.70511e-05	12	0.000236214	11
GO:MF	disulfide oxidoreductase activity	GO:0015036	39	3.18267e-05	11	2.92021e-05	11
GO:MF	carbon-oxygen lyase activity	GO:0016835	77	3.00543e-05	15	0.0355637	11
GO:MF	enzyme regulator activity	GO:0030234	1300	3.11558e-05	83	0.00739423	74
GO:MF	translation initiation factor activity	GO:0003743	59	0.103663	9	4.5146e-05	13
GO:MF	protein-disulfide reductase activity	GO:0015035	33	6.03398e-05	10	5.59703e-05	10
GO:MF	translation regulator activity	GO:0045182	157	0.217306	15	6.02346e-05	21
GO:MF	RNA binding	GO:0003723	3113	1	135	8.01069e-05	158
GO:MF	antioxidant activity	GO:0016209	83	8.53963e-05	15	0.00276554	13
GO:MF	small molecule binding	GO:0036094	2584	0.000965382	133	0.000100618	136
GO:MF	dipeptidyl-peptidase activity	GO:0008239	10	0.000178367	6	0.000172911	6
GO:MF	protease binding	GO:0002020	140	0.000223927	19	0.000192619	19
GO:MF	extracellular matrix structural constituent conferring compression resistance	GO:0030021	22	0.000236142	8	0.000223962	8
GO:MF	isomerase activity	GO:0016853	170	0.00112012	20	0.000235604	21
GO:MF	nucleocytoplasmic carrier activity	GO:0140142	30	0.0333982	7	0.00027298	9
GO:MF	phosphatidylserine binding	GO:0001786	61	0.000577121	12	0.127859	9
GO:MF	structural constituent of cytoskeleton	GO:0005200	109	0.00063172	16	0.0126992	14
GO:MF	protein disulfide isomerase activity	GO:0003756	18	0.000751816	7	0.000721448	7
GO:MF	intramolecular oxidoreductase activity, transposing S-S bonds	GO:0016864	18	0.000751816	7	0.000721448	7
GO:MF	protein-folding chaperone binding	GO:0051087	137	0.000728867	18	0.00277393	17
GO:MF	double-stranded RNA binding	GO:0003725	76	0.0063788	12	0.000995668	13
GO:BP	organonitrogen compound metabolic process	GO:1901564	6441	6.54352e-47	400	1.83728e-49	401
GO:BP	extracellular matrix organization	GO:0030198	324	9.46641e-48	84	6.08774e-39	75
GO:BP	extracellular structure organization	GO:0043062	325	1.23937e-47	84	7.68374e-39	75
GO:BP	external encapsulating structure organization	GO:0045229	327	2.11759e-47	84	1.2207e-38	75
GO:BP	protein metabolic process	GO:0019538	5449	1.41444e-35	338	5.69138e-39	342
GO:BP	proteolysis	GO:0006508	1780	9.55086e-34	168	7.79548e-33	165
GO:BP	cell adhesion	GO:0007155	1530	1.04516e-33	154	5.78802e-27	141
GO:BP	catabolic process	GO:0009056	2601	4.20871e-31	205	1.44029e-28	198
GO:BP	anatomical structure development	GO:0048856	5896	1.19398e-30	344	1.31155e-22	320
GO:BP	organic substance catabolic process	GO:1901575	2157	1.39181e-30	182	2.2786e-30	180
GO:BP	developmental process	GO:0032502	6489	4.31154e-30	365	2.67926e-22	341
GO:BP	system development	GO:0048731	3987	2.20925e-29	264	1.33876e-20	240
GO:BP	multicellular organism development	GO:0007275	4658	6.01406e-29	291	1.01714e-21	270
GO:BP	response to organic substance	GO:0010033	2809	8.53306e-28	208	5.20228e-25	200
GO:BP	response to chemical	GO:0042221	4124	9.65137e-28	266	1.63373e-21	248
GO:BP	vasculature development	GO:0001944	737	1.19925e-26	94	2.66511e-19	82
GO:BP	cell migration	GO:0016477	1505	1.65009e-26	140	6.01963e-17	120
GO:BP	anatomical structure morphogenesis	GO:0009653	2712	9.83142e-26	199	3.55219e-19	182
GO:BP	blood vessel development	GO:0001568	706	1.12003e-24	89	4.92796e-18	78
GO:BP	protein folding	GO:0006457	220	2.16908e-24	50	8.00535e-22	47
GO:BP	response to stress	GO:0006950	4017	3.15341e-24	253	1.1586e-18	236
GO:BP	circulatory system development	GO:0072359	1123	4.9164e-24	114	2.05742e-17	101
GO:BP	cell-substrate adhesion	GO:0031589	367	5.03231e-24	63	4.70024e-18	55
GO:BP	regulation of cellular component organization	GO:0051128	2462	8.43731e-24	183	1.23496e-17	167
GO:BP	cell motility	GO:0048870	1705	1.5593e-23	145	8.46983e-15	125
GO:BP	cellular response to chemical stimulus	GO:0070887	2722	2.70875e-23	194	5.20248e-17	177
GO:BP	organonitrogen compound catabolic process	GO:1901565	1383	4.25426e-23	127	4.90318e-21	122
GO:BP	response to stimulus	GO:0050896	9081	3.61171e-22	435	1.87234e-16	413
GO:BP	supramolecular fiber organization	GO:0097435	819	7.1516e-22	92	1.57028e-17	84
GO:BP	response to endogenous stimulus	GO:0009719	1720	1.15376e-21	142	3.23774e-16	129
GO:BP	regulation of cell migration	GO:0030334	927	1.74141e-21	98	3.51462e-14	84
GO:BP	collagen fibril organization	GO:0030199	64	1.77783e-21	28	5.82522e-19	26
GO:BP	regulation of protein metabolic process	GO:0051246	2496	2.55763e-21	179	2.53576e-20	175
GO:BP	macromolecule catabolic process	GO:0009057	1397	4.02862e-18	118	1.18481e-20	122
GO:BP	blood vessel morphogenesis	GO:0048514	619	6.42855e-20	76	1.74183e-13	65
GO:BP	regulation of cell motility	GO:2000145	988	2.04979e-19	98	5.01167e-13	85
GO:BP	anatomical structure formation involved in morphogenesis	GO:0048646	1174	3.96333e-19	108	2.36721e-11	91
GO:BP	regulation of locomotion	GO:0040012	1033	4.35283e-19	100	7.70173e-13	87
GO:BP	carbohydrate metabolic process	GO:0005975	569	7.72443e-19	71	1.52817e-18	70
GO:BP	tube development	GO:0035295	1082	3.89941e-18	101	9.44337e-11	85
GO:BP	multicellular organismal process	GO:0032501	7716	5.23795e-18	376	7.35171e-12	351
GO:BP	locomotion	GO:0040011	1365	5.76916e-18	116	1.90754e-12	103
GO:BP	angiogenesis	GO:0001525	530	6.0789e-18	67	1.38557e-12	58
GO:BP	positive regulation of cellular component organization	GO:0051130	1119	1.3895e-17	102	1.06389e-11	89
GO:BP	animal organ development	GO:0048513	3128	1.46316e-17	198	1.39789e-12	182
GO:BP	negative regulation of protein metabolic process	GO:0051248	1004	2.80634e-17	95	4.39965e-14	88
GO:BP	regulation of cell death	GO:0010941	1648	2.92621e-17	129	2.02339e-13	119
GO:BP	tissue development	GO:0009888	2008	5.05925e-17	146	5.6588e-12	132
GO:BP	response to abiotic stimulus	GO:0009628	1146	2.52501e-16	101	4.31681e-11	89
GO:BP	collagen metabolic process	GO:0032963	103	5.23181e-16	29	4.01308e-15	28
GO:BP	regulation of developmental process	GO:0050793	2482	7.68744e-16	165	5.58751e-10	147
GO:BP	regulation of cell adhesion	GO:0030155	778	1.10898e-15	79	2.94516e-12	72
GO:BP	cellular developmental process	GO:0048869	4344	1.14366e-15	243	2.52848e-10	223
GO:BP	protein catabolic process	GO:0030163	1041	1.12577e-14	92	1.35458e-15	93
GO:BP	cell death	GO:0008219	2129	1.6889e-15	148	8.07071e-12	137
GO:BP	small molecule metabolic process	GO:0044281	1865	2.90502e-15	135	3.81973e-14	131
GO:BP	carbohydrate derivative metabolic process	GO:1901135	1059	8.02968e-12	87	4.21213e-15	93
GO:BP	regulation of programmed cell death	GO:0043067	1491	6.01272e-15	116	1.45321e-11	107
GO:BP	response to external stimulus	GO:0009605	2900	6.25316e-15	181	3.22194e-09	162
GO:BP	regulation of cell-substrate adhesion	GO:0010810	216	8.68324e-15	39	9.16757e-12	35
GO:BP	regulation of apoptotic process	GO:0042981	1459	9.01805e-15	114	8.77722e-12	106
GO:BP	cell differentiation	GO:0030154	4318	1.059e-14	239	3.19335e-09	218
GO:BP	wound healing	GO:0042060	443	1.34931e-14	56	2.65181e-12	52
GO:BP	regulation of multicellular organismal process	GO:0051239	3021	3.77781e-14	184	7.68895e-10	169
GO:BP	response to wounding	GO:0009611	576	3.85405e-14	64	1.10699e-12	61
GO:BP	negative regulation of cellular process	GO:0048523	4753	4.87181e-14	254	2.79663e-11	242
GO:BP	extracellular matrix assembly	GO:0085029	49	5.11253e-14	20	2.37519e-10	17
GO:BP	tube morphogenesis	GO:0035239	867	5.57497e-14	81	5.74706e-09	70
GO:BP	programmed cell death	GO:0012501	1961	7.87264e-14	136	1.51697e-10	126
GO:BP	negative regulation of biological process	GO:0048519	5932	8.07871e-14	298	8.34266e-11	284
GO:BP	cellular response to endogenous stimulus	GO:0071495	1469	1.13133e-13	112	2.22716e-10	103
GO:BP	amide metabolic process	GO:0043603	1196	1.68574e-10	91	1.47317e-13	97
GO:BP	regulation of response to stimulus	GO:0048583	4013	1.7499e-13	223	8.11573e-08	201
GO:BP	positive regulation of biological process	GO:0048518	6358	2.45454e-13	312	3.42673e-10	297
GO:BP	response to oxygen-containing compound	GO:1901700	1796	2.48783e-13	127	1.05057e-10	119
GO:BP	apoptotic process	GO:0006915	1905	2.77767e-13	132	1.18355e-09	121
GO:BP	regulation of biological quality	GO:0065008	2964	2.92396e-13	179	3.32017e-13	177
GO:BP	regulation of proteolysis	GO:0030162	708	5.43788e-13	70	1.1422e-10	65
GO:BP	regulation of peptidase activity	GO:0052547	406	5.65217e-13	51	4.52256e-10	46
GO:BP	response to inorganic substance	GO:0010035	562	6.98262e-13	61	6.92388e-11	57
GO:BP	regulation of molecular function	GO:0065009	2586	1.14753e-12	161	2.08969e-07	143
GO:BP	positive regulation of cell-substrate adhesion	GO:0010811	126	1.89815e-12	28	2.64453e-07	22
GO:BP	cellular response to organic substance	GO:0071310	2019	2.07181e-12	135	1.07524e-10	129
GO:BP	organonitrogen compound biosynthetic process	GO:1901566	1789	1.38405e-07	111	2.32956e-12	123
GO:BP	monosaccharide metabolic process	GO:0005996	258	4.50236e-12	39	2.68353e-12	39
GO:BP	response to hormone	GO:0009725	875	3.14554e-12	78	3.12292e-09	71
GO:BP	cellular response to stimulus	GO:0051716	7521	4.57281e-12	349	7.84019e-08	328
GO:BP	positive regulation of cellular process	GO:0048522	5615	4.89725e-12	280	3.85714e-08	262
GO:BP	cell-matrix adhesion	GO:0007160	238	9.62879e-12	37	2.52436e-08	32
GO:BP	positive regulation of developmental process	GO:0051094	1310	1.74834e-11	99	4.52328e-06	84
GO:BP	peptide metabolic process	GO:0006518	898	5.74911e-08	70	1.77939e-11	77
GO:BP	ameboidal-type cell migration	GO:0001667	429	2.31908e-11	50	5.59151e-07	42
GO:BP	positive regulation of cell adhesion	GO:0045785	477	2.61193e-11	53	1.3898e-06	44
GO:BP	negative regulation of peptidase activity	GO:0010466	224	4.59972e-11	35	4.83438e-09	32
GO:BP	positive regulation of cell migration	GO:0030335	532	4.60097e-11	56	1.51223e-07	49
GO:BP	basement membrane organization	GO:0071711	38	4.63407e-11	16	7.3238e-10	15
GO:BP	response to oxidative stress	GO:0006979	425	6.60219e-11	49	8.9015e-09	45
GO:BP	carbohydrate catabolic process	GO:0016052	158	1.17193e-10	29	7.69741e-11	29
GO:BP	response to growth factor	GO:0070848	710	8.09233e-11	66	3.08292e-07	58
GO:BP	positive regulation of locomotion	GO:0040017	574	9.19437e-11	58	6.84462e-07	50
GO:BP	actin cytoskeleton organization	GO:0030036	731	1.00326e-10	67	9.43817e-07	58
GO:BP	cellular response to growth factor stimulus	GO:0071363	680	1.14786e-10	64	1.36102e-06	55
GO:BP	negative regulation of multicellular organismal process	GO:0051241	1110	1.20974e-10	87	1.15884e-07	79
GO:BP	viral process	GO:0016032	423	3.41538e-09	46	1.25709e-10	48
GO:BP	negative regulation of proteolysis	GO:0045861	319	2.43005e-10	41	5.39893e-08	37
GO:BP	cellular catabolic process	GO:0044248	1513	2.48718e-10	106	4.20698e-08	99
GO:BP	positive regulation of cell motility	GO:2000147	558	3.44305e-10	56	7.87447e-07	49
GO:BP	negative regulation of catalytic activity	GO:0043086	644	3.52666e-10	61	6.01811e-08	56
GO:BP	regulation of anatomical structure morphogenesis	GO:0022603	880	3.56733e-10	74	2.34984e-05	62
GO:BP	regulation of response to stress	GO:0080134	1438	3.65059e-10	102	8.01128e-06	89
GO:BP	negative regulation of response to stimulus	GO:0048585	1616	5.23146e-10	110	2.93754e-05	95
GO:BP	biological process involved in symbiotic interaction	GO:0044403	317	8.96307e-10	40	5.40258e-10	40
GO:BP	cell population proliferation	GO:0008283	1994	6.4459e-10	127	9.90755e-07	116
GO:BP	phosphorus metabolic process	GO:0006793	2788	8.33499e-10	161	1.69943e-08	155
GO:BP	growth	GO:0040007	937	1.02421e-09	76	5.02531e-07	69
GO:BP	chaperone-mediated protein folding	GO:0061077	70	1.80402e-09	19	1.31057e-09	19
GO:BP	response to organonitrogen compound	GO:0010243	1060	1.40502e-09	82	4.5869e-09	80
GO:BP	regulation of multicellular organismal development	GO:2000026	1407	1.4313e-09	99	1.25819e-06	90
GO:BP	regulation of signal transduction	GO:0009966	3003	1.6331e-09	169	4.34476e-05	151
GO:BP	cell development	GO:0048468	2763	1.64493e-09	159	2.42652e-07	150
GO:BP	negative regulation of locomotion	GO:0040013	340	2.05172e-09	41	4.79215e-06	35
GO:BP	actin filament-based process	GO:0030029	817	2.07217e-09	69	2.24592e-05	59
GO:BP	enzyme-linked receptor protein signaling pathway	GO:0007167	990	2.17012e-09	78	8.6142e-07	71
GO:BP	regulation of response to external stimulus	GO:0032101	1037	3.19961e-09	80	0.000168157	67
GO:BP	negative regulation of hydrolase activity	GO:0051346	330	3.31661e-09	40	3.59845e-08	38
GO:BP	endodermal cell differentiation	GO:0035987	48	3.45135e-09	16	6.23878e-06	13
GO:BP	negative regulation of cell migration	GO:0030336	287	3.61446e-09	37	0.000171963	29
GO:BP	epithelial cell migration	GO:0010631	302	3.83558e-09	38	4.25795e-05	31
GO:BP	negative regulation of cell motility	GO:2000146	303	4.25104e-09	38	4.59959e-05	31
GO:BP	epithelium migration	GO:0090132	305	5.21446e-09	38	5.36131e-05	31
GO:BP	oxoacid metabolic process	GO:0043436	973	6.70852e-09	76	1.58399e-07	72
GO:BP	macromolecule localization	GO:0033036	3201	6.85406e-09	175	1.84654e-07	168
GO:BP	positive regulation of telomerase RNA localization to Cajal body	GO:1904874	15	9.02535e-09	10	7.24588e-09	10
GO:BP	biological process involved in interspecies interaction between organisms	GO:0044419	1752	7.88574e-09	113	1.61721e-07	108
GO:BP	response to nitrogen compound	GO:1901698	1136	7.89164e-09	84	9.25573e-09	83
GO:BP	organic acid metabolic process	GO:0006082	979	9.0728e-09	76	2.08985e-07	72
GO:BP	tissue migration	GO:0090130	311	9.51801e-09	38	8.41608e-05	31
GO:BP	negative regulation of molecular function	GO:0044092	1001	1.01539e-08	77	1.89454e-05	68
GO:BP	response to oxygen levels	GO:0070482	327	1.05608e-08	39	0.000263534	31
GO:BP	cellular macromolecule localization	GO:0070727	2733	1.12852e-08	155	7.67036e-07	147
GO:BP	hexose metabolic process	GO:0019318	229	1.36489e-08	32	4.44161e-08	31
GO:BP	cellular response to stress	GO:0033554	1949	1.4951e-08	121	5.13004e-07	115
GO:BP	carboxylic acid metabolic process	GO:0019752	951	1.60008e-08	74	3.75276e-07	70
GO:BP	regulation of catalytic activity	GO:0050790	1840	1.68613e-08	116	1.32606e-06	109
GO:BP	protein localization	GO:0008104	2723	1.68655e-08	154	1.12039e-06	146
GO:BP	cellular localization	GO:0051641	3635	1.71398e-08	191	1.97064e-06	181
GO:BP	extracellular matrix disassembly	GO:0022617	61	1.82951e-08	17	1.56797e-07	16
GO:BP	leukocyte migration	GO:0050900	396	1.96467e-08	43	0.000231525	35
GO:BP	animal organ morphogenesis	GO:0009887	1076	2.08517e-08	80	0.000306949	68
GO:BP	biological process involved in interaction with host	GO:0051701	210	3.57615e-08	30	2.36806e-08	30
GO:BP	regulation of vasculature development	GO:1901342	291	2.45809e-08	36	4.65169e-06	32
GO:BP	nervous system development	GO:0007399	2547	2.61155e-08	146	0.000136028	131
GO:BP	phosphate-containing compound metabolic process	GO:0006796	2763	2.6511e-08	155	2.42652e-07	150
GO:BP	regulation of endopeptidase activity	GO:0052548	325	3.6447e-08	38	1.94375e-05	33
GO:BP	regulation of hydrolase activity	GO:0051336	969	3.89429e-08	74	1.22282e-05	67
GO:BP	central nervous system development	GO:0007417	1092	4.34936e-08	80	2.31193e-05	72
GO:BP	regulation of extracellular matrix organization	GO:1903053	56	4.98178e-08	16	4.45705e-07	15
GO:BP	response to decreased oxygen levels	GO:0036293	299	5.41585e-08	36	0.00137422	28
GO:BP	establishment of protein localization	GO:0045184	1920	5.54304e-08	118	8.84201e-07	113
GO:BP	aminoglycan metabolic process	GO:0006022	129	5.94425e-07	22	6.42908e-08	23
GO:BP	response to hypoxia	GO:0001666	286	6.50279e-08	35	0.000554865	28
GO:BP	endoderm formation	GO:0001706	57	6.71574e-08	16	6.04074e-05	13
GO:BP	developmental growth	GO:0048589	655	7.02391e-08	57	2.78804e-06	53
GO:BP	regulation of angiogenesis	GO:0045765	287	7.17859e-08	35	1.27669e-05	31
GO:BP	endoderm development	GO:0007492	85	7.59544e-08	19	0.000205064	15
GO:BP	endothelial cell migration	GO:0043542	217	8.27648e-08	30	0.000107153	25
GO:BP	regulation of telomerase RNA localization to Cajal body	GO:1904872	18	1.20175e-07	10	9.6596e-08	10
GO:BP	integrin-mediated signaling pathway	GO:0007229	118	9.74394e-08	22	1.96614e-05	19
GO:BP	positive regulation of protein metabolic process	GO:0051247	1451	5.55268e-07	94	1.10783e-07	95
GO:BP	positive regulation of establishment of protein localization to telomere	GO:1904851	10	1.38796e-07	8	1.14259e-07	8
GO:BP	pyridine-containing compound metabolic process	GO:0072524	87	1.17242e-07	19	4.15932e-05	16
GO:BP	coagulation	GO:0050817	234	1.18264e-07	31	7.24885e-06	28
GO:BP	protein maturation	GO:0051604	339	1.28868e-07	38	1.20304e-06	36
GO:BP	hemostasis	GO:0007599	235	1.32052e-07	31	1.84123e-06	29
GO:BP	response to organic cyclic compound	GO:0014070	935	1.34334e-07	71	4.58294e-07	69
GO:BP	cellular response to oxygen-containing compound	GO:1901701	1287	1.47572e-07	88	9.63658e-06	82
GO:BP	chemotaxis	GO:0006935	631	1.49427e-07	55	1.65984e-05	50
GO:BP	cell morphogenesis	GO:0000902	978	1.54956e-07	73	1.76399e-05	67
GO:BP	negative regulation of cellular component organization	GO:0051129	725	1.59508e-07	60	5.08864e-06	56
GO:BP	taxis	GO:0042330	633	1.68457e-07	55	1.84043e-05	50
GO:BP	neurogenesis	GO:0022008	1705	1.68628e-07	107	0.00019552	96
GO:BP	positive regulation of response to stimulus	GO:0048584	2283	1.88518e-07	132	0.00295017	115
GO:BP	biological regulation	GO:0065007	12891	1.89505e-07	506	1.77267e-05	491
GO:BP	collagen catabolic process	GO:0030574	45	2.52394e-07	14	1.94276e-07	14
GO:BP	telomerase RNA localization	GO:0090672	19	2.46195e-07	10	1.97969e-07	10
GO:BP	telomerase RNA localization to Cajal body	GO:0090671	19	2.46195e-07	10	1.97969e-07	10
GO:BP	RNA localization to Cajal body	GO:0090670	19	2.46195e-07	10	1.97969e-07	10
GO:BP	RNA localization to nucleus	GO:0090685	19	2.46195e-07	10	1.97969e-07	10
GO:BP	substrate adhesion-dependent cell spreading	GO:0034446	111	2.0265e-07	21	6.87357e-06	19
GO:BP	carbohydrate derivative catabolic process	GO:1901136	172	2.28978e-07	26	4.47748e-06	24
GO:BP	regulation of leukocyte migration	GO:0002685	228	2.87926e-07	30	0.0038699	23
GO:BP	primary metabolic process	GO:0044238	12729	0.000443543	485	3.10113e-07	494
GO:BP	blood coagulation	GO:0007596	229	3.21162e-07	30	4.44328e-06	28
GO:BP	regulation of cell differentiation	GO:0045595	1568	3.23901e-07	100	0.000222461	90
GO:BP	ossification	GO:0001503	415	3.24731e-07	42	2.38039e-06	40
GO:BP	regulation of localization	GO:0032879	2115	3.37033e-07	124	5.63839e-05	115
GO:BP	positive regulation of multicellular organismal process	GO:0051240	1704	3.50123e-07	106	0.000688844	94
GO:BP	regulation of cell population proliferation	GO:0042127	1682	3.55337e-07	105	0.000725315	93
GO:BP	regulation of intracellular signal transduction	GO:1902531	1728	3.68356e-07	107	0.0012827	94
GO:BP	regulation of biological process	GO:0050789	12480	3.82604e-07	492	5.34511e-05	476
GO:BP	positive regulation of protein localization to Cajal body	GO:1904871	11	4.94137e-07	8	4.06938e-07	8
GO:BP	regulation of protein localization to Cajal body	GO:1904869	11	4.94137e-07	8	4.06938e-07	8
GO:BP	regulation of establishment of protein localization to telomere	GO:0070203	11	4.94137e-07	8	4.06938e-07	8
GO:BP	cell growth	GO:0016049	504	4.17017e-07	47	0.000188457	41
GO:BP	response to cytokine	GO:0034097	919	4.1892e-07	69	8.68696e-06	65
GO:BP	cell surface receptor signaling pathway	GO:0007166	2890	4.20306e-07	156	0.0107103	136
GO:BP	regulation of cellular localization	GO:0060341	980	4.30527e-07	72	5.52966e-07	71
GO:BP	inflammatory response	GO:0006954	803	4.72041e-07	63	0.0104621	51
GO:BP	glycosaminoglycan metabolic process	GO:0030203	118	4.34094e-06	20	4.82628e-07	21
GO:BP	positive regulation of apoptotic process	GO:0043065	507	5.08883e-07	47	0.000221419	41
GO:BP	negative regulation of cell death	GO:0060548	1005	5.30973e-07	73	9.49034e-06	69
GO:BP	regulation of protein modification process	GO:0031399	1494	5.37793e-07	96	2.37775e-05	90
GO:BP	negative regulation of endopeptidase activity	GO:0010951	153	5.51683e-07	24	6.09438e-05	21
GO:BP	regulation of coagulation	GO:0050818	75	6.56411e-07	17	0.000264024	14
GO:BP	response to reactive oxygen species	GO:0000302	194	6.83083e-07	27	1.10299e-05	25
GO:BP	regulation of cellular component biogenesis	GO:0044087	971	7.17377e-07	71	3.11698e-05	66
GO:BP	regulation of protein localization	GO:0032880	873	8.07701e-07	66	2.82879e-06	64
GO:BP	toxin transport	GO:1901998	42	1.26842e-06	13	9.88468e-07	13
GO:BP	positive regulation of cell death	GO:0010942	590	1.0214e-06	51	0.000109042	46
GO:BP	protein localization to Cajal body	GO:1904867	12	1.43937e-06	8	1.18583e-06	8
GO:BP	protein localization to nuclear body	GO:1903405	12	1.43937e-06	8	1.18583e-06	8
GO:BP	regulation of establishment of protein localization to chromosome	GO:0070202	12	1.43937e-06	8	1.18583e-06	8
GO:BP	immune system process	GO:0002376	2710	1.19643e-06	147	0.000175868	137
GO:BP	positive regulation of programmed cell death	GO:0043068	522	1.34062e-06	47	0.000177607	42
GO:BP	regulation of signaling	GO:0023051	3413	1.36985e-06	175	0.00599892	157
GO:BP	positive regulation of protein localization to nucleus	GO:1900182	89	1.44343e-06	18	8.19218e-06	17
GO:BP	actin filament organization	GO:0007015	453	1.46976e-06	43	0.000257101	38
GO:BP	nucleobase-containing small molecule metabolic process	GO:0055086	606	0.00014739	47	1.50891e-06	51
GO:BP	cellular response to chemical stress	GO:0062197	338	1.72393e-06	36	5.08302e-05	33
GO:BP	regulation of cell communication	GO:0010646	3423	1.72396e-06	175	0.00711674	157
GO:BP	regulation of protein-containing complex assembly	GO:0043254	422	1.85874e-06	41	3.87423e-06	40
GO:BP	proteolysis involved in protein catabolic process	GO:0051603	804	2.20543e-05	59	1.89636e-06	61
GO:BP	protein localization to nucleus	GO:0034504	313	0.00014299	31	2.01419e-06	34
GO:BP	formation of primary germ layer	GO:0001704	125	2.02184e-06	21	0.000283083	18
GO:BP	regulation of phosphorus metabolic process	GO:0051174	1334	2.05013e-06	87	0.000420273	79
GO:BP	negative regulation of nitrogen compound metabolic process	GO:0051172	2374	2.47012e-06	132	7.88325e-05	125
GO:BP	skeletal system development	GO:0001501	550	2.47436e-06	48	0.000102482	44
GO:BP	intracellular transport	GO:0046907	1834	2.57064e-06	109	0.000133398	102
GO:BP	positive regulation of protein localization to chromosome, telomeric region	GO:1904816	13	3.63373e-06	8	2.99483e-06	8
GO:BP	positive regulation of telomere maintenance via telomere lengthening	GO:1904358	37	3.21148e-06	12	3.54549e-05	11
GO:BP	protein stabilization	GO:0050821	212	5.06493e-06	27	3.49863e-06	27
GO:BP	defense response	GO:0006952	1823	3.72062e-06	108	0.00222243	97
GO:BP	negative regulation of coagulation	GO:0050819	54	3.72646e-06	14	0.00239547	11
GO:BP	viral life cycle	GO:0019058	316	3.94867e-06	34	9.65689e-06	33
GO:BP	regulation of protein stability	GO:0031647	322	6.43248e-06	34	4.22536e-06	34
GO:BP	regulation of MAPK cascade	GO:0043408	672	4.29934e-06	54	0.000770586	48
GO:BP	positive regulation of cell differentiation	GO:0045597	849	4.35982e-06	63	0.00108487	56
GO:BP	regulation of phosphate metabolic process	GO:0019220	1333	4.36588e-06	86	0.000816545	78
GO:BP	movement in host	GO:0044000	186	6.51359e-06	25	4.5745e-06	25
GO:BP	regulation of body fluid levels	GO:0050878	367	4.60942e-06	37	0.000113624	34
GO:BP	negative regulation of protein phosphorylation	GO:0001933	322	6.43248e-06	34	0.00594884	28
GO:BP	entry into host	GO:0044409	159	6.66163e-06	23	2.45617e-05	22
GO:BP	protein localization to nucleoplasm	GO:1990173	14	8.23268e-06	8	6.7878e-06	8
GO:BP	regulation of primary metabolic process	GO:0080090	5836	7.72168e-05	258	6.98614e-06	260
GO:BP	cell junction organization	GO:0034330	740	7.07912e-06	57	0.000170355	53
GO:BP	response to topologically incorrect protein	GO:0035966	160	7.54201e-06	23	2.76188e-05	22
GO:BP	regulation of mononuclear cell migration	GO:0071675	122	7.92664e-06	20	0.0230108	15
GO:BP	response to transforming growth factor beta	GO:0071559	266	4.67038e-05	29	8.18933e-06	30
GO:BP	negative regulation of apoptotic process	GO:0043066	884	8.48076e-06	64	2.78225e-05	62
GO:BP	negative regulation of programmed cell death	GO:0043069	905	8.69587e-06	65	6.60468e-05	62
GO:BP	regulation of protein phosphorylation	GO:0001932	1072	8.85573e-06	73	0.010176	63
GO:BP	cellular response to cytokine stimulus	GO:0071345	826	9.60377e-06	61	0.000192148	57
GO:BP	cellular response to acid chemical	GO:0071229	90	1.30157e-05	17	9.79743e-06	17
GO:BP	transmembrane receptor protein serine/threonine kinase signaling pathway	GO:0007178	378	1.03217e-05	37	2.24356e-05	36
GO:BP	purine ribonucleoside monophosphate biosynthetic process	GO:0009168	20	0.0793619	6	1.05576e-05	9
GO:BP	axon extension	GO:0048675	127	1.62368e-05	20	1.19137e-05	20
GO:BP	negative regulation of signal transduction	GO:0009968	1252	1.20389e-05	81	0.0163588	70
GO:BP	epithelium development	GO:0060429	1231	1.23806e-05	80	0.017551	69
GO:BP	gastrulation	GO:0007369	192	1.26314e-05	25	0.000744838	22
GO:BP	cell redox homeostasis	GO:0045454	42	0.00196902	10	1.30109e-05	12
GO:BP	lamellipodium organization	GO:0097581	92	0.000124593	16	1.39071e-05	17
GO:BP	cellular response to interleukin-7	GO:0098761	15	1.71297e-05	8	1.41289e-05	8
GO:BP	regulation of protein localization to chromosome, telomeric region	GO:1904814	15	1.71297e-05	8	1.41289e-05	8
GO:BP	response to interleukin-7	GO:0098760	15	1.71297e-05	8	1.41289e-05	8
GO:BP	viral entry into host cell	GO:0046718	152	1.45515e-05	22	5.42111e-05	21
GO:BP	cellular component disassembly	GO:0022411	498	2.57014e-05	43	1.60505e-05	43
GO:BP	positive regulation of telomere maintenance via telomerase	GO:0032212	34	1.62542e-05	11	0.000180296	10
GO:BP	amide biosynthetic process	GO:0043604	913	0.451767	51	1.62886e-05	64
GO:BP	regulation of nitrogen compound metabolic process	GO:0051171	5662	6.80807e-05	252	1.65431e-05	252
GO:BP	response to acid chemical	GO:0001101	140	1.6774e-05	21	0.00159359	18
GO:BP	negative regulation of phosphorylation	GO:0042326	351	1.68375e-05	35	0.00376352	30
GO:BP	positive regulation of telomere maintenance	GO:0032206	70	1.68783e-05	15	0.000105801	14
GO:BP	regulation of chemotaxis	GO:0050920	224	1.69776e-05	27	0.0028496	23
GO:BP	cell chemotaxis	GO:0060326	318	1.70088e-05	33	0.0139124	27
GO:BP	cellular response to amino acid stimulus	GO:0071230	82	2.24265e-05	16	1.70559e-05	16
GO:BP	purine ribonucleoside monophosphate metabolic process	GO:0009167	43	0.021986	9	1.75152e-05	12
GO:BP	protein refolding	GO:0042026	27	1.7685e-05	10	0.00023994	9
GO:BP	nicotinamide nucleotide metabolic process	GO:0046496	81	1.86142e-05	16	0.000716733	14
GO:BP	pyridine nucleotide metabolic process	GO:0019362	81	1.86142e-05	16	0.000716733	14
GO:BP	regulation of anatomical structure size	GO:0090066	511	1.87877e-05	44	3.42241e-05	43
GO:BP	glycoprotein metabolic process	GO:0009100	393	9.32993e-05	36	1.90348e-05	37
GO:BP	positive regulation of macromolecule metabolic process	GO:0010604	3535	0.00120043	167	2.00069e-05	173
GO:BP	homeostatic process	GO:0042592	1673	2.12877e-05	99	0.00199805	91
GO:BP	regulation of epithelial cell migration	GO:0010632	227	2.26505e-05	27	0.000987697	24
GO:BP	positive regulation of signal transduction	GO:0009967	1538	2.2719e-05	93	0.0156244	82
GO:BP	negative regulation of phosphate metabolic process	GO:0045936	407	2.33192e-05	38	0.000149292	36
GO:BP	developmental growth involved in morphogenesis	GO:0060560	243	2.4449e-05	28	6.76475e-05	27
GO:BP	negative regulation of phosphorus metabolic process	GO:0010563	408	2.49245e-05	38	0.000158778	36
GO:BP	regulation of hemostasis	GO:1900046	72	2.54226e-05	15	0.00111549	13
GO:BP	positive regulation of gene expression	GO:0010628	1165	2.64368e-05	76	3.05679e-05	75
GO:BP	cell-substrate junction assembly	GO:0007044	96	3.60825e-05	17	2.72275e-05	17
GO:BP	developmental cell growth	GO:0048588	229	2.73689e-05	27	0.000308018	25
GO:BP	telomere maintenance	GO:0000723	160	0.000183262	21	2.76188e-05	22
GO:BP	proteasomal protein catabolic process	GO:0010498	527	0.000360349	42	2.93149e-05	44
GO:BP	negative regulation of protein modification process	GO:0031400	482	2.93818e-05	42	0.000448657	39
GO:BP	purine nucleoside monophosphate biosynthetic process	GO:0009127	22	0.144375	6	2.94847e-05	9
GO:BP	carbohydrate derivative biosynthetic process	GO:1901137	662	0.023366	44	2.96169e-05	51
GO:BP	purine nucleoside monophosphate metabolic process	GO:0009126	45	0.0325682	9	3.09332e-05	12
GO:BP	mucopolysaccharide metabolic process	GO:1903510	97	0.000268785	16	3.20251e-05	17
GO:BP	mononuclear cell migration	GO:0071674	201	3.23912e-05	25	0.0221571	20
GO:BP	regulation of immune system process	GO:0002682	1504	3.25553e-05	91	0.0222219	80
GO:BP	response to lipid	GO:0033993	916	3.32712e-05	64	0.00116454	59
GO:BP	cellular response to oxidative stress	GO:0034599	278	3.36935e-05	30	0.00030775	28
GO:BP	regulation of protein catabolic process	GO:0042176	367	5.2653e-05	35	3.47666e-05	35
GO:BP	peptide catabolic process	GO:0043171	22	3.61328e-05	9	0.00057308	8
GO:BP	nitrogen compound metabolic process	GO:0006807	12164	0.00775009	460	3.67204e-05	467
GO:BP	proteasome-mediated ubiquitin-dependent protein catabolic process	GO:0043161	457	0.00367408	36	3.71707e-05	40
GO:BP	platelet aggregation	GO:0070527	74	3.77454e-05	15	0.000221305	14
GO:BP	regulation of lamellipodium organization	GO:1902743	54	3.82095e-05	13	0.000281893	12
GO:BP	regulation of cell-matrix adhesion	GO:0001952	121	4.05592e-05	19	0.000903649	17
GO:BP	positive regulation of nitrogen compound metabolic process	GO:0051173	3131	0.00649486	148	4.32354e-05	156
GO:BP	positive regulation of DNA biosynthetic process	GO:2000573	75	4.57574e-05	15	0.000264024	14
GO:BP	regulation of phosphorylation	GO:0042325	1181	4.70622e-05	76	0.0306945	66
GO:BP	vesicle-mediated transport	GO:0016192	1654	4.80259e-05	97	0.00122436	91
GO:BP	regulation of plasma membrane bounded cell projection organization	GO:0120035	642	4.83369e-05	50	0.00300306	45
GO:BP	negative regulation of signaling	GO:0023057	1359	4.89792e-05	84	0.0404167	73
GO:BP	cellular detoxification	GO:1990748	110	4.96465e-05	18	0.00122143	16
GO:BP	homotypic cell-cell adhesion	GO:0034109	98	4.97699e-05	17	0.00140703	15
GO:BP	establishment of protein localization to telomere	GO:0070200	17	6.10145e-05	8	5.03648e-05	8
GO:BP	peptide biosynthetic process	GO:0043043	774	0.448834	45	5.08295e-05	56
GO:BP	response to unfolded protein	GO:0006986	138	6.94457e-05	20	5.1187e-05	20
GO:BP	positive regulation of metabolic process	GO:0009893	3848	0.0004347	181	5.47093e-05	183
GO:BP	positive regulation of molecular function	GO:0044093	1522	5.71382e-05	91	0.00164874	85
GO:BP	embryo development	GO:0009790	1144	5.95474e-05	74	0.00281081	68
GO:BP	response to metal ion	GO:0010038	369	6.0397e-05	35	0.00124023	32
GO:BP	response to amino acid	GO:0043200	124	6.11572e-05	19	0.00128913	17
GO:BP	localization	GO:0051179	5604	6.50665e-05	250	0.0108258	235
GO:BP	regulation of protein localization to nucleus	GO:1900180	140	0.000445521	19	6.56227e-05	20
GO:BP	collagen biosynthetic process	GO:0032964	47	6.68812e-05	12	0.000536506	11
GO:BP	cellular component organization	GO:0016043	8138	6.80416e-05	339	0.000354566	331
GO:BP	protein transport	GO:0015031	1807	7.0408e-05	103	0.000817413	98
GO:BP	regulation of organelle organization	GO:0033043	1193	7.18113e-05	76	0.00308546	70
GO:BP	cellular response to transforming growth factor beta stimulus	GO:0071560	260	0.000106733	28	7.41979e-05	28
GO:BP	receptor-mediated endocytosis	GO:0006898	256	7.64242e-05	28	0.0268866	23
GO:BP	intracellular protein transport	GO:0006886	1108	7.78657e-05	72	9.24163e-05	71
GO:BP	heart development	GO:0007507	594	8.05684e-05	47	0.0128994	41
GO:BP	cell-substrate junction organization	GO:0150115	103	0.000107252	17	8.11635e-05	17
GO:BP	protein localization to chromosome, telomeric region	GO:0070198	31	8.24733e-05	10	0.000918041	9
GO:BP	translation	GO:0006412	745	1	42	8.61585e-05	54
GO:BP	cytoskeleton organization	GO:0007010	1513	8.73811e-05	90	0.0848777	78
GO:BP	IMP metabolic process	GO:0046040	18	0.0402234	6	8.80639e-05	8
GO:BP	regulation of cell projection organization	GO:0031344	656	9.59297e-05	50	0.00533342	45
GO:BP	RNA localization	GO:0006403	201	0.00223139	22	9.97311e-05	24
GO:BP	cellular response to environmental stimulus	GO:0104004	342	0.000100603	33	0.00219881	30
GO:BP	cellular response to abiotic stimulus	GO:0071214	342	0.000100603	33	0.00219881	30
GO:BP	response to steroid hormone	GO:0048545	342	0.000100603	33	0.00653689	29
GO:BP	negative regulation of cell communication	GO:0010648	1359	0.000101617	83	0.0724559	72
GO:BP	regulation of telomere maintenance	GO:0032204	105	0.00083014	16	0.000108943	17
GO:BP	cellular response to reactive oxygen species	GO:0034614	142	0.000113415	20	0.000418233	19
GO:BP	neuron development	GO:0048666	1144	0.00012901	73	0.00561029	67
GO:BP	response to xenobiotic stimulus	GO:0009410	434	0.000129304	38	0.0924556	31
GO:BP	carbohydrate biosynthetic process	GO:0016051	204	0.00286876	22	0.000132689	24
GO:BP	regulation of blood coagulation	GO:0030193	70	0.000136064	14	0.00542492	12
GO:BP	positive regulation of integrin-mediated signaling pathway	GO:2001046	13	0.000144045	7	0.0036274	6
GO:BP	antigen processing and presentation	GO:0019882	107	0.00108123	16	0.00014517	17
GO:BP	connective tissue development	GO:0061448	281	0.000156817	29	0.00430465	26
GO:BP	aminoglycan catabolic process	GO:0006026	33	0.000162113	10	0.00165647	9
GO:BP	muscle cell differentiation	GO:0042692	384	0.000163175	35	0.366925	27
GO:BP	generation of neurons	GO:0048699	1488	0.000164108	88	0.00824759	81
GO:BP	AMP metabolic process	GO:0046033	26	0.0030105	8	0.000164715	9
GO:BP	positive regulation of cell communication	GO:0010647	1744	0.000166863	99	0.0577821	88
GO:BP	cellular oxidant detoxification	GO:0098869	94	0.000170547	16	0.00463449	14
GO:BP	blood circulation	GO:0008015	513	0.000171715	42	0.0333705	36
GO:BP	cellular response to toxic substance	GO:0097237	119	0.000174203	18	0.00358582	16
GO:BP	protein processing	GO:0016485	250	0.000174835	27	0.00163314	25
GO:BP	actin filament depolymerization	GO:0030042	62	0.0124353	11	0.000176416	13
GO:BP	monosaccharide biosynthetic process	GO:0046364	96	0.00138024	15	0.000177028	16
GO:BP	regulation of cellular response to growth factor stimulus	GO:0090287	316	0.000177696	31	0.0357301	26
GO:BP	aging	GO:0007568	174	0.000177703	22	0.035848	18
GO:BP	negative regulation of hemostasis	GO:1900047	51	0.000180009	12	0.010645	10
GO:BP	sulfur compound metabolic process	GO:0006790	322	0.00276498	29	0.00018617	31
GO:BP	regulation of collagen metabolic process	GO:0010712	42	0.00019107	11	0.00159779	10
GO:BP	MAPK cascade	GO:0000165	772	0.000192895	55	0.0075592	50
GO:BP	regulation of apoptotic signaling pathway	GO:2001233	369	0.000193516	34	0.00124023	32
GO:BP	purine nucleotide metabolic process	GO:0006163	469	0.0169871	35	0.000220286	39
GO:BP	small molecule biosynthetic process	GO:0044283	576	0.000229542	45	0.00247801	42
GO:BP	GMP biosynthetic process	GO:0006177	14	0.14485	5	0.000233866	7
GO:BP	gliogenesis	GO:0042063	320	0.00023628	31	0.0156127	27
GO:BP	endocytosis	GO:0006897	798	0.000242262	56	0.0392914	49
GO:BP	cellular component organization or biogenesis	GO:0071840	8345	0.000250192	343	0.00117477	335
GO:BP	regulation of cellular component size	GO:0032535	373	0.000250776	34	0.000523091	33
GO:BP	neuron projection development	GO:0031175	990	0.0002617	65	0.0066842	60
GO:BP	neuron projection extension	GO:1990138	178	0.000267371	22	0.00084129	21
GO:BP	circulatory system process	GO:0003013	599	0.000272806	46	0.0805847	39
GO:BP	positive regulation of signaling	GO:0023056	1742	0.000301264	98	0.0935252	87
GO:BP	signal transduction	GO:0007165	6034	0.000305714	262	0.264544	241
GO:BP	glycolytic process	GO:0006096	86	0.000312115	15	0.00153489	14
GO:BP	cell morphogenesis involved in differentiation	GO:0000904	662	0.000322392	49	0.00121544	47
GO:BP	sulfur compound catabolic process	GO:0044273	36	0.000406961	10	0.000329455	10
GO:BP	cellular response to nitrogen compound	GO:1901699	703	0.000332611	51	0.00119205	49
GO:BP	regulation of cellular process	GO:0050794	11108	0.00033549	434	0.028527	417
GO:BP	ovulation cycle	GO:0042698	75	0.000338861	14	0.0114785	12
GO:BP	establishment of protein localization to chromosome	GO:0070199	28	0.000419829	9	0.00034339	9
GO:BP	protein hydroxylation	GO:0018126	28	0.000419829	9	0.00034339	9
GO:BP	muscle structure development	GO:0061061	664	0.000353139	49	0.688806	39
GO:BP	regulation of integrin-mediated signaling pathway	GO:2001044	21	0.000454085	8	0.000375409	8
GO:BP	pyruvate metabolic process	GO:0006090	114	0.000494591	17	0.000375966	17
GO:BP	response to corticosteroid	GO:0031960	167	0.000385092	21	0.0752211	17
GO:BP	regulation of endothelial cell migration	GO:0010594	167	0.000385092	21	0.020341	18
GO:BP	purine-containing compound metabolic process	GO:0072521	499	0.0265535	36	0.000400302	40
GO:BP	glucose metabolic process	GO:0006006	186	0.0005832	22	0.000426701	22
GO:BP	nucleoside phosphate metabolic process	GO:0006753	539	0.0256783	38	0.000427267	42
GO:BP	membrane lipid catabolic process	GO:0046466	37	0.000541253	10	0.000438344	10
GO:BP	metabolic process	GO:0008152	14409	0.0127224	529	0.000454854	530
GO:BP	regulation of growth	GO:0040008	630	0.000464895	47	0.0516387	41
GO:BP	protein phosphorylation	GO:0006468	1547	0.000468636	89	0.103944	79
GO:BP	protein modification process	GO:0036211	3617	0.00323427	168	0.000475483	170
GO:BP	organic substance metabolic process	GO:0071704	13946	0.0361516	512	0.000477486	516
GO:BP	cell adhesion mediated by integrin	GO:0033627	89	0.000498814	15	1	10
GO:BP	cell projection organization	GO:0030030	1573	0.000505681	90	0.0355689	82
GO:BP	regulation of actin filament depolymerization	GO:0030834	57	0.0369502	10	0.000531453	12
GO:BP	neuron differentiation	GO:0030182	1415	0.000569991	83	0.0148101	77
GO:BP	positive regulation of lamellipodium organization	GO:1902745	38	0.000712917	10	0.000577597	10
GO:BP	cellular response to UV	GO:0034644	92	0.00453536	14	0.000604681	15
GO:BP	negative regulation of developmental process	GO:0051093	927	0.000610145	61	0.0017193	59
GO:BP	cytoplasmic translation	GO:0002181	160	1	14	0.000620374	20
GO:BP	neuron death	GO:0070997	370	0.000638746	33	0.00131655	32
GO:BP	plasma membrane bounded cell projection organization	GO:0120036	1535	0.000644566	88	0.0260096	81
GO:BP	transforming growth factor beta receptor signaling pathway	GO:0007179	206	0.000889233	23	0.00064715	23
GO:BP	nucleotide metabolic process	GO:0009117	528	0.0382303	37	0.000655715	41
GO:BP	regulation of nitric oxide biosynthetic process	GO:0045428	57	0.000668778	12	0.192052	9
GO:BP	telomere organization	GO:0032200	191	0.00364878	21	0.000679961	22
GO:BP	regulation of wound healing	GO:0061041	130	0.000687311	18	0.011617	16
GO:BP	organophosphate metabolic process	GO:0019637	989	0.0419995	58	0.000692045	63
GO:BP	regulation of actin filament-based process	GO:0032970	408	0.000709813	35	0.0106729	32
GO:BP	formation of cytoplasmic translation initiation complex	GO:0001732	16	0.299102	5	0.000736225	7
GO:BP	regulation of metabolic process	GO:0019222	7345	0.000738414	306	0.0039651	298
GO:BP	cellular response to organonitrogen compound	GO:0071417	662	0.000795643	48	0.00290409	46
GO:BP	NADH regeneration	GO:0006735	16	0.000880336	7	0.0155639	6
GO:BP	canonical glycolysis	GO:0061621	16	0.000880336	7	0.0155639	6
GO:BP	glucose catabolic process to pyruvate	GO:0061718	16	0.000880336	7	0.0155639	6
GO:BP	regulation of catabolic process	GO:0009894	1003	0.00090583	64	0.00112382	63
GO:BP	regulation of response to wounding	GO:1903034	161	0.000923415	20	0.0121717	18
GO:BP	regeneration	GO:0031099	191	0.000927435	22	0.124778	18
GO:BP	cellular response to radiation	GO:0071478	191	0.000927435	22	0.0102643	20
GO:BP	fibroblast proliferation	GO:0048144	106	0.000948187	16	0.0196099	14
GO:BP	regulation of cell growth	GO:0001558	432	0.000971805	36	0.0847482	31
GO:CC	extracellular space	GO:0005615	3384	1.68142e-288	531	6.89814e-240	488
GO:CC	extracellular region	GO:0005576	4236	2.30792e-284	570	2.43614e-229	521
GO:CC	extracellular vesicle	GO:1903561	2133	1.00954e-268	437	1.50231e-233	406
GO:CC	extracellular organelle	GO:0043230	2134	1.25253e-268	437	1.82844e-233	406
GO:CC	extracellular membrane-bounded organelle	GO:0065010	2134	1.25253e-268	437	1.82844e-233	406
GO:CC	extracellular exosome	GO:0070062	2109	3.80262e-267	434	5.38182e-232	403
GO:CC	vesicle	GO:0031982	3998	3.66402e-216	502	3.57058e-189	473
GO:CC	collagen-containing extracellular matrix	GO:0062023	430	2.00899e-88	130	8.54749e-73	116
GO:CC	extracellular matrix	GO:0031012	567	8.42145e-86	143	1.25576e-72	130
GO:CC	external encapsulating structure	GO:0030312	568	1.09638e-85	143	1.58608e-72	130
GO:CC	cytoplasmic vesicle lumen	GO:0060205	323	1.18749e-76	107	4.3269e-71	102
GO:CC	vesicle lumen	GO:0031983	325	2.50164e-76	107	8.71372e-71	102
GO:CC	secretory granule lumen	GO:0034774	320	6.80162e-76	106	1.4979e-71	102
GO:CC	cytoplasm	GO:0005737	12365	4.31815e-74	618	8.4793e-74	611
GO:CC	secretory granule	GO:0030141	893	5.63375e-74	161	7.05084e-65	150
GO:CC	endomembrane system	GO:0012505	4776	5.26896e-71	368	5.62724e-62	350
GO:CC	cytoplasmic vesicle	GO:0031410	2510	3.14977e-68	257	7.62513e-57	238
GO:CC	intracellular vesicle	GO:0097708	2513	4.06401e-68	257	9.5793e-57	238
GO:CC	secretory vesicle	GO:0099503	1064	7.34462e-66	165	1.99528e-58	155
GO:CC	endoplasmic reticulum lumen	GO:0005788	313	1.93659e-62	94	1.85014e-59	91
GO:CC	vacuolar lumen	GO:0005775	178	3.2981e-59	73	6.82289e-57	71
GO:CC	ficolin-1-rich granule	GO:0101002	184	2.43592e-51	68	1.12996e-55	71
GO:CC	ficolin-1-rich granule lumen	GO:1904813	124	1.02445e-50	58	1.60061e-55	61
GO:CC	cell-substrate junction	GO:0030055	435	1.97615e-48	94	2.49487e-40	85
GO:CC	focal adhesion	GO:0005925	425	2.09779e-47	92	3.15483e-40	84
GO:CC	cytosol	GO:0005829	5453	4.53187e-41	341	1.35442e-45	347
GO:CC	lysosome	GO:0005764	760	8.96965e-45	117	1.44272e-40	111
GO:CC	lytic vacuole	GO:0000323	760	8.96965e-45	117	1.44272e-40	111
GO:CC	lysosomal lumen	GO:0043202	100	2.35456e-42	48	1.2506e-42	48
GO:CC	membrane-enclosed lumen	GO:0031974	6635	9.2029e-34	369	2.57759e-40	380
GO:CC	intracellular organelle lumen	GO:0070013	6635	9.2029e-34	369	2.57759e-40	380
GO:CC	organelle lumen	GO:0043233	6635	9.2029e-34	369	2.57759e-40	380
GO:CC	vacuole	GO:0005773	855	3.32814e-40	118	8.54534e-38	114
GO:CC	membrane-bounded organelle	GO:0043227	15705	5.26513e-35	638	1.79098e-36	633
GO:CC	anchoring junction	GO:0070161	902	2.92542e-34	113	2.02159e-25	99
GO:CC	pigment granule	GO:0048770	112	1.20831e-32	43	8.91756e-28	39
GO:CC	melanosome	GO:0042470	112	1.20831e-32	43	8.91756e-28	39
GO:CC	azurophil granule	GO:0042582	154	2.27073e-29	46	4.65464e-24	41
GO:CC	primary lysosome	GO:0005766	154	2.27073e-29	46	4.65464e-24	41
GO:CC	endoplasmic reticulum	GO:0005783	2059	1.42007e-25	162	1.48453e-20	150
GO:CC	cell junction	GO:0030054	2230	1.80453e-25	170	3.58867e-20	157
GO:CC	cell periphery	GO:0071944	6303	2.21655e-25	336	1.10178e-11	290
GO:CC	azurophil granule lumen	GO:0035578	91	4.83041e-25	34	5.89323e-24	33
GO:CC	organelle	GO:0043226	16842	1.9542e-23	643	7.62699e-25	638
GO:CC	proteasome complex	GO:0000502	67	8.71348e-17	24	1.53684e-23	29
GO:CC	endopeptidase complex	GO:1905369	97	5.07954e-18	29	6.50363e-23	33
GO:CC	basement membrane	GO:0005604	100	3.06471e-22	33	2.00874e-22	33
GO:CC	peptidase complex	GO:1905368	130	3.59998e-16	31	1.62678e-20	35
GO:CC	collagen trimer	GO:0005581	93	1.9017e-17	28	2.3368e-15	26
GO:CC	cell surface	GO:0009986	972	2.57686e-16	88	1.09937e-11	78
GO:CC	tertiary granule	GO:0070820	163	5.60195e-15	33	2.38883e-13	31
GO:CC	tertiary granule lumen	GO:1904724	55	6.30393e-14	20	4.84948e-14	20
GO:CC	platelet alpha granule	GO:0031091	90	2.22702e-12	23	1.66786e-12	23
GO:CC	intracellular membrane-bounded organelle	GO:0043231	14642	4.78749e-09	547	2.79562e-12	552
GO:CC	perinuclear region of cytoplasm	GO:0048471	733	3.46868e-12	67	6.41658e-11	64
GO:CC	intracellular anatomical structure	GO:0005622	17883	5.58287e-10	637	3.56777e-12	635
GO:CC	complex of collagen trimers	GO:0098644	22	4.75367e-12	13	1.62174e-10	12
GO:CC	proteasome accessory complex	GO:0022624	25	0.00374398	7	3.80162e-11	13
GO:CC	platelet alpha granule lumen	GO:0031093	66	4.86809e-11	19	3.81264e-11	19
GO:CC	specific granule lumen	GO:0035580	61	1.34139e-10	18	1.64814e-08	16
GO:CC	supramolecular polymer	GO:0099081	1057	2.26352e-10	80	1.32021e-06	70
GO:CC	proteasome core complex	GO:0005839	23	3.89257e-10	12	3.29421e-10	12
GO:CC	protein folding chaperone complex	GO:0101031	41	3.57529e-10	15	8.09401e-08	13
GO:CC	vesicle coat	GO:0030120	58	6.90301e-10	17	9.00456e-07	14
GO:CC	cell leading edge	GO:0031252	425	7.46403e-10	45	2.4863e-08	42
GO:CC	supramolecular complex	GO:0099080	1411	1.20814e-09	95	9.5439e-08	89
GO:CC	Golgi apparatus	GO:0005794	1648	2.16355e-09	105	2.5158e-08	101
GO:CC	banded collagen fibril	GO:0098643	12	2.58413e-09	9	1.59575e-07	8
GO:CC	fibrillar collagen trimer	GO:0005583	12	2.58413e-09	9	1.59575e-07	8
GO:CC	coated vesicle	GO:0030135	312	2.61996e-09	37	7.17826e-06	31
GO:CC	actin cytoskeleton	GO:0015629	510	2.74222e-09	49	2.036e-06	43
GO:CC	supramolecular fiber	GO:0099512	1048	2.78861e-09	77	1.15777e-05	67
GO:CC	lamellipodium	GO:0030027	203	5.48478e-09	29	3.96037e-09	29
GO:CC	blood microparticle	GO:0072562	137	3.9695e-09	24	4.44108e-06	20
GO:CC	proteasome regulatory particle	GO:0005838	22	0.215692	5	5.55803e-09	11
GO:CC	endolysosome	GO:0036019	29	1.25317e-08	12	1.06299e-08	12
GO:CC	chaperonin-containing T-complex	GO:0005832	10	1.727e-08	8	1.5343e-08	8
GO:CC	intracellular organelle	GO:0043229	16038	2.67093e-05	571	5.78821e-08	575
GO:CC	membrane	GO:0016020	9878	7.25196e-08	397	6.02198e-06	383
GO:CC	lytic vacuole membrane	GO:0098852	422	1.06316e-07	41	8.19318e-05	35
GO:CC	lysosomal membrane	GO:0005765	422	1.06316e-07	41	8.19318e-05	35
GO:CC	cell cortex	GO:0005938	323	1.2026e-07	35	4.53655e-06	32
GO:CC	vesicle membrane	GO:0012506	1223	1.28302e-07	81	0.00992584	65
GO:CC	protein complex involved in cell-matrix adhesion	GO:0098637	17	2.47377e-07	9	6.81342e-06	8
GO:CC	cytoplasmic vesicle membrane	GO:0030659	1204	3.34284e-07	79	0.00612671	65
GO:CC	membrane coat	GO:0030117	95	4.12467e-07	18	1.65921e-05	16
GO:CC	coated membrane	GO:0048475	95	4.12467e-07	18	1.65921e-05	16
GO:CC	cortical cytoskeleton	GO:0030863	111	8.55916e-07	19	2.70113e-05	17
GO:CC	coated vesicle membrane	GO:0030662	194	1.26247e-06	25	0.001363	20
GO:CC	cortical actin cytoskeleton	GO:0030864	81	1.85357e-06	16	0.000542051	13
GO:CC	eukaryotic 48S preinitiation complex	GO:0033290	15	0.0296016	5	1.90734e-06	8
GO:CC	vacuolar membrane	GO:0005774	466	2.01119e-06	41	0.000304993	36
GO:CC	membrane microdomain	GO:0098857	325	2.01867e-06	33	0.00561865	26
GO:CC	bounding membrane of organelle	GO:0098588	2156	2.35181e-06	117	0.000284805	108
GO:CC	specific granule	GO:0042581	158	2.61512e-06	22	0.00412379	17
GO:CC	eukaryotic translation initiation factor 3 complex	GO:0005852	16	0.0419298	5	3.70943e-06	8
GO:CC	endoplasmic reticulum chaperone complex	GO:0034663	11	3.79737e-06	7	0.000149701	6
GO:CC	endoplasmic reticulum-Golgi intermediate compartment	GO:0005793	136	2.64345e-05	19	3.90604e-06	20
GO:CC	membrane raft	GO:0045121	324	6.71593e-06	32	0.0149005	25
GO:CC	side of membrane	GO:0098552	685	7.80763e-06	51	0.000208214	47
GO:CC	elastic fiber	GO:0071953	5	1.28661e-05	5	1.18748e-05	5
GO:CC	endolysosome lumen	GO:0036021	5	1.28661e-05	5	1.18748e-05	5
GO:CC	translation preinitiation complex	GO:0070993	18	0.0780024	5	1.1926e-05	8
GO:CC	secretory granule membrane	GO:0030667	317	1.41263e-05	31	0.0285113	24
GO:CC	protein-containing complex	GO:0032991	7966	0.0843322	299	2.41541e-05	318
GO:CC	endosome	GO:0005768	1040	3.21248e-05	66	0.000430354	62
GO:CC	Golgi lumen	GO:0005796	103	0.000368461	15	5.34511e-05	16
GO:CC	proteasome core complex, alpha-subunit complex	GO:0019773	10	7.66241e-05	6	6.99115e-05	6
GO:CC	myofibril	GO:0030016	238	7.63318e-05	25	0.0271804	20
GO:CC	endosome lumen	GO:0031904	39	0.000110806	10	0.00101876	9
GO:CC	Golgi-associated vesicle membrane	GO:0030660	59	0.000112508	12	0.00543067	10
GO:CC	endocytic vesicle lumen	GO:0071682	23	0.00013018	8	0.00182606	7
GO:CC	plasma membrane region	GO:0098590	1292	0.000143576	75	0.0499203	65
GO:CC	cellular anatomical entity	GO:0110165	21581	0.000150627	704	0.000184321	695
GO:CC	contractile fiber	GO:0043292	247	0.000154922	25	0.0452705	20
GO:CC	eukaryotic 43S preinitiation complex	GO:0016282	17	0.693422	4	0.000170838	7
GO:CC	clathrin-coated pit	GO:0005905	74	0.000217203	13	0.00122977	12
GO:CC	catalytic complex	GO:1902494	1792	0.142628	83	0.000234031	94
GO:CC	eukaryotic translation initiation factor 3 complex, eIF3m	GO:0071541	7	0.406651	3	0.00023656	5
GO:CC	endocytic vesicle	GO:0030139	343	0.000263995	30	0.0141878	26
GO:CC	COP9 signalosome	GO:0008180	34	0.00353405	8	0.000290267	9
GO:CC	proteasome core complex, beta-subunit complex	GO:0019774	12	0.00031917	6	0.000291417	6
GO:CC	external side of plasma membrane	GO:0009897	460	0.000308265	36	0.00162989	34
GO:CC	microfibril	GO:0001527	12	0.00031917	6	0.00782226	5
GO:CC	collagen type V trimer	GO:0005588	4	0.000405951	4	0.000379548	4
GO:CC	spliceosomal complex	GO:0005681	195	0.213355	16	0.000384091	21
GO:CC	cell-cell junction	GO:0005911	511	0.000532486	38	0.0335737	33
GO:CC	COPI vesicle coat	GO:0030126	13	0.000576739	6	0.0123819	5
GO:CC	azurophil granule membrane	GO:0035577	57	0.000613509	11	0.780145	7
GO:CC	F-actin capping protein complex	GO:0008290	8	0.0256466	4	0.000614426	5
GO:CC	zona pellucida receptor complex	GO:0002199	8	0.000665021	5	0.000614426	5
GO:CC	Golgi-associated vesicle	GO:0005798	94	0.000642737	14	0.0150932	12
GO:CC	protein complex involved in cell adhesion	GO:0098636	58	0.0007355	11	0.00463965	10
GO:CC	intracellular protein-containing complex	GO:0140535	943	0.0365747	52	0.000778616	57
GO:CC	sarcolemma	GO:0042383	138	0.000781603	17	0.0119435	15

## Sheet: GProfile seASC
source	term_name	term_id	adjusted_p_value	term_size	intersection_size	intersections
GO:MF	extracellular matrix structural constituent	GO:0005201	6.39698e-56	174	72	COL6A3,FN1,COL12A1,COL1A2,COL1A1,COL6A1,LAMA4,PXDN,COL6A2,COL3A1,LAMB2,TGFBI,LAMC1,NID1,LAMB1,THBS2,COL5A2,FBLN2,DCN,AEBP1,EMILIN1,ECM1,PCOLCE,LTBP2,FBN1,LTBP1,CHI3L1,SPON1,COL7A1,NID2,PODN,HSPG2,EFEMP1,SPARC,IGFBP7,EMILIN2,MXRA5,COMP,COL4A2,COL14A1,MFGE8,BGN,LUM,THBS1,SRPX,VCAN,LAMA2,EFEMP2,COL18A1,COL8A1,FMOD,FBLN5,SRPX2,COL15A1,COL16A1,FBLN1,TNC,THBS3,EDIL3,PRELP,MFAP4,COL4A1,ELN,POSTN,COL5A3,…
GO:MF	cell adhesion molecule binding	GO:0050839	5.42284e-47	562	108	PLEC,FN1,FLNA,MYH9,TLN1,VCL,SPTAN1,EEF2,IQGAP1,COL3A1,LAMB2,TGFBI,SPTBN1,LAMB1,ACTN4,ACTN1,HSPA5,MSN,HSPA8,LDHA,P4HB,FLNB,EMILIN1,HSP90AB1,ENO1,ALDOA,CALR,FAP,FBN1,EEF1G,FASN,HNRNPK,CCT8,YWHAE,SEMA7A,FSCN1,COMP,PRDX6,CPE,MFGE8,LCP1,IDH1,ANXA1,PTK7,ARHGAP1,THBS1,RDX,YWHAZ,CLIC1,CAPG,PICALM,PPIA,PRDX1,RPSA,EZR,VASN,SND1,NUDC,CDH11,FBLN5,OLA1,SFRP2,CAPZB,HMGB1,PAICS,COL16A1,FBLN1,STAT1,RTN4,USO1,RAN…
GO:MF	protein-containing complex binding	GO:0044877	1.57039e-42	1311	158	PLEC,FN1,FLNA,MYH9,COL6A1,TLN1,VCL,SPTAN1,EEF2,VIM,COL6A2,IQGAP1,COL3A1,LAMB2,TGFBI,NID1,FLNC,SPTBN1,LAMB1,VCP,ACTN4,ACTN1,HSPA5,HSPA8,P4HB,FLNB,DDB1,DCN,HSP90AA1,AEBP1,EMILIN1,HSP90AB1,SERPINH1,CTSB,PLS3,PCOLCE,CALR,SF3B3,FAP,FBN1,CLU,PTX3,ANXA6,ACTR3,HSPD1,ARPC2,NID2,PODN,PLTP,SPARC,YWHAE,SEMA7A,FSCN1,COMP,WDR1,COL14A1,PPIB,ETF1,INHBA,MFGE8,LCP1,CORO1C,LUM,USP14,ACTR2,GSN,XRCC6,PRKCSH,THBS1,CTS…
GO:MF	cadherin binding	GO:0045296	2.65887e-29	334	67	PLEC,FLNA,MYH9,TLN1,VCL,SPTAN1,EEF2,IQGAP1,SPTBN1,HSPA5,HSPA8,LDHA,FLNB,HSP90AB1,ENO1,ALDOA,EEF1G,FASN,HNRNPK,CCT8,YWHAE,FSCN1,PRDX6,IDH1,ANXA1,ARHGAP1,RDX,YWHAZ,CLIC1,CAPG,PICALM,PRDX1,EZR,VASN,SND1,NUDC,CDH11,OLA1,CAPZB,PAICS,STAT1,RTN4,USO1,RAN,TAGLN2,PARK7,PKM,TWF2,RUVBL1,SNX9,ITGB1,ATIC,CAPZA1,CDH13,GLOD4,SLC3A2,JUP,EEF1D,PLIN3,PSMB6,ADD1,PARVA,AHSA1,CRKL,EIF5,AHNAK,CORO1B
GO:MF	identical protein binding	GO:0042802	2.04958e-28	2136	181	FN1,FLNA,COL1A2,COL1A1,MYH9,VIM,TGFBI,CFH,FLNC,VCP,ACTN4,ACTN1,TKT,C1S,LDHA,FLNB,HSP90AA1,EMILIN1,HSP90AB1,PDIA3,NAMPT,ENO1,ALDOA,DPYSL2,NCL,FAP,FBN1,PTX3,MVP,PSAP,ANXA6,TXNRD1,HTRA1,HEXB,PAM,APP,LDHB,BMP1,TPI1,HNRNPK,HNRNPA2B1,MASP1,UGP2,CARS,YWHAE,PSAT1,PDCD6IP,GAPDH,PRDX6,PSMA7,INHBA,WARS,DPP4,IDH1,DPYSL3,G6PD,CPQ,THBS1,EEA1,SOD2,MME,CTSC,MAN2A1,PRMT1,SFPQ,YWHAZ,B4GALT1,EFEMP2,EIF3F,PRDX1,EZR,…
GO:MF	protein binding	GO:0005515	4.75563e-27	14881	636	COL6A3,PLEC,FN1,C3,FLNA,COL12A1,COL1A2,COL1A1,MYH9,COL6A1,LAMA4,TLN1,VCL,PXDN,CLTC,SPTAN1,EEF2,MMP2,VIM,COL6A2,IQGAP1,COL3A1,LAMB2,TGFBI,CFH,HSP90B1,NID1,FLNC,SPTBN1,LAMB1,VCP,ACTN4,ACTN1,ACLY,CFB,THBS2,PLOD1,HSPA5,CD109,MSN,COL5A2,SERPINE2,HSPA8,TKT,C1S,LDHA,P4HB,FLNB,PLOD3,DDB1,FBLN2,MMP3,CAND1,DCN,HSP90AA1,PAPPA,IPO5,SERPINE1,AEBP1,EMILIN1,HSP90AB1,PDIA3,GDI2,ECM1,CCDC80,NAMPT,SERPINH1,ENO1,CT…
GO:MF	collagen binding	GO:0005518	1.48754e-25	70	32	FN1,COL6A1,COL6A2,TGFBI,NID1,DCN,AEBP1,SERPINH1,CTSB,PCOLCE,NID2,PODN,SPARC,COMP,COL14A1,PPIB,LUM,THBS1,CTSL,CTSK,MRC2,LOX,ANTXR1,CTSS,MMP9,C1QTNF1,LRRC15,ITGB1,CD44,COL5A3,CRTAP,ECM2
GO:MF	catalytic activity	GO:0003824	1.49443e-21	5758	325	PXDN,EEF2,MMP2,QSOX1,HSP90B1,ANPEP,ENPP2,MMP1,VCP,ACLY,CFB,PLOD1,HSPA5,C1R,HSPA8,TKT,C1S,LDHA,P4HB,PLOD3,MMP3,HSP90AA1,PAPPA,AEBP1,HSP90AB1,PDIA3,NAMPT,ENO1,CTSB,ALDOA,PDIA4,DPYSL2,PGK1,NPEPPS,LOXL2,CCT2,FAP,UBA1,PGAM1,CTSD,LTBP1,MANBA,CCT7,TXNRD1,HEXA,GANAB,HTRA1,FASN,HEXB,HSPD1,TCP1,PAM,AKR1B1,GBE1,CCT6A,LDHB,BMP1,PPP2R1A,CCT3,NAGLU,TPI1,GPI,TPP1,GNS,MAN1A1,MDH2,MASP1,FKBP10,UGP2,CCT8,PGD,EFEMP…
GO:MF	structural molecule activity	GO:0005198	1.57188e-19	1107	107	COL6A3,PLEC,FN1,COL12A1,COL1A2,COL1A1,COL6A1,LAMA4,TLN1,VCL,PXDN,CLTC,SPTAN1,VIM,COL6A2,COL3A1,LAMB2,TGFBI,LAMC1,NID1,SPTBN1,LAMB1,ACTN1,THBS2,MSN,COL5A2,FBLN2,DCN,AEBP1,EMILIN1,ECM1,PCOLCE,LTBP2,FBN1,LTBP1,COPA,CHI3L1,ACTR3,COPB1,SPON1,COL7A1,ARPC2,NID2,PODN,HSPG2,EFEMP1,SPARC,IGFBP7,EMILIN2,MXRA5,EIF3A,COPG1,COMP,COL4A2,COPB2,COL14A1,MFGE8,BGN,LUM,ACTR2,THBS1,SRPX,VCAN,LAMA2,EFEMP2,COL18A1,RPSA…
GO:MF	glycosaminoglycan binding	GO:0005539	3.12362e-19	244	47	FN1,CFH,THBS2,SERPINE2,DCN,CCDC80,PCOLCE,LTBP2,FBN1,ANXA6,APP,FSTL1,GNS,NRP1,COMP,TNFAIP6,BGN,DPYSL3,THBS1,VCAN,EFEMP2,PPIA,VIT,SGSH,APLP2,NRP2,SOD3,PAFAH1B1,THBS3,HDGF,PRELP,GPNMB,SLIT2,HK1,EXTL2,POSTN,CD44,ENG,COL5A3,TGFBR3,FBLN7,APOE,SLIT3,COL5A1,COL11A1,NOV,ECM2
GO:MF	hydrolase activity	GO:0016787	5.91508e-19	2479	177	EEF2,MMP2,HSP90B1,ANPEP,ENPP2,MMP1,VCP,CFB,HSPA5,C1R,HSPA8,C1S,MMP3,HSP90AA1,PAPPA,AEBP1,HSP90AB1,PDIA3,CTSB,DPYSL2,NPEPPS,CCT2,FAP,PGAM1,CTSD,MANBA,CCT7,HEXA,GANAB,HTRA1,FASN,HEXB,HSPD1,TCP1,GBE1,CCT6A,BMP1,PPP2R1A,CCT3,NAGLU,TPP1,GNS,MAN1A1,MASP1,CCT8,LTA4H,TNFAIP6,PLBD2,PRDX6,PAMR1,CPE,AHCY,CTSF,GBA,DPP4,USP5,CCT4,CPXM2,LGMN,HSPA13,PREP,USP14,DPYSL3,XRCC6,CPQ,CCT5,DPP3,LAP3,RNPEP,ERAP1,CTSL,MM…
GO:MF	signaling receptor binding	GO:0005102	2.04149e-18	1564	130	FN1,C3,FLNA,MYH9,LAMA4,TLN1,PXDN,CLTC,COL3A1,LAMB2,TGFBI,HSP90B1,LAMB1,VCP,ACTN4,ACTN1,MSN,SERPINE2,HSPA8,P4HB,HSP90AA1,SERPINE1,EMILIN1,ECM1,NAMPT,CALR,GAS6,FAP,FBN1,VPS35,CLU,COPA,APP,BMP1,GPI,HSPG2,EFEMP1,SEMA7A,EIF3A,COMP,PDCD6IP,ANGPTL2,TNFRSF11B,CPE,INHBA,MFGE8,TIMP1,GBA,LCP1,DPP4,ANXA1,CLEC11A,DKK3,THBS1,GRN,ERAP1,LRP1,LAMA2,PICALM,PPIA,AP2M1,AP2A1,PDGFRB,YARS,FBLN5,CSF1,FAM49B,STC1,PCSK9,…
GO:MF	peptidase activity	GO:0008233	2.16311e-18	639	76	MMP2,ANPEP,MMP1,CFB,C1R,C1S,MMP3,PAPPA,AEBP1,PDIA3,CTSB,NPEPPS,FAP,CTSD,HTRA1,BMP1,TPP1,MASP1,LTA4H,PAMR1,CPE,CTSF,DPP4,USP5,CPXM2,LGMN,PREP,USP14,CPQ,DPP3,LAP3,RNPEP,ERAP1,CTSL,MME,PEPD,CTSC,GGH,CNDP2,CTSA,PSMA6,CTSK,EIF3F,DPP7,PLAU,CAPN2,CAPN1,IDE,PRCP,SCPEP1,CTSZ,MMP8,PCSK9,COPS4,OTUB1,CTSS,PSMB7,CFD,PSMD7,BLMH,MMP9,PARK7,DNPEP,UCHL1,MMP14,COPS5,ADAM10,PSMB5,C1RL,PIP,XPNPEP1,APEH,PSMB6,SDCBP,P…
GO:MF	integrin binding	GO:0005178	7.5701e-18	158	37	FN1,MYH9,TLN1,COL3A1,LAMB2,TGFBI,LAMB1,ACTN4,ACTN1,P4HB,EMILIN1,CALR,FAP,FBN1,SEMA7A,COMP,MFGE8,LCP1,THBS1,PPIA,FBLN5,SFRP2,HMGB1,COL16A1,FBLN1,EDIL3,GPNMB,FERMT2,MMP14,ITGB1,ADAM10,ITGBL1,THY1,COL5A1,DMD,NOV,ECM2
GO:MF	unfolded protein binding	GO:0051082	8.19578e-18	114	32	HSP90B1,HSPA5,HSPA8,HSP90AA1,HSP90AB1,SERPINH1,CALR,CCT2,CLU,CCT7,HSPD1,TCP1,CCT6A,CCT3,CCT8,HYOU1,PPIB,CCT4,HSPA13,CCT5,UGGT1,PPIA,NPM1,HSPA9,NUDC,RUVBL2,NACA,HSPB1,SIL1,DNAJA1,CDC37,DNAJB11
GO:MF	ATP-dependent protein folding chaperone	GO:0140662	4.40287e-17	33	19	HSP90B1,HSPA5,HSPA8,HSP90AA1,HSP90AB1,CCT2,HSPA4,CCT7,HSPD1,TCP1,CCT6A,CCT3,CCT8,HYOU1,CCT4,HSPA13,CCT5,HSPA9,HSPH1
GO:MF	sulfur compound binding	GO:1901681	4.74833e-17	274	47	FN1,CFH,THBS2,SERPINE2,TKT,CCDC80,PCOLCE,LTBP2,FBN1,ANXA6,APP,FSTL1,GNS,NRP1,COMP,DPYSL3,THBS1,LRP1,PRMT1,EFEMP2,PPIA,GSTP1,APLP2,NRP2,FTH1,SOD3,PAFAH1B1,THBS3,PARK7,HDGF,PRELP,GPNMB,SLIT2,FTL,FST,POSTN,ACOT7,COL5A3,TGFBR3,FBLN7,APOE,SLIT3,COL5A1,PITPNA,COL11A1,NOV,ECM2
GO:MF	exopeptidase activity	GO:0008238	2.61543e-16	101	29	ANPEP,AEBP1,NPEPPS,FAP,TPP1,LTA4H,CPE,DPP4,CPXM2,CPQ,DPP3,LAP3,RNPEP,ERAP1,MME,PEPD,CTSC,GGH,CNDP2,CTSA,DPP7,PRCP,SCPEP1,CTSZ,BLMH,DNPEP,MMP14,ADAM10,XPNPEP1
GO:MF	proteoglycan binding	GO:0043394	4.19081e-16	36	19	FN1,CFH,NID1,CTSB,COMP,THBS1,CTSL,LRP1,CTSK,CTSS,TNC,GPNMB,SLIT2,FST,COL5A3,FBLN7,APOE,SDCBP,COL5A1
GO:MF	calcium ion binding	GO:0005509	1.16975e-15	727	77	SPTAN1,IQGAP1,HSP90B1,NID1,ENPP2,ACTN4,ACTN1,THBS2,HSPA5,C1R,TKT,C1S,FBLN2,NUCB1,PLS3,CLSTN1,LTBP2,CALR,LOXL2,GAS6,FBN1,ANXA6,LTBP1,CALU,PAM,FSTL1,ANXA5,NID2,BMP1,MAN1A1,MASP1,FKBP10,HSPG2,EFEMP1,SPARC,SDF4,COMP,TNFAIP6,PAMR1,LCP1,RCN1,FKBP9,ANXA1,GSN,SPOCK1,PRKCSH,THBS1,VCAN,LRP1,CD248,CAPG,EFEMP2,SVEP1,PROS1,CAPN2,CDH11,FBLN5,CAPN1,TPM4,FAM20C,DSG1,ARSA,FBLN1,THBS3,DAG1,EDIL3,SLIT2,CDH13,SNED1,…
GO:MF	extracellular matrix binding	GO:0050840	3.65043e-15	57	22	PXDN,TGFBI,NID1,FBLN2,DCN,ECM1,SPARC,BGN,THBS1,CD248,RPSA,LGALS1,CTSS,LGALS3,DAG1,GPC1,SLIT2,LRRC15,ELN,ITGB1,OLFML2B,COL11A1
GO:MF	actin filament binding	GO:0051015	3.9306e-15	221	40	PLEC,FLNA,MYH9,TLN1,VCL,SPTAN1,IQGAP1,FLNC,SPTBN1,ACTN4,ACTN1,FLNB,PLS3,ANXA6,ACTR3,ARPC2,FSCN1,WDR1,LCP1,CORO1C,ACTR2,GSN,CAPG,EZR,CFL1,ANTXR1,TAGLN,TPM4,CAPZB,CORO1A,FERMT2,TWF2,ARPC3,CAPZA1,ARPC1B,MARCKS,ADD1,DMD,MYO1C,CORO1B
GO:MF	enzyme binding	GO:0019899	8.32528e-15	2093	148	FN1,FLNA,COL1A2,COL1A1,VCL,CLTC,EEF2,IQGAP1,COL3A1,HSP90B1,SPTBN1,VCP,HSPA5,MSN,HSPA8,P4HB,HSP90AA1,IPO5,SERPINE1,HSP90AB1,GDI2,ECM1,ENO1,DPYSL2,XPO1,CALR,CCT2,GAS6,NCL,KPNB1,FAP,CLU,PGAM1,MVP,PSAP,HSPD1,TCP1,PAM,APP,LDHB,TPI1,SERPINB6,GPI,NRP1,CSE1L,YWHAE,EIF3A,COMP,PPIB,PRDX6,IPO7,TIMP1,LCP1,WARS,DPP4,CORO1C,ARHGAP1,PA2G4,GSN,CAP1,PRKCSH,RDX,SOD2,CTSC,TIMP2,PRMT1,SFPQ,GDI1,YWHAZ,HNRNPD,IPO9,DNA…
GO:MF	extracellular matrix structural constituent conferring tensile strength	GO:0030020	1.01265e-14	41	19	COL6A3,COL12A1,COL1A2,COL1A1,COL6A1,COL6A2,COL3A1,COL5A2,COL7A1,COL4A2,COL14A1,COL18A1,COL8A1,COL15A1,COL16A1,COL4A1,COL5A3,COL5A1,COL11A1
GO:MF	protein folding chaperone	GO:0044183	1.342e-14	60	22	HSP90B1,HSPA5,HSPA8,HSP90AA1,HSP90AB1,CALR,CCT2,HSPA4,CCT7,HSPD1,TCP1,CCT6A,CCT3,CCT8,HYOU1,CCT4,HSPA13,CCT5,HSPA9,KHSRP,HSPB1,HSPH1
GO:MF	heparin binding	GO:0008201	6.31402e-13	173	33	FN1,CFH,THBS2,SERPINE2,CCDC80,PCOLCE,LTBP2,FBN1,APP,FSTL1,NRP1,COMP,THBS1,EFEMP2,APLP2,NRP2,SOD3,PAFAH1B1,THBS3,HDGF,PRELP,GPNMB,SLIT2,POSTN,COL5A3,TGFBR3,FBLN7,APOE,SLIT3,COL5A1,COL11A1,NOV,ECM2
GO:MF	protein homodimerization activity	GO:0042803	1.88661e-12	710	70	FLNA,MYH9,ACTN4,ACTN1,TKT,HSP90AA1,HSP90AB1,ENO1,FAP,PSAP,TPI1,MASP1,CARS,PDCD6IP,WARS,DPP4,IDH1,G6PD,CPQ,EEA1,MME,MAN2A1,SFPQ,EFEMP2,NPM1,EXT1,FBLN5,CSF1,IDE,TPM4,STAT1,STC2,GLB1,RTN4,PDGFRA,PSMD7,RUVBL2,CORO1A,GSS,PARK7,PKM,SLIT2,CACYBP,SNX9,SCARB2,HMOX1,ATIC,CDH13,TFRC,ACOT7,ADAM10,ENG,ERP29,B2M,HSPB1,JUP,SRM,XPNPEP1,GNPTG,NRBP1,APOE,SEPHS1,ADD1,PDXK,NAGA,PAFAH1B2,TMEM132A,PDGFC,CAT,STOM
GO:MF	peptidase regulator activity	GO:0061134	4.06371e-12	231	37	COL6A3,FN1,C3,VCP,CD109,SERPINE2,SERPINE1,SERPINH1,PCOLCE,GAS6,SERPING1,APP,COL7A1,SERPINB6,SERPINF1,GAPDH,TIMP1,USP14,PSME1,SPOCK1,CTSC,TIMP2,PI16,PROS1,PSME2,PEBP1,APLP2,SFRP2,FBLN1,SERPINB7,TFPI,RECK,AGT,SERPINB8,SERPINI1,A2M,RARRES1
GO:MF	growth factor binding	GO:0019838	5.58288e-12	132	28	COL1A2,COL1A1,COL6A1,PXDN,COL3A1,CD109,LTBP2,LTBP1,HTRA1,NRP1,IGFBP7,THBS1,IGFBP3,PDGFRB,VASN,API5,SRPX2,NRP2,PDGFRA,IGFBP4,GPC1,COL4A1,ENG,IGFBP6,TGFBR3,SDCBP,COL5A1,A2M
GO:MF	carbohydrate derivative binding	GO:0097367	1.24116e-11	2301	149	FN1,MYH9,EEF2,CFH,HSP90B1,NID1,VCP,ACTN4,ACLY,THBS2,HSPA5,SERPINE2,HSPA8,DCN,HSP90AA1,HSP90AB1,CCDC80,CTSB,PCOLCE,LTBP2,PGK1,CCT2,HSPA4,UBA1,FBN1,PSAP,ANXA6,CCT7,CHI3L1,ACTR3,HSPD1,TCP1,APP,FSTL1,CCT6A,CCT3,GPI,TPP1,GNS,UGP2,CCT8,CARS,NRP1,COMP,TNFAIP6,HYOU1,WARS,CCT4,BGN,HSPA13,PTK7,ACTR2,DPYSL3,XRCC6,CCT5,THBS1,CTSL,PSMA1,VCAN,ADSS,LRP1,SPON2,CTSK,EFEMP2,PPIA,CHID1,XRCC5,PDGFRB,HSPA9,EIF4A1,ATP…
GO:MF	endopeptidase activity	GO:0004175	1.64998e-11	450	52	MMP2,MMP1,CFB,C1R,C1S,MMP3,PAPPA,PDIA3,CTSB,FAP,CTSD,HTRA1,BMP1,TPP1,MASP1,PAMR1,CTSF,DPP4,USP5,LGMN,PREP,USP14,ERAP1,CTSL,MME,CTSC,PSMA6,CTSK,PLAU,CAPN2,CAPN1,IDE,CTSZ,MMP8,PCSK9,CTSS,PSMB7,CFD,BLMH,MMP9,UCHL1,MMP14,COPS5,ADAM10,PSMB5,C1RL,PIP,APEH,PSMB6,SDCBP,PRSS23,CPNE1
GO:MF	actin binding	GO:0003779	6.92634e-11	451	51	PLEC,FLNA,MYH9,TLN1,VCL,SPTAN1,IQGAP1,FLNC,SPTBN1,ACTN4,ACTN1,MSN,P4HB,FLNB,ALDOA,PLS3,ANXA6,ACTR3,ARPC2,FSCN1,WDR1,LCP1,CORO1C,ACTR2,GSN,CAP1,RDX,CAPG,EZR,CFL1,ANTXR1,TAGLN,TPM4,CAPZB,CORO1A,DAG1,HDGF,FERMT2,YWHAH,TWF2,ARPC3,ITGB1,CAPZA1,ARPC1B,PIP,MARCKS,ADD1,PARVA,DMD,MYO1C,CORO1B
GO:MF	carbohydrate binding	GO:0030246	1.03215e-10	282	39	ENPP2,PLOD1,PLOD3,ALDOA,CALR,LOXL2,PTX3,MANBA,CHI3L1,GANAB,PAM,GBE1,GPI,UGP2,CLEC11A,PLOD2,TALDO1,G6PD,MAN2A1,VCAN,CD248,MRC2,GALNT2,CHID1,MAN2B1,CLN5,MAN2B2,LGALS1,P4HA2,P4HA1,LGALS3,GALNT5,HK1,ATRN,GAA,ENG,LMAN2,PYGL,CHI3L2
GO:MF	endopeptidase regulator activity	GO:0061135	6.80297e-10	194	31	COL6A3,C3,CD109,SERPINE2,SERPINE1,SERPINH1,GAS6,SERPING1,APP,COL7A1,SERPINB6,SERPINF1,GAPDH,TIMP1,USP14,PSME1,SPOCK1,TIMP2,PROS1,PSME2,PEBP1,APLP2,SFRP2,SERPINB7,TFPI,RECK,AGT,SERPINB8,SERPINI1,A2M,RARRES1
GO:MF	laminin binding	GO:0043236	1.25534e-09	28	13	PXDN,NID1,ECM1,THBS1,RPSA,LGALS1,CTSS,LGALS3,DAG1,GPC1,SLIT2,LRRC15,ITGB1
GO:MF	metallopeptidase activity	GO:0008237	2.32412e-09	203	31	MMP2,ANPEP,MMP1,MMP3,PAPPA,AEBP1,NPEPPS,HTRA1,BMP1,LTA4H,CPE,CPXM2,CPQ,DPP3,LAP3,RNPEP,ERAP1,MME,PEPD,CNDP2,EIF3F,IDE,MMP8,PSMD7,MMP9,DNPEP,MMP14,COPS5,ADAM10,XPNPEP1,SDCBP
GO:MF	ion binding	GO:0043167	5.72619e-09	6120	296	COL1A2,COL1A1,MYH9,PXDN,SPTAN1,EEF2,MMP2,IQGAP1,COL3A1,QSOX1,HSP90B1,ANPEP,NID1,ENPP2,MMP1,VCP,ACTN4,ACTN1,ACLY,THBS2,PLOD1,HSPA5,COL5A2,C1R,HSPA8,TKT,C1S,PLOD3,FBLN2,MMP3,HSP90AA1,PAPPA,AEBP1,HSP90AB1,ENO1,NUCB1,PLS3,CLSTN1,LTBP2,PGK1,NPEPPS,CALR,LOXL2,CCT2,HSPA4,GAS6,KPNB1,UBA1,FBN1,PSAP,ANXA6,LTBP1,CCT7,TXNRD1,ACTR3,CALU,HSPD1,TCP1,PAM,SPON1,APP,FSTL1,ANXA5,GBE1,CCT6A,NID2,BMP1,CCT3,TPP1,GNS,M…
GO:MF	fibronectin binding	GO:0001968	6.2785e-09	31	13	MMP2,CCDC80,TNFAIP6,THBS1,CTSL,IGFBP3,CTSK,SFRP2,FBLN1,CTSS,LRRC15,ITGB1,IGFBP6
GO:MF	serine-type peptidase activity	GO:0008236	6.33585e-09	198	30	MMP2,MMP1,CFB,C1R,C1S,MMP3,FAP,HTRA1,BMP1,TPP1,MASP1,PAMR1,DPP4,PREP,CTSC,CTSA,CTSK,DPP7,PLAU,PRCP,SCPEP1,MMP8,PCSK9,CTSS,CFD,MMP9,MMP14,C1RL,APEH,PRSS23
GO:MF	peptidase inhibitor activity	GO:0030414	6.7998e-09	186	29	COL6A3,C3,CD109,SERPINE2,SERPINE1,SERPINH1,GAS6,SERPING1,APP,COL7A1,SERPINB6,SERPINF1,GAPDH,TIMP1,USP14,SPOCK1,TIMP2,PI16,PROS1,PEBP1,APLP2,SERPINB7,TFPI,RECK,AGT,SERPINB8,SERPINI1,A2M,RARRES1
GO:MF	serine hydrolase activity	GO:0017171	1.06239e-08	202	30	MMP2,MMP1,CFB,C1R,C1S,MMP3,FAP,HTRA1,BMP1,TPP1,MASP1,PAMR1,DPP4,PREP,CTSC,CTSA,CTSK,DPP7,PLAU,PRCP,SCPEP1,MMP8,PCSK9,CTSS,CFD,MMP9,MMP14,C1RL,APEH,PRSS23
GO:MF	aminopeptidase activity	GO:0004177	1.24924e-08	39	14	ANPEP,NPEPPS,LTA4H,DPP4,DPP3,LAP3,RNPEP,ERAP1,PEPD,DPP7,BLMH,DNPEP,MMP14,XPNPEP1
GO:MF	endopeptidase inhibitor activity	GO:0004866	1.6272e-08	180	28	COL6A3,C3,CD109,SERPINE2,SERPINE1,SERPINH1,GAS6,SERPING1,APP,COL7A1,SERPINB6,SERPINF1,GAPDH,TIMP1,USP14,SPOCK1,TIMP2,PROS1,PEBP1,APLP2,SERPINB7,TFPI,RECK,AGT,SERPINB8,SERPINI1,A2M,RARRES1
GO:MF	enzyme inhibitor activity	GO:0004857	5.16471e-08	406	43	COL6A3,C3,IQGAP1,CD109,SERPINE2,IPO5,SERPINE1,SERPINH1,GAS6,SERPING1,APP,COL7A1,ANXA5,SERPINB6,SERPINF1,GAPDH,TIMP1,WARS,ANXA1,USP14,SPOCK1,TIMP2,DNAJC3,PI16,NPM1,PROS1,PEBP1,RNH1,APLP2,SERPINB7,LGALS3,YWHAG,SLIT2,HSPB1,PARVA,TFPI,RECK,AGT,SERPINB8,SERPINI1,A2M,ANXA4,RARRES1
GO:MF	protein dimerization activity	GO:0046983	6.68941e-08	1099	81	FLNA,MYH9,ACTN4,ACTN1,TKT,P4HB,HSP90AA1,HSP90AB1,ENO1,FAP,PSAP,HEXA,PPP2R1A,TPI1,MASP1,CARS,YWHAE,PDCD6IP,EXT2,WARS,DPP4,IDH1,G6PD,CPQ,EEA1,MME,MAN2A1,SFPQ,EFEMP2,NPM1,EXT1,FBLN5,CSF1,IDE,TPM4,STAT1,STC2,GLB1,RTN4,PDGFRA,PAFAH1B1,PSMD7,RUVBL2,RAN,CORO1A,GSS,PARK7,PKM,SLIT2,YWHAH,CACYBP,SNX9,SCARB2,ITGB1,HMOX1,ATIC,CDH13,TFRC,ACOT7,ADAM10,ENG,ERP29,B2M,HSPB1,JUP,SRM,XPNPEP1,GNPTG,NRBP1,APOE,SEPHS1…
GO:MF	oxidoreductase activity	GO:0016491	1.49921e-07	751	62	PXDN,QSOX1,PLOD1,LDHA,P4HB,PLOD3,PDIA3,PDIA4,PGK1,LOXL2,TXNRD1,FASN,PAM,AKR1B1,LDHB,MDH2,PGD,GAPDH,PRDX6,TXNDC5,VAT1,IDH1,PDIA6,PLOD2,G6PD,AKR1A1,MDH1,SOD2,YWHAZ,PRDX1,ADH5,LOX,PRDX4,GSTP1,MOXD1,TXNL1,FTH1,SOD3,APEX1,P4HA2,P4HA1,ME1,GSTO1,IL4I1,GSR,LOXL1,PARK7,UGDH,PHGDH,YWHAH,HMOX1,PRDX2,PTGR1,SELENBP1,ALDH16A1,CBR1,SDHA,AIFM1,CAT,BLVRA,CRYZ,PTGIS
GO:MF	serine-type endopeptidase inhibitor activity	GO:0004867	1.63723e-07	102	20	COL6A3,CD109,SERPINE2,SERPINE1,SERPINH1,SERPING1,APP,COL7A1,SERPINB6,SERPINF1,SPOCK1,PEBP1,APLP2,SERPINB7,TFPI,RECK,AGT,SERPINB8,SERPINI1,A2M
GO:MF	molecular function regulator activity	GO:0098772	1.70781e-07	2057	125	COL6A3,FN1,C3,FLNA,PXDN,IQGAP1,VCP,CD109,SERPINE2,HSP90AA1,IPO5,SERPINE1,HSP90AB1,GDI2,NAMPT,SERPINH1,NUCB1,PCOLCE,GAS6,FBN1,PSAP,COPA,HTRA1,SERPING1,APP,COL7A1,ANXA5,BMP1,PPP2R1A,SERPINB6,GPI,SERPINF1,EFEMP1,NRP1,YWHAE,SEMA7A,GAPDH,TNFRSF11B,CPE,IPO7,INHBA,TIMP1,WARS,DPP4,ANXA1,CLEC11A,USP14,ARHGAP1,PSME1,SPOCK1,DKK3,GRN,PSMD2,CTSC,TIMP2,SEC23A,CTSA,GDI1,ARHGDIA,IGFBP3,DNAJC3,XRCC5,PI16,TCN2,NPM…
GO:MF	structural molecule activity conferring elasticity	GO:0097493	1.71343e-07	11	8	LAMC1,FBLN2,EMILIN1,FBN1,EMILIN2,FBLN5,ELN,AHNAK
GO:MF	platelet-derived growth factor binding	GO:0048407	1.71343e-07	11	8	COL1A2,COL1A1,COL6A1,COL3A1,PDGFRB,PDGFRA,COL4A1,COL5A1
GO:MF	cation binding	GO:0043169	2.20522e-07	4410	223	COL1A2,COL1A1,PXDN,SPTAN1,MMP2,IQGAP1,COL3A1,HSP90B1,ANPEP,NID1,ENPP2,MMP1,ACTN4,ACTN1,ACLY,THBS2,PLOD1,HSPA5,COL5A2,C1R,TKT,C1S,PLOD3,FBLN2,MMP3,PAPPA,AEBP1,ENO1,NUCB1,PLS3,CLSTN1,LTBP2,NPEPPS,CALR,LOXL2,GAS6,KPNB1,FBN1,ANXA6,LTBP1,CALU,PAM,SPON1,APP,FSTL1,ANXA5,GBE1,NID2,BMP1,TPP1,GNS,MAN1A1,MASP1,PLTP,FKBP10,UGP2,HSPG2,EFEMP1,CARS,NRP1,SPARC,SDF4,LTA4H,COMP,TNFAIP6,PAMR1,CPE,VAT1,EXT2,TIMP1,LC…
GO:MF	monosaccharide binding	GO:0048029	2.63973e-07	74	17	PLOD1,PLOD3,ALDOA,MANBA,PAM,GPI,UGP2,PLOD2,TALDO1,G6PD,CLN5,P4HA2,P4HA1,HK1,ENG,LMAN2,PYGL
GO:MF	serine-type endopeptidase activity	GO:0004252	4.3535e-07	180	26	MMP2,MMP1,CFB,C1R,C1S,MMP3,FAP,HTRA1,BMP1,TPP1,MASP1,PAMR1,DPP4,PREP,CTSC,CTSK,PLAU,MMP8,PCSK9,CTSS,CFD,MMP9,MMP14,C1RL,APEH,PRSS23
GO:MF	metalloexopeptidase activity	GO:0008235	4.63382e-07	67	16	ANPEP,AEBP1,NPEPPS,LTA4H,CPE,CPXM2,CPQ,DPP3,LAP3,RNPEP,ERAP1,PEPD,CNDP2,MMP14,ADAM10,XPNPEP1
GO:MF	cytoskeletal protein binding	GO:0008092	5.45335e-07	1008	74	PLEC,FLNA,MYH9,TLN1,VCL,SPTAN1,IQGAP1,FLNC,SPTBN1,ACTN4,ACTN1,MSN,P4HB,FLNB,HSP90AA1,HSP90AB1,ALDOA,PLS3,DPYSL2,CLSTN1,CLU,ANXA6,ACTR3,ARPC2,FSCN1,WDR1,GAPDH,LCP1,LGMN,CORO1C,ACTR2,DPYSL3,GSN,CAP1,CCT5,RDX,ALDOC,B4GALT1,CAPG,PICALM,EZR,RPS3,CFL1,CAPN2,ANTXR1,AP1G1,TAGLN,TPM4,CAPZB,RCC2,DNM2,PAFAH1B1,CORO1A,DAG1,AXL,HDGF,FERMT2,YWHAH,TWF2,CACYBP,ARPC3,ITGB1,CAPZA1,ARPC1B,PIP,MARCKS,HSPH1,APOE,S100…
GO:MF	binding	GO:0005488	5.5313e-07	18338	679	COL6A3,PLEC,FN1,C3,FLNA,COL12A1,COL1A2,COL1A1,MYH9,COL6A1,LAMA4,TLN1,VCL,PXDN,CLTC,SPTAN1,EEF2,MMP2,VIM,COL6A2,IQGAP1,COL3A1,LAMB2,TGFBI,QSOX1,CFH,HSP90B1,ANPEP,NID1,FLNC,SPTBN1,ENPP2,LAMB1,MMP1,VCP,ACTN4,ACTN1,ACLY,CFB,THBS2,PLOD1,HSPA5,CD109,MSN,COL5A2,C1R,SERPINE2,HSPA8,TKT,C1S,LDHA,P4HB,FLNB,PLOD3,DDB1,FBLN2,MMP3,CAND1,DCN,HSP90AA1,PAPPA,IPO5,SERPINE1,AEBP1,EMILIN1,HSP90AB1,PDIA3,GDI2,ECM1,CC…
GO:MF	metal ion binding	GO:0046872	7.5729e-07	4317	217	COL1A2,COL1A1,PXDN,SPTAN1,MMP2,IQGAP1,COL3A1,HSP90B1,ANPEP,NID1,ENPP2,MMP1,ACTN4,ACTN1,ACLY,THBS2,PLOD1,HSPA5,COL5A2,C1R,TKT,C1S,PLOD3,FBLN2,MMP3,PAPPA,AEBP1,ENO1,NUCB1,PLS3,CLSTN1,LTBP2,NPEPPS,CALR,LOXL2,GAS6,KPNB1,FBN1,ANXA6,LTBP1,CALU,PAM,SPON1,APP,FSTL1,ANXA5,NID2,BMP1,TPP1,GNS,MAN1A1,MASP1,FKBP10,UGP2,HSPG2,EFEMP1,CARS,NRP1,SPARC,SDF4,LTA4H,COMP,TNFAIP6,PAMR1,CPE,VAT1,EXT2,TIMP1,LCP1,USP5,RC…
GO:MF	lipoprotein particle receptor binding	GO:0070325	9.02844e-07	29	11	CLTC,HSP90B1,CLU,HSPG2,LRP1,PICALM,AP2M1,AP2A1,PCSK9,APOE,DNAJA1
GO:MF	extracellular matrix constituent conferring elasticity	GO:0030023	1.11957e-06	9	7	LAMC1,FBLN2,EMILIN1,FBN1,EMILIN2,FBLN5,ELN
GO:MF	hydrolase activity, acting on glycosyl bonds	GO:0016798	1.33549e-06	138	22	MANBA,HEXA,GANAB,HEXB,GBE1,NAGLU,MAN1A1,GBA,MAN2A1,MAN2B1,SMPD1,CLN5,FUCA2,MAN2B2,PCNA,GLB1,APEX1,IDUA,NEU1,FUCA1,GAA,NAGA
GO:MF	low-density lipoprotein particle receptor binding	GO:0050750	1.6987e-06	24	10	CLTC,HSP90B1,CLU,HSPG2,PICALM,AP2M1,AP2A1,PCSK9,APOE,DNAJA1
GO:MF	hydrolase activity, hydrolyzing O-glycosyl compounds	GO:0004553	3.79008e-06	98	18	MANBA,HEXA,GANAB,HEXB,GBE1,NAGLU,MAN1A1,GBA,MAN2A1,MAN2B1,FUCA2,MAN2B2,GLB1,IDUA,NEU1,FUCA1,GAA,NAGA
GO:MF	catalytic activity, acting on a protein	GO:0140096	3.93312e-06	2349	133	MMP2,QSOX1,ANPEP,MMP1,CFB,PLOD1,C1R,C1S,P4HB,PLOD3,MMP3,PAPPA,AEBP1,PDIA3,CTSB,PDIA4,PGK1,NPEPPS,LOXL2,FAP,UBA1,CTSD,LTBP1,TXNRD1,HTRA1,PAM,BMP1,PPP2R1A,TPP1,MASP1,FKBP10,EFEMP1,NRP1,LTA4H,GAPDH,PPIB,PAMR1,CPE,TXNDC5,CTSF,DPP4,USP5,CPXM2,LGMN,FKBP9,PTK7,PDIA6,PREP,USP14,PLOD2,CPQ,DPP3,LAP3,RNPEP,ERAP1,CTSL,MME,PEPD,CTSC,GGH,CNDP2,PRMT1,CTSA,PSMA6,CTSK,EIF3F,PPIA,GALNT2,DPP7,QPCT,PDGFRB,PLAU,CAPN2…
GO:MF	lyase activity	GO:0016829	7.95381e-06	206	26	ACLY,ENO1,ALDOA,FASN,PAM,TPI1,GOT1,XRCC6,ALDOC,FH,XRCC5,ACO2,RPS3,HMGB1,PAICS,CA12,GLO1,ENO2,ME1,PARK7,ACO1,ENO3,ADSL,ASL,ALAD,PTGIS
GO:MF	transition metal ion binding	GO:0046914	8.83143e-06	1117	76	MMP2,ANPEP,ENPP2,MMP1,PLOD1,PLOD3,MMP3,PAPPA,AEBP1,NPEPPS,CALR,LOXL2,KPNB1,PAM,APP,BMP1,LTA4H,CPE,VAT1,TIMP1,USP5,CPXM2,PLOD2,DPP3,LAP3,EEA1,RNPEP,ERAP1,SOD2,MME,PEPD,TIMP2,SEC23A,B4GALT1,GALNT2,QPCT,ACO2,ADH5,SMPD1,LOX,IDE,MMP8,APLP2,MOXD1,FAM20C,CA12,FTH1,SOD3,GLO1,SEC24C,P4HA2,P4HA1,ME1,MMP9,NT5E,LOXL1,SMPDL3A,PARK7,GPC1,DNPEP,FTL,MGAT1,MMP14,PLA2G15,EXTL2,CHORDC1,XPNPEP1,S100A9,PDXK,ADA,ALAD,…
GO:MF	ubiquitin protein ligase binding	GO:0031625	8.89705e-06	297	32	VCL,VCP,HSPA5,HSPA8,HSP90AA1,HSP90AB1,CALR,CCT2,CLU,HSPD1,TCP1,TPI1,GPI,YWHAE,PRDX6,PA2G4,YWHAZ,CUL1,XRCC5,HSPA9,OTUB1,RTN4,PSMD1,TUBB,UCHL1,PSMA3,CACYBP,SNX9,UBE2N,UBE2L3,CUL3,DNAJA1
GO:MF	ubiquitin-like protein ligase binding	GO:0044389	1.05939e-05	315	33	VCL,VCP,HSPA5,HSPA8,HSP90AA1,HSP90AB1,CALR,CCT2,CLU,HSPD1,TCP1,TPI1,GPI,YWHAE,PRDX6,PA2G4,YWHAZ,CUL1,XRCC5,HSPA9,OTUB1,STAT1,RTN4,PSMD1,TUBB,UCHL1,PSMA3,CACYBP,SNX9,UBE2N,UBE2L3,CUL3,DNAJA1
GO:MF	carboxypeptidase activity	GO:0004180	2.70511e-05	47	12	AEBP1,CPE,CPXM2,CPQ,LAP3,PEPD,CNDP2,CTSA,PRCP,SCPEP1,CTSZ,BLMH
GO:MF	carbon-oxygen lyase activity	GO:0016835	3.00543e-05	77	15	ENO1,FASN,TPI1,XRCC6,FH,XRCC5,ACO2,RPS3,CA12,ENO2,PARK7,ACO1,ENO3,ALAD,PTGIS
GO:MF	enzyme regulator activity	GO:0030234	3.11558e-05	1300	83	COL6A3,FN1,C3,IQGAP1,VCP,CD109,SERPINE2,HSP90AA1,IPO5,SERPINE1,HSP90AB1,GDI2,SERPINH1,NUCB1,PCOLCE,GAS6,PSAP,SERPING1,APP,COL7A1,ANXA5,PPP2R1A,SERPINB6,SERPINF1,NRP1,GAPDH,IPO7,TIMP1,WARS,ANXA1,USP14,ARHGAP1,PSME1,SPOCK1,PSMD2,CTSC,TIMP2,SEC23A,CTSA,GDI1,ARHGDIA,IGFBP3,DNAJC3,XRCC5,PI16,NPM1,PROS1,PSME2,PEBP1,GSTP1,RNH1,APLP2,SFRP2,PCNA,PSMD6,RCC2,FBLN1,SERPINB7,LGALS3,PSMD1,CAB39,YWHAG,PARK7,SLI…
GO:MF	disulfide oxidoreductase activity	GO:0015036	3.18267e-05	39	11	QSOX1,P4HB,PDIA3,PDIA4,PGK1,TXNRD1,TXNDC5,PDIA6,TXNL1,GSTO1,GSR
GO:MF	metalloaminopeptidase activity	GO:0070006	4.8541e-05	25	9	ANPEP,NPEPPS,LTA4H,LAP3,RNPEP,ERAP1,PEPD,MMP14,XPNPEP1
GO:MF	protein-disulfide reductase activity	GO:0015035	6.03398e-05	33	10	QSOX1,P4HB,PDIA3,PDIA4,PGK1,TXNRD1,TXNDC5,PDIA6,TXNL1,GSR
GO:MF	antioxidant activity	GO:0016209	8.53963e-05	83	15	PXDN,TXNRD1,PRDX6,SOD2,PRDX1,PRDX4,GSTP1,SOD3,GSTO1,GSR,PARK7,PRDX2,APOE,S100A9,CAT
GO:MF	oxidoreductase activity, acting on a sulfur group of donors	GO:0016667	0.000175967	55	12	QSOX1,P4HB,PDIA3,PDIA4,PGK1,TXNRD1,TXNDC5,PDIA6,TXNL1,GSTO1,GSR,SELENBP1
GO:MF	dipeptidyl-peptidase activity	GO:0008239	0.000178367	10	6	FAP,DPP4,DPP3,CTSC,DPP7,PRCP
GO:MF	protease binding	GO:0002020	0.000223927	140	19	FN1,COL1A2,COL1A1,CLTC,COL3A1,VCP,SERPINE1,ECM1,FAP,PSAP,SERPINB6,COMP,TIMP1,DPP4,TIMP2,FAM20C,PARK7,ITGB1,A2M
GO:MF	extracellular matrix structural constituent conferring compression resistance	GO:0030021	0.000236142	22	8	DCN,PODN,HSPG2,BGN,LUM,VCAN,FMOD,PRELP
GO:MF	phosphatidylserine binding	GO:0001786	0.000577121	61	12	TLN1,HSPA8,GAS6,ANXA6,ANXA5,MFGE8,THBS1,MME,HMGB1,AXL,SCARB2,CPNE1
GO:MF	structural constituent of cytoskeleton	GO:0005200	0.00063172	109	16	PLEC,TLN1,SPTAN1,VIM,SPTBN1,MSN,ACTR3,ARPC2,ACTR2,TUBB,ARPC3,LMNB2,ARPC1B,LMNA,ADD1,DMD
GO:MF	protein-folding chaperone binding	GO:0051087	0.000728867	137	18	FN1,HSPA5,HSPA8,CALR,CLU,HSPD1,HYOU1,GRN,CTSC,DNAJC3,STIP1,RPS3,SCARB2,TFRC,ERP29,AHSA1,DNAJA1,CDC37
GO:MF	intramolecular oxidoreductase activity, transposing S-S bonds	GO:0016864	0.000751816	18	7	QSOX1,P4HB,PDIA3,PDIA4,TXNDC5,PDIA6,ERP44
GO:MF	protein disulfide isomerase activity	GO:0003756	0.000751816	18	7	QSOX1,P4HB,PDIA3,PDIA4,TXNDC5,PDIA6,ERP44
GO:MF	small molecule binding	GO:0036094	0.000965382	2584	133	MYH9,EEF2,QSOX1,HSP90B1,VCP,ACTN4,ACLY,PLOD1,HSPA5,HSPA8,TKT,PLOD3,HSP90AA1,HSP90AB1,ALDOA,PGK1,CCT2,HSPA4,UBA1,PSAP,ANXA6,MANBA,CCT7,TXNRD1,ACTR3,FASN,HSPD1,TCP1,PAM,CCT6A,LDHB,CCT3,GPI,UGP2,CCT8,PGD,CARS,GOT2,PSAT1,GOT1,HYOU1,GAPDH,WARS,CCT4,IDH1,HSPA13,PTK7,ACTR2,PLOD2,TALDO1,G6PD,XRCC6,CCT5,SOD2,ADSS,PRMT1,PPIA,XRCC5,TCN2,PDGFRB,HSPA9,EIF4A1,ADH5,LOX,ATP6V1A,YARS,CLN5,OLA1,PYGB,IDE,PEBP1,GSTP…
GO:BP	extracellular matrix organization	GO:0030198	9.46641e-48	324	84	COL12A1,COL1A2,COL1A1,PXDN,MMP2,COL3A1,LAMB2,TGFBI,QSOX1,LAMC1,NID1,LAMB1,MMP1,COL5A2,PLOD3,FBLN2,MMP3,AEBP1,EMILIN1,CCDC80,SERPINH1,LOXL2,GAS6,FAP,PTX3,APP,NID2,BMP1,FKBP10,FSCN1,COMP,COL4A2,COL14A1,TNFRSF11B,LCP1,DPP4,LUM,LRP1,LAMA2,B4GALT1,CTSK,EFEMP2,COL18A1,COL8A1,FMOD,EXT1,LOX,PRDX4,VIT,ANTXR1,FBLN5,MMP8,SFRP2,COL15A1,COL16A1,FBLN1,IL6,CTSS,P4HA1,PDGFRA,MMP9,LOXL1,DAG1,MFAP4,COL4A1,MMP14,EL…
GO:BP	extracellular structure organization	GO:0043062	1.23937e-47	325	84	COL12A1,COL1A2,COL1A1,PXDN,MMP2,COL3A1,LAMB2,TGFBI,QSOX1,LAMC1,NID1,LAMB1,MMP1,COL5A2,PLOD3,FBLN2,MMP3,AEBP1,EMILIN1,CCDC80,SERPINH1,LOXL2,GAS6,FAP,PTX3,APP,NID2,BMP1,FKBP10,FSCN1,COMP,COL4A2,COL14A1,TNFRSF11B,LCP1,DPP4,LUM,LRP1,LAMA2,B4GALT1,CTSK,EFEMP2,COL18A1,COL8A1,FMOD,EXT1,LOX,PRDX4,VIT,ANTXR1,FBLN5,MMP8,SFRP2,COL15A1,COL16A1,FBLN1,IL6,CTSS,P4HA1,PDGFRA,MMP9,LOXL1,DAG1,MFAP4,COL4A1,MMP14,EL…
GO:BP	external encapsulating structure organization	GO:0045229	2.11759e-47	327	84	COL12A1,COL1A2,COL1A1,PXDN,MMP2,COL3A1,LAMB2,TGFBI,QSOX1,LAMC1,NID1,LAMB1,MMP1,COL5A2,PLOD3,FBLN2,MMP3,AEBP1,EMILIN1,CCDC80,SERPINH1,LOXL2,GAS6,FAP,PTX3,APP,NID2,BMP1,FKBP10,FSCN1,COMP,COL4A2,COL14A1,TNFRSF11B,LCP1,DPP4,LUM,LRP1,LAMA2,B4GALT1,CTSK,EFEMP2,COL18A1,COL8A1,FMOD,EXT1,LOX,PRDX4,VIT,ANTXR1,FBLN5,MMP8,SFRP2,COL15A1,COL16A1,FBLN1,IL6,CTSS,P4HA1,PDGFRA,MMP9,LOXL1,DAG1,MFAP4,COL4A1,MMP14,EL…
GO:BP	organonitrogen compound metabolic process	GO:1901564	6.54352e-47	6441	400	COL6A3,PLEC,FN1,C3,FLNA,MYH9,CLTC,EEF2,MMP2,VIM,IQGAP1,COL3A1,CFH,HSP90B1,ANPEP,SPTBN1,ENPP2,MMP1,VCP,ACLY,CFB,PLOD1,HSPA5,CD109,MSN,C1R,SERPINE2,HSPA8,TKT,C1S,P4HB,PLOD3,DDB1,MMP3,CAND1,DCN,HSP90AA1,PAPPA,IPO5,SERPINE1,AEBP1,EMILIN1,HSP90AB1,ECM1,NAMPT,SERPINH1,ENO1,CTSB,ALDOA,PCOLCE,XPO1,PGK1,NPEPPS,CALR,SF3B3,LOXL2,GAS6,NCL,FAP,UBA1,VPS35,CLU,PGAM1,PTX3,MVP,PSAP,CTSD,MANBA,HEXA,EEF1G,CHI3L1,GA…
GO:BP	protein metabolic process	GO:0019538	1.41444e-35	5449	338	COL6A3,PLEC,FN1,C3,FLNA,MYH9,EEF2,MMP2,VIM,IQGAP1,COL3A1,CFH,HSP90B1,ANPEP,SPTBN1,ENPP2,MMP1,VCP,CFB,PLOD1,HSPA5,CD109,MSN,C1R,SERPINE2,HSPA8,C1S,P4HB,PLOD3,DDB1,MMP3,CAND1,DCN,HSP90AA1,PAPPA,IPO5,SERPINE1,AEBP1,EMILIN1,HSP90AB1,ECM1,SERPINH1,ENO1,CTSB,PCOLCE,XPO1,PGK1,NPEPPS,CALR,SF3B3,LOXL2,GAS6,NCL,FAP,UBA1,VPS35,CLU,PTX3,MVP,CTSD,MANBA,HEXA,EEF1G,CHI3L1,GANAB,HTRA1,PABPC1,SERPING1,HEXB,HSPD1,…
GO:BP	proteolysis	GO:0006508	9.55086e-34	1780	168	COL6A3,MYH9,MMP2,CFH,HSP90B1,ANPEP,MMP1,VCP,CFB,HSPA5,CD109,C1R,SERPINE2,C1S,P4HB,DDB1,MMP3,PAPPA,SERPINE1,AEBP1,HSP90AB1,ECM1,SERPINH1,ENO1,CTSB,PCOLCE,XPO1,PGK1,NPEPPS,CALR,SF3B3,GAS6,FAP,UBA1,CLU,CTSD,HTRA1,SERPING1,HSPD1,SPON1,APP,COL7A1,BMP1,SERPINB6,GPI,TPP1,MAN1A1,SERPINF1,MASP1,LTA4H,COMP,PDCD6IP,GAPDH,PAMR1,CPE,PSMA7,CTSF,TIMP1,GBA,DPP4,USP5,CPXM2,LGMN,PREP,USP14,GSN,PSME1,SPOCK1,CPQ,DPP…
GO:BP	cell adhesion	GO:0007155	1.04516e-33	1530	154	COL6A3,FN1,FLNA,COL12A1,COL1A1,MYH9,COL6A1,LAMA4,TLN1,VCL,PXDN,MMP2,COL6A2,COL3A1,LAMB2,TGFBI,LAMC1,NID1,LAMB1,ACTN4,ACTN1,THBS2,MSN,SERPINE2,P4HB,FBLN2,SERPINE1,EMILIN1,CCDC80,CLSTN1,LGALS3BP,CALR,LOXL2,GAS6,FAP,FBN1,HSPD1,SPON1,APP,COL7A1,ARPC2,NID2,PPP2R1A,NRP1,IGFBP7,EMILIN2,COMP,TNFAIP6,COL14A1,MFGE8,DPP4,ANXA1,PTK7,CORO1C,SPOCK1,THBS1,RDX,SRPX,ISLR,VCAN,RSU1,SPON2,ARHGDIA,LAMA2,CLIC1,B4GALT…
GO:BP	catabolic process	GO:0009056	4.20871e-31	2601	205	FLNA,PXDN,CLTC,MMP2,VIM,QSOX1,HSP90B1,ANPEP,ENPP2,MMP1,VCP,HSPA5,MSN,SERPINE2,HSPA8,LDHA,DDB1,MMP3,DCN,HSP90AA1,PAPPA,HSP90AB1,ENO1,CTSB,ALDOA,XPO1,PGK1,NPEPPS,CALR,SF3B3,FAP,UBA1,VPS35,CLU,PGAM1,PSAP,CTSD,MANBA,HEXA,CHI3L1,PABPC1,HEXB,APP,NAGLU,TPI1,GPI,TPP1,GNS,MAN1A1,PGD,GOT2,LTA4H,GOT1,PLBD2,PDCD6IP,GAPDH,PRDX6,ETF1,PSMA7,CTSF,TIMP1,GBA,USP5,LGMN,IDH1,PGM1,USP14,AKR1A1,PSME1,CPQ,DPP3,RDX,SRPX…
GO:BP	anatomical structure development	GO:0048856	1.19398e-30	5896	344	COL6A3,PLEC,FN1,C3,FLNA,COL12A1,COL1A2,COL1A1,MYH9,COL6A1,LAMA4,VCL,PXDN,EEF2,MMP2,VIM,IQGAP1,COL3A1,LAMB2,TGFBI,LAMC1,ANPEP,NID1,FLNC,SPTBN1,ENPP2,LAMB1,ACTN4,ACTN1,THBS2,PLOD1,HSPA5,CD109,MSN,COL5A2,SERPINE2,FLNB,PLOD3,DDB1,DCN,HSP90AA1,SERPINE1,EMILIN1,HSP90AB1,ECM1,SERPINH1,CTSB,ALDOA,PLS3,DPYSL2,CLSTN1,PGK1,CALR,LOXL2,GAS6,NCL,FAP,FBN1,VPS35,CLU,PTX3,PSAP,ANXA6,TXNRD1,HEXA,CHI3L1,HTRA1,FASN,…
GO:BP	organic substance catabolic process	GO:1901575	1.39181e-30	2157	182	FLNA,PXDN,MMP2,VIM,HSP90B1,ANPEP,ENPP2,VCP,HSPA5,MSN,SERPINE2,HSPA8,LDHA,DDB1,HSP90AA1,PAPPA,HSP90AB1,ENO1,CTSB,ALDOA,XPO1,PGK1,NPEPPS,CALR,SF3B3,FAP,UBA1,VPS35,CLU,PGAM1,CTSD,MANBA,HEXA,CHI3L1,PABPC1,HEXB,APP,NAGLU,TPI1,GPI,TPP1,GNS,MAN1A1,PGD,GOT2,LTA4H,GOT1,PLBD2,PDCD6IP,GAPDH,PRDX6,ETF1,PSMA7,CTSF,TIMP1,GBA,USP5,LGMN,IDH1,PGM1,USP14,AKR1A1,PSME1,CPQ,DPP3,RDX,PSMD2,ERAP1,CTSL,MME,ALDOC,PSMA1,P…
GO:BP	developmental process	GO:0032502	4.31154e-30	6489	365	COL6A3,PLEC,FN1,C3,FLNA,COL12A1,COL1A2,COL1A1,MYH9,COL6A1,LAMA4,VCL,PXDN,CLTC,EEF2,MMP2,VIM,IQGAP1,COL3A1,LAMB2,TGFBI,LAMC1,ANPEP,NID1,FLNC,SPTBN1,ENPP2,LAMB1,ACTN4,ACTN1,THBS2,PLOD1,HSPA5,CD109,MSN,COL5A2,SERPINE2,FLNB,PLOD3,DDB1,CAND1,DCN,HSP90AA1,SERPINE1,EMILIN1,HSP90AB1,ECM1,SERPINH1,CTSB,ALDOA,PLS3,DPYSL2,CLSTN1,PGK1,CALR,LOXL2,GAS6,NCL,FAP,FBN1,VPS35,CLU,PTX3,PSAP,ANXA6,TXNRD1,HEXA,CHI3L1,…
GO:BP	system development	GO:0048731	2.20925e-29	3987	264	PLEC,FN1,C3,FLNA,COL1A2,COL1A1,MYH9,LAMA4,VCL,PXDN,MMP2,VIM,IQGAP1,COL3A1,LAMB2,TGFBI,ANPEP,NID1,SPTBN1,ENPP2,LAMB1,THBS2,HSPA5,COL5A2,SERPINE2,PLOD3,DCN,HSP90AA1,SERPINE1,EMILIN1,HSP90AB1,ECM1,SERPINH1,PLS3,DPYSL2,CLSTN1,PGK1,CALR,LOXL2,GAS6,NCL,FAP,FBN1,VPS35,CLU,PTX3,PSAP,ANXA6,HEXA,CHI3L1,HEXB,HSPD1,PAM,APP,AKR1B1,BMP1,NAGLU,TPP1,SERPINF1,FKBP10,UGP2,HSPG2,EFEMP1,NRP1,SPARC,YWHAE,EMILIN2,SEMA…
GO:BP	multicellular organism development	GO:0007275	6.01406e-29	4658	291	PLEC,FN1,C3,FLNA,COL12A1,COL1A2,COL1A1,MYH9,COL6A1,LAMA4,VCL,PXDN,MMP2,VIM,IQGAP1,COL3A1,LAMB2,TGFBI,ANPEP,NID1,SPTBN1,ENPP2,LAMB1,THBS2,HSPA5,CD109,COL5A2,SERPINE2,PLOD3,DCN,HSP90AA1,SERPINE1,EMILIN1,HSP90AB1,ECM1,SERPINH1,PLS3,DPYSL2,CLSTN1,PGK1,CALR,LOXL2,GAS6,NCL,FAP,FBN1,VPS35,CLU,PTX3,PSAP,ANXA6,TXNRD1,HEXA,CHI3L1,HEXB,HSPD1,PAM,APP,AKR1B1,COL7A1,BMP1,NAGLU,GPI,TPP1,SERPINF1,FKBP10,UGP2,HSP…
GO:BP	response to organic substance	GO:0010033	8.53306e-28	2809	208	PLEC,FLNA,COL1A2,COL1A1,COL6A1,PXDN,MMP2,VIM,COL6A2,IQGAP1,COL3A1,HSP90B1,VCP,ACTN4,HSPA5,MSN,COL5A2,HSPA8,P4HB,FLNB,MMP3,HSP90AA1,PAPPA,IPO5,SERPINE1,HSP90AB1,PDIA3,ECM1,SERPINH1,CTSB,CALR,HSPA4,GAS6,NCL,FBN1,VPS35,CLU,CTSD,CHI3L1,ACTR3,FASN,HSPD1,PAM,APP,ANXA5,PPP2R1A,GPI,MAN1A1,SERPINF1,GOT2,IGFBP7,LTA4H,COMP,GOT1,GAPDH,TNFRSF11B,INHBA,TIMP1,GBA,LGMN,IDH1,ANXA1,HSPA13,PTK7,USP14,ACTR2,DPYSL3,G…
GO:BP	response to chemical	GO:0042221	9.65137e-28	4124	266	PLEC,FLNA,COL1A2,COL1A1,COL6A1,PXDN,MMP2,VIM,COL6A2,IQGAP1,COL3A1,LAMB2,HSP90B1,ENPP2,VCP,ACTN4,HSPA5,MSN,COL5A2,HSPA8,P4HB,FLNB,MMP3,HSP90AA1,PAPPA,IPO5,SERPINE1,HSP90AB1,PDIA3,ECM1,SERPINH1,ENO1,CTSB,DPYSL2,PGK1,NPEPPS,CALR,LOXL2,HSPA4,GAS6,NCL,FBN1,VPS35,CLU,CTSD,TXNRD1,CHI3L1,ACTR3,FASN,HSPD1,PAM,APP,AKR1B1,ANXA5,PPP2R1A,SERPINB6,GPI,MAN1A1,SERPINF1,NRP1,GOT2,IGFBP7,SEMA7A,LTA4H,COMP,GOT1,TNF…
GO:BP	vasculature development	GO:0001944	1.19925e-26	737	94	FN1,C3,FLNA,COL1A2,COL1A1,MYH9,LAMA4,PXDN,MMP2,COL3A1,TGFBI,ANPEP,ENPP2,THBS2,DCN,SERPINE1,EMILIN1,ECM1,PGK1,LOXL2,NCL,FAP,CHI3L1,SERPINF1,FKBP10,HSPG2,NRP1,SPARC,EMILIN2,COMP,COL4A2,MFGE8,WARS,ANXA1,PTK7,THBS1,GRN,ERAP1,SOD2,LRP1,YWHAZ,CLIC4,B4GALT1,EFEMP2,COL18A1,SVEP1,AP2B1,PDGFRB,COL8A1,LOX,ANTXR1,PRCP,RNH1,MAPK1,SFRP2,SRPX2,COL15A1,IL6,STAT1,NRP2,RTN4,SERPINB7,PDGFRA,LOXL1,DAG1,PKM,GPNMB,PDG…
GO:BP	cell migration	GO:0016477	1.65009e-26	1505	140	PLEC,FN1,FLNA,COL1A1,MYH9,LAMA4,VCL,MMP2,IQGAP1,COL3A1,LAMB2,LAMC1,ENPP2,LAMB1,ACTN4,HSPA5,MSN,SERPINE2,DCN,HSP90AA1,SERPINE1,EMILIN1,ECM1,CALR,LOXL2,GAS6,FAP,ANXA6,HEXB,APP,FSTL1,PODN,GPI,SERPINF1,NRP1,SPARC,YWHAE,EMILIN2,SEMA7A,FSCN1,WDR1,TNFAIP6,PPIB,TIMP1,GBA,LCP1,DPP4,LGMN,ANXA1,PTK7,CORO1C,DPYSL3,CAP1,SPOCK1,THBS1,GRN,RDX,SOD2,VCAN,LRP1,CD248,CLIC4,LAMA2,IGFBP3,B4GALT1,PPIA,PDGFRB,EXT1,PLAU…
GO:BP	anatomical structure morphogenesis	GO:0009653	9.83142e-26	2712	199	PLEC,FN1,C3,FLNA,COL12A1,COL1A2,COL1A1,MYH9,COL6A1,VCL,PXDN,MMP2,IQGAP1,COL3A1,LAMB2,TGFBI,LAMC1,ANPEP,FLNC,SPTBN1,ENPP2,LAMB1,ACTN1,THBS2,HSPA5,CD109,MSN,COL5A2,SERPINE2,FLNB,PLOD3,DCN,HSP90AA1,SERPINE1,EMILIN1,HSP90AB1,ECM1,SERPINH1,ALDOA,DPYSL2,PGK1,LOXL2,NCL,FAP,FBN1,VPS35,CLU,ANXA6,TXNRD1,HEXA,CHI3L1,HTRA1,HEXB,PAM,APP,COL7A1,BMP1,NAGLU,GPI,SERPINF1,FKBP10,HSPG2,EFEMP1,NRP1,SPARC,EMILIN2,SEM…
GO:BP	blood vessel development	GO:0001568	1.12003e-24	706	89	FN1,C3,FLNA,COL1A2,COL1A1,MYH9,LAMA4,PXDN,MMP2,COL3A1,TGFBI,ANPEP,ENPP2,THBS2,DCN,SERPINE1,EMILIN1,ECM1,PGK1,LOXL2,NCL,FAP,CHI3L1,SERPINF1,FKBP10,HSPG2,NRP1,SPARC,EMILIN2,COMP,COL4A2,MFGE8,WARS,ANXA1,PTK7,THBS1,GRN,ERAP1,LRP1,YWHAZ,CLIC4,B4GALT1,EFEMP2,COL18A1,AP2B1,PDGFRB,COL8A1,LOX,ANTXR1,PRCP,RNH1,MAPK1,SFRP2,SRPX2,COL15A1,IL6,STAT1,NRP2,RTN4,SERPINB7,PDGFRA,LOXL1,DAG1,PKM,GPNMB,PDGFD,SLIT2,CO…
GO:BP	protein folding	GO:0006457	2.16908e-24	220	50	QSOX1,HSP90B1,HSPA5,HSPA8,P4HB,HSP90AA1,HSP90AB1,PDIA3,PDIA4,CALR,CCT2,HSPA4,CLU,CCT7,HSPD1,TCP1,CCT6A,CCT3,FKBP10,CCT8,HYOU1,PPIB,TXNDC5,CCT4,FKBP9,HSPA13,PDIA6,CCT5,GRN,UGGT1,DNAJC3,PPIA,STIP1,HSPA9,NUDC,PRDX4,KHSRP,RUVBL2,ERP44,ERP29,B2M,CHORDC1,HSPB1,HSPH1,CRTAP,SIL1,AHSA1,DNAJA1,CDC37,DNAJB11
GO:BP	response to stress	GO:0006950	3.15341e-24	4017	253	PLEC,FN1,C3,FLNA,COL1A1,MYH9,TLN1,VCL,PXDN,MMP2,VIM,COL3A1,LAMB2,CFH,HSP90B1,VCP,ACTN4,CFB,PLOD1,HSPA5,CD109,C1R,SERPINE2,HSPA8,C1S,P4HB,FLNB,DDB1,MMP3,HSP90AA1,SERPINE1,EMILIN1,HSP90AB1,PDIA3,ECM1,SERPINH1,ENO1,PDIA4,PGK1,LGALS3BP,NPEPPS,CALR,SF3B3,LOXL2,HSPA4,GAS6,FAP,UBA1,VPS35,CLU,PTX3,ANXA6,TXNRD1,CHI3L1,ACTR3,HTRA1,FASN,SERPING1,HSPD1,PAM,APP,AKR1B1,ANXA5,HNRNPK,SERPINB6,GPI,MAN1A1,SERPINF1…
GO:BP	circulatory system development	GO:0072359	4.9164e-24	1123	114	PLEC,FN1,C3,FLNA,COL1A2,COL1A1,MYH9,LAMA4,PXDN,MMP2,COL3A1,TGFBI,ANPEP,ENPP2,THBS2,DCN,SERPINE1,EMILIN1,ECM1,PGK1,CALR,LOXL2,NCL,FAP,FBN1,CHI3L1,PAM,SERPINF1,FKBP10,HSPG2,NRP1,SPARC,EMILIN2,COMP,COL4A2,CPE,INHBA,MFGE8,WARS,ANXA1,PTK7,G6PD,THBS1,GRN,ERAP1,SOD2,LRP1,PRMT1,YWHAZ,CLIC4,B4GALT1,EFEMP2,COL18A1,SVEP1,PI16,AP2B1,PDGFRB,COL8A1,EXT1,LOX,CDH11,ANTXR1,PRCP,RNH1,MAPK1,SFRP2,SRPX2,PCNA,COL15A1…
GO:BP	cell-substrate adhesion	GO:0031589	5.03231e-24	367	63	FN1,FLNA,COL1A1,TLN1,VCL,COL3A1,LAMB2,LAMC1,NID1,LAMB1,ACTN4,ACTN1,P4HB,FBLN2,SERPINE1,EMILIN1,CCDC80,CALR,GAS6,ARPC2,NID2,NRP1,CORO1C,SPOCK1,THBS1,RSU1,EFEMP2,COL8A1,PLAU,CDH11,VIT,ANTXR1,FBLN5,CSF1,RCC2,COL16A1,FBLN1,DNM2,CORO1A,THBS3,DAG1,EDIL3,AXL,FERMT2,PTPRK,MMP14,ATRN,ITGB1,CDH13,CD44,ITGBL1,COL5A3,SNED1,NTNG1,THY1,JUP,SGCE,PARVA,CRKL,PPM1F,DMD,CD63,ECM2
GO:BP	regulation of cellular component organization	GO:0051128	8.43731e-24	2462	183	FN1,C3,FLNA,MYH9,TLN1,VCL,CLTC,SPTAN1,VIM,IQGAP1,LAMB2,LAMC1,NID1,SPTBN1,ENPP2,LAMB1,MMP1,VCP,THBS2,HSPA5,MSN,SERPINE2,HSPA8,MMP3,CAND1,DCN,HSP90AA1,SERPINE1,AEBP1,EMILIN1,GDI2,ENO1,DPYSL2,CLSTN1,XPO1,CALR,CCT2,GAS6,FAP,VPS35,CLU,PTX3,CCT7,ACTR3,TCP1,PAM,APP,ARPC2,CCT6A,PPP2R1A,CCT3,HNRNPK,HNRNPA2B1,SERPINF1,CCT8,NRP1,IGFBP7,SEMA7A,FSCN1,WDR1,PDCD6IP,VAT1,ETF1,INHBA,GBA,LCP1,WARS,DPP4,CCT4,ANXA1,…
GO:BP	cell motility	GO:0048870	1.5593e-23	1705	145	PLEC,FN1,FLNA,COL1A1,MYH9,LAMA4,VCL,MMP2,IQGAP1,COL3A1,LAMB2,LAMC1,ENPP2,LAMB1,ACTN4,HSPA5,MSN,SERPINE2,DCN,HSP90AA1,SERPINE1,EMILIN1,ECM1,CALR,LOXL2,GAS6,FAP,ANXA6,ACTR3,HEXB,APP,FSTL1,ARPC2,PODN,GPI,SERPINF1,PLTP,NRP1,SPARC,YWHAE,EMILIN2,SEMA7A,FSCN1,WDR1,TNFAIP6,PPIB,TIMP1,GBA,LCP1,DPP4,LGMN,ANXA1,PTK7,CORO1C,DPYSL3,CAP1,SPOCK1,THBS1,GRN,RDX,SOD2,VCAN,LRP1,CD248,CLIC4,LAMA2,IGFBP3,B4GALT1,PPIA…
GO:BP	cellular response to chemical stimulus	GO:0070887	2.70875e-23	2722	194	PLEC,FLNA,COL1A2,COL1A1,COL6A1,PXDN,MMP2,VIM,IQGAP1,COL3A1,HSP90B1,VCP,ACTN4,HSPA5,MSN,COL5A2,HSPA8,P4HB,FLNB,MMP3,IPO5,SERPINE1,HSP90AB1,PDIA3,ECM1,ENO1,CTSB,PGK1,NPEPPS,CALR,GAS6,NCL,FBN1,VPS35,CTSD,TXNRD1,CHI3L1,ACTR3,FASN,HSPD1,APP,AKR1B1,SERPINB6,SERPINF1,NRP1,IGFBP7,GOT1,TNFAIP6,HYOU1,GAPDH,PPIB,PRDX6,INHBA,GBA,DPP4,LGMN,ANXA1,HSPA13,PTK7,ACTR2,DPYSL3,GSN,G6PD,AKR1A1,THBS1,RDX,SOD2,CTSL,MME…
GO:BP	organonitrogen compound catabolic process	GO:1901565	4.25426e-23	1383	127	FLNA,MMP2,HSP90B1,ANPEP,ENPP2,VCP,HSPA5,MSN,SERPINE2,HSPA8,DDB1,HSP90AA1,PAPPA,HSP90AB1,CTSB,XPO1,NPEPPS,CALR,SF3B3,FAP,UBA1,VPS35,CLU,CTSD,MANBA,HEXA,CHI3L1,HEXB,NAGLU,TPP1,GNS,MAN1A1,GOT2,LTA4H,GOT1,PDCD6IP,PSMA7,CTSF,TIMP1,GBA,USP5,LGMN,USP14,PSME1,CPQ,DPP3,RDX,PSMD2,ERAP1,CTSL,MME,PSMA1,PSMA4,CTSC,UGGT1,TIMP2,LRP1,CTSA,PSMA6,PSMB1,CTSK,DNAJC3,CUL1,DPP7,ASAH1,EZR,EXT1,SMPD1,CAPN2,CLN5,PSME2,ID…
GO:BP	response to stimulus	GO:0050896	3.61171e-22	9081	435	PLEC,FN1,C3,FLNA,COL1A2,COL1A1,MYH9,COL6A1,TLN1,VCL,PXDN,MMP2,VIM,COL6A2,IQGAP1,COL3A1,LAMB2,TGFBI,CFH,LAMC1,HSP90B1,ANPEP,NID1,SPTBN1,ENPP2,LAMB1,MMP1,VCP,ACTN4,CFB,PLOD1,HSPA5,CD109,MSN,COL5A2,C1R,SERPINE2,HSPA8,C1S,P4HB,FLNB,DDB1,MMP3,DCN,HSP90AA1,PAPPA,IPO5,SERPINE1,EMILIN1,HSP90AB1,PDIA3,GDI2,ECM1,CCDC80,NAMPT,SERPINH1,ENO1,CTSB,NUCB1,PDIA4,DPYSL2,LTBP2,PGK1,LGALS3BP,NPEPPS,CALR,SF3B3,LOXL2,…
GO:BP	supramolecular fiber organization	GO:0097435	7.1516e-22	819	92	PLEC,FLNA,COL12A1,COL1A2,COL1A1,PXDN,SPTAN1,VIM,COL3A1,HSP90B1,FLNC,SPTBN1,ACTN1,COL5A2,HSPA8,PLOD3,AEBP1,EMILIN1,HSP90AB1,SERPINH1,ALDOA,PLS3,LTBP2,LOXL2,KPNB1,CLU,ACTR3,APP,ARPC2,BMP1,FKBP10,NRP1,FSCN1,COMP,WDR1,TNFAIP6,COL14A1,LCP1,CORO1C,LUM,ACTR2,DPYSL3,GSN,RDX,CAPG,EFEMP2,EZR,PDGFRB,RPS3,FMOD,EXT1,CFL1,LOX,FBLN5,FAM49B,TPM4,SFRP2,CAPZB,P4HA1,PDGFRA,PAFAH1B1,CORO1A,LOXL1,PARK7,SLIT2,FERMT2,M…
GO:BP	response to endogenous stimulus	GO:0009719	1.15376e-21	1720	142	FLNA,COL1A2,COL1A1,COL6A1,MMP2,VIM,IQGAP1,COL3A1,HSP90B1,HSPA5,CD109,COL5A2,HSPA8,DCN,HSP90AA1,PAPPA,IPO5,EMILIN1,HSP90AB1,CTSB,LTBP2,CALR,GAS6,NCL,FBN1,VPS35,CTSD,LTBP1,HTRA1,PAM,APP,FSTL1,GPI,SERPINF1,NRP1,IGFBP7,MXRA5,LTA4H,COMP,COL4A2,GOT1,TNFAIP6,TNFRSF11B,INHBA,EXT2,TIMP1,GBA,LGMN,IDH1,ANXA1,DKK3,THBS1,RDX,CTSL,MME,TIMP2,LRP1,HNRNPD,CTSK,EZR,PDGFRB,FMOD,EXT1,VASN,NUDC,CAPN2,LOX,CSF1,IDE,PRC…
GO:BP	regulation of cell migration	GO:0030334	1.74141e-21	927	98	FN1,FLNA,COL1A1,LAMA4,VCL,MMP2,COL3A1,ENPP2,LAMB1,ACTN4,HSPA5,MSN,SERPINE2,DCN,SERPINE1,EMILIN1,ECM1,CALR,GAS6,APP,PODN,GPI,SERPINF1,NRP1,SPARC,EMILIN2,SEMA7A,TNFAIP6,TIMP1,DPP4,LGMN,ANXA1,CORO1C,DPYSL3,THBS1,GRN,RDX,SOD2,LRP1,CLIC4,LAMA2,IGFBP3,PDGFRB,PLAU,CDH11,CSF1,PRCP,FAM49B,MAPK1,STC1,SFRP2,SRPX2,HMGB1,RCC2,FBLN1,IL6,NRP2,APEX1,RTN4,PDGFRA,LGALS3,TNC,MMP9,CORO1A,DAG1,GPNMB,PDGFD,SLIT2,FERMT…
GO:BP	collagen fibril organization	GO:0030199	1.77783e-21	64	28	COL12A1,COL1A2,COL1A1,PXDN,COL3A1,COL5A2,PLOD3,AEBP1,EMILIN1,SERPINH1,LOXL2,BMP1,FKBP10,COMP,COL14A1,LUM,EFEMP2,FMOD,EXT1,LOX,SFRP2,P4HA1,LOXL1,COL5A3,CRTAP,COL5A1,DPT,COL11A1
GO:BP	regulation of protein metabolic process	GO:0051246	2.55763e-21	2496	179	COL6A3,PLEC,FN1,C3,FLNA,MYH9,EEF2,VIM,IQGAP1,HSP90B1,ENPP2,VCP,HSPA5,CD109,MSN,SERPINE2,DDB1,HSP90AA1,IPO5,SERPINE1,EMILIN1,HSP90AB1,ECM1,SERPINH1,ENO1,CTSB,XPO1,CALR,SF3B3,GAS6,NCL,VPS35,CLU,PTX3,MVP,CTSD,CHI3L1,PABPC1,SERPING1,HSPD1,SPON1,APP,COL7A1,PPP2R1A,SERPINB6,GPI,SERPINF1,NRP1,YWHAE,SEMA7A,GAPDH,ETF1,IPO7,INHBA,TIMP1,GBA,WARS,USP5,ILF3,LGMN,CORO1C,USP14,EIF3B,PA2G4,GSN,G6PD,XRCC6,PSME1,S…
GO:BP	blood vessel morphogenesis	GO:0048514	6.42855e-20	619	76	FN1,C3,FLNA,MYH9,PXDN,MMP2,COL3A1,TGFBI,ANPEP,ENPP2,THBS2,DCN,SERPINE1,EMILIN1,ECM1,PGK1,LOXL2,NCL,FAP,CHI3L1,SERPINF1,FKBP10,HSPG2,NRP1,SPARC,EMILIN2,COMP,COL4A2,MFGE8,WARS,ANXA1,THBS1,GRN,ERAP1,LRP1,YWHAZ,CLIC4,B4GALT1,EFEMP2,COL18A1,PDGFRB,COL8A1,LOX,PRCP,RNH1,SFRP2,SRPX2,COL15A1,IL6,STAT1,NRP2,RTN4,PDGFRA,DAG1,PKM,GPNMB,SLIT2,COL4A1,MMP14,ITGB1,HMOX1,CDH13,ENG,TGFBR3,THY1,HSPB1,JUP,APOE,PARVA…
GO:BP	regulation of cell motility	GO:2000145	2.04979e-19	988	98	FN1,FLNA,COL1A1,LAMA4,VCL,MMP2,COL3A1,ENPP2,LAMB1,ACTN4,HSPA5,MSN,SERPINE2,DCN,SERPINE1,EMILIN1,ECM1,CALR,GAS6,APP,PODN,GPI,SERPINF1,NRP1,SPARC,EMILIN2,SEMA7A,TNFAIP6,TIMP1,DPP4,LGMN,ANXA1,CORO1C,DPYSL3,THBS1,GRN,RDX,SOD2,LRP1,CLIC4,LAMA2,IGFBP3,PDGFRB,PLAU,CDH11,CSF1,PRCP,FAM49B,MAPK1,STC1,SFRP2,SRPX2,HMGB1,RCC2,FBLN1,IL6,NRP2,APEX1,RTN4,PDGFRA,LGALS3,TNC,MMP9,CORO1A,DAG1,GPNMB,PDGFD,SLIT2,FERMT…
GO:BP	anatomical structure formation involved in morphogenesis	GO:0048646	3.96333e-19	1174	108	PLEC,FN1,C3,FLNA,COL12A1,COL1A1,MYH9,COL6A1,PXDN,MMP2,COL3A1,TGFBI,ANPEP,FLNC,SPTBN1,ENPP2,LAMB1,ACTN1,THBS2,CD109,COL5A2,DCN,SERPINE1,EMILIN1,ECM1,PGK1,LOXL2,NCL,FAP,TXNRD1,CHI3L1,HTRA1,COL7A1,GPI,SERPINF1,HSPG2,NRP1,SPARC,EMILIN2,WDR1,COL4A2,INHBA,MFGE8,EXT2,GBA,WARS,ANXA1,PTK7,THBS1,GRN,ERAP1,YWHAZ,CLIC4,B4GALT1,COL18A1,PDGFRB,COL8A1,EXT1,CAPN2,CDH11,PRCP,RNH1,MMP8,MAPK1,FAM20C,SFRP2,SRPX2,COL…
GO:BP	regulation of locomotion	GO:0040012	4.35283e-19	1033	100	FN1,FLNA,COL1A1,LAMA4,VCL,MMP2,COL3A1,ENPP2,LAMB1,ACTN4,HSPA5,MSN,SERPINE2,DCN,SERPINE1,EMILIN1,ECM1,CALR,GAS6,VPS35,APP,PODN,GPI,SERPINF1,NRP1,SPARC,EMILIN2,SEMA7A,TNFAIP6,TIMP1,DPP4,LGMN,ANXA1,CORO1C,USP14,DPYSL3,THBS1,GRN,RDX,SOD2,LRP1,CLIC4,LAMA2,IGFBP3,PDGFRB,PLAU,CDH11,CSF1,PRCP,FAM49B,MAPK1,STC1,SFRP2,SRPX2,HMGB1,RCC2,FBLN1,IL6,NRP2,APEX1,RTN4,PDGFRA,LGALS3,TNC,MMP9,CORO1A,DAG1,GPNMB,PDGFD…
GO:BP	carbohydrate metabolic process	GO:0005975	7.72443e-19	569	71	CLTC,LDHA,DDB1,ENO1,ALDOA,PGK1,PGAM1,MANBA,HEXA,CHI3L1,GANAB,HEXB,APP,AKR1B1,GBE1,TPI1,GPI,MAN1A1,MDH2,UGP2,PGD,GOT1,GAPDH,EXT2,IDH1,PGM1,TALDO1,G6PD,AKR1A1,MDH1,ALDOC,MAN2A1,IGFBP3,B4GALT1,CHID1,MAN2B1,AP2A1,EXT1,PYGB,FUCA2,MAN2B2,GLB1,GLO1,PGM2,SIAE,ENO2,ME1,GSTO1,UGDH,PKM,IGFBP4,IDUA,C1QTNF1,NAGK,HK1,CS,NEU1,FUCA1,GAA,ENO3,SLC3A2,PGLS,PGM3,GNPTG,GCLC,PYGL,NAGA,NNMT,CHI3L2,POFUT1,DMD
GO:BP	tube development	GO:0035295	3.89941e-18	1082	101	FN1,C3,FLNA,MYH9,PXDN,MMP2,COL3A1,TGFBI,ANPEP,ENPP2,THBS2,SERPINE2,PLOD3,DCN,SERPINE1,EMILIN1,ECM1,PGK1,LOXL2,NCL,FAP,CHI3L1,AKR1B1,SERPINF1,FKBP10,HSPG2,NRP1,SPARC,EMILIN2,LTA4H,COMP,COL4A2,MFGE8,WARS,ANXA1,PTK7,THBS1,GRN,ERAP1,MME,MAN2A1,LRP1,YWHAZ,CLIC4,B4GALT1,EFEMP2,COL18A1,PDGFRB,COL8A1,EXT1,LOX,CSF1,PRCP,CTSZ,ATP6AP2,RNH1,MAPK1,SFRP2,LIPA,SRPX2,COL15A1,IL6,STAT1,NRP2,RTN4,PDGFRA,DAG1,CRLF1…
GO:BP	macromolecule catabolic process	GO:0009057	4.02862e-18	1397	118	FLNA,MMP2,VIM,HSP90B1,VCP,HSPA5,MSN,SERPINE2,HSPA8,DDB1,HSP90AA1,PAPPA,HSP90AB1,CTSB,XPO1,CALR,SF3B3,FAP,UBA1,VPS35,CLU,CTSD,MANBA,HEXA,CHI3L1,PABPC1,HEXB,NAGLU,TPP1,GNS,MAN1A1,PDCD6IP,ETF1,PSMA7,CTSF,TIMP1,GBA,USP5,LGMN,USP14,PSME1,DPP3,RDX,PSMD2,CTSL,MME,PSMA1,PSMA4,CTSC,UGGT1,TIMP2,LRP1,CTSA,HNRNPD,PSMA6,PSMB1,CTSK,DNAJC3,CUL1,DPP7,EZR,NPM1,EXT1,SND1,CAPN2,CLN5,KHSRP,PSME2,CAPN1,PYGB,IDE,PSMA5…
GO:BP	multicellular organismal process	GO:0032501	5.23795e-18	7716	376	PLEC,FN1,C3,FLNA,COL12A1,COL1A2,COL1A1,MYH9,COL6A1,LAMA4,TLN1,VCL,PXDN,CLTC,MMP2,VIM,IQGAP1,COL3A1,LAMB2,TGFBI,LAMC1,ANPEP,NID1,SPTBN1,ENPP2,LAMB1,THBS2,HSPA5,CD109,MSN,COL5A2,SERPINE2,PLOD3,DCN,HSP90AA1,PAPPA,SERPINE1,EMILIN1,HSP90AB1,ECM1,SERPINH1,ENO1,CTSB,ALDOA,PLS3,DPYSL2,CLSTN1,PGK1,CALR,LOXL2,GAS6,NCL,FAP,FBN1,VPS35,CLU,PTX3,PSAP,ANXA6,LTBP1,COPA,TXNRD1,HEXA,CHI3L1,FASN,SERPING1,HEXB,HSPD1…
GO:BP	locomotion	GO:0040011	5.76916e-18	1365	116	PLEC,FN1,FLNA,COL1A1,LAMA4,VCL,MMP2,COL3A1,LAMB2,ENPP2,LAMB1,ACTN4,HSPA5,MSN,SERPINE2,DCN,SERPINE1,EMILIN1,ECM1,DPYSL2,CALR,GAS6,VPS35,APP,PODN,GPI,SERPINF1,NRP1,SPARC,EMILIN2,SEMA7A,WDR1,TNFAIP6,PPIB,TIMP1,DPP4,LGMN,ANXA1,PTK7,CORO1C,USP14,DPYSL3,THBS1,GRN,RDX,SOD2,LRP1,CLIC4,LAMA2,IGFBP3,PPIA,B4GAT1,PDGFRB,EXT1,PLAU,LOX,CDH11,CSF1,PRCP,FAM49B,MAPK1,STC1,SFRP2,SRPX2,HMGB1,RCC2,FBLN1,IL6,NRP2,APE…
GO:BP	angiogenesis	GO:0001525	6.0789e-18	530	67	FN1,C3,FLNA,MYH9,PXDN,MMP2,TGFBI,ANPEP,ENPP2,THBS2,DCN,SERPINE1,EMILIN1,ECM1,PGK1,LOXL2,NCL,FAP,CHI3L1,SERPINF1,HSPG2,NRP1,SPARC,EMILIN2,COL4A2,MFGE8,WARS,ANXA1,THBS1,GRN,ERAP1,YWHAZ,CLIC4,B4GALT1,COL18A1,PDGFRB,COL8A1,PRCP,RNH1,SFRP2,SRPX2,COL15A1,IL6,STAT1,NRP2,RTN4,PDGFRA,DAG1,PKM,GPNMB,SLIT2,COL4A1,MMP14,ITGB1,HMOX1,CDH13,ENG,THY1,HSPB1,JUP,PARVA,RECK,AGT,POFUT1,DDAH1,NOV,PTGIS
GO:BP	positive regulation of cellular component organization	GO:0051130	1.3895e-17	1119	102	FN1,C3,FLNA,ENPP2,MMP1,VCP,THBS2,HSPA5,MSN,MMP3,CAND1,DCN,HSP90AA1,SERPINE1,EMILIN1,CLSTN1,CALR,CCT2,GAS6,VPS35,CLU,PTX3,CCT7,ACTR3,TCP1,APP,ARPC2,CCT6A,CCT3,HNRNPK,HNRNPA2B1,SERPINF1,CCT8,NRP1,SEMA7A,FSCN1,WDR1,PDCD6IP,GBA,LCP1,WARS,CCT4,ANXA1,PTK7,CORO1C,ACTR2,DPYSL3,GSN,CCT5,GRN,LRP1,GDI1,HNRNPD,EFEMP2,XRCC5,AP2M1,PDGFRB,RPS3,SMPD1,CAPN2,MAPK1,PCSK9,SRPX2,COL16A1,IL6,DNM2,LGALS3,PAFAH1B1,RUVBL…
GO:BP	animal organ development	GO:0048513	1.46316e-17	3128	198	COL6A3,PLEC,FN1,FLNA,COL1A2,COL1A1,PXDN,MMP2,VIM,IQGAP1,COL3A1,LAMB2,TGFBI,LAMC1,NID1,LAMB1,HSPA5,CD109,MSN,COL5A2,SERPINE2,FLNB,PLOD3,DCN,SERPINE1,EMILIN1,HSP90AB1,ECM1,SERPINH1,CTSB,PLS3,DPYSL2,CALR,LOXL2,GAS6,FBN1,PTX3,PSAP,ANXA6,CHI3L1,HTRA1,FASN,PAM,APP,AKR1B1,BMP1,NAGLU,SERPINF1,UGP2,HSPG2,EFEMP1,NRP1,YWHAE,SEMA7A,LTA4H,COMP,TNFAIP6,PPIB,TNFRSF11B,CPE,INHBA,EXT2,TIMP1,GBA,LCP1,RCN1,IDH1,ANX…
GO:BP	negative regulation of protein metabolic process	GO:0051248	2.80634e-17	1004	95	COL6A3,PLEC,FLNA,CD109,SERPINE2,IPO5,SERPINE1,EMILIN1,HSP90AB1,ECM1,SERPINH1,CTSB,CALR,SF3B3,GAS6,NCL,VPS35,CLU,PTX3,MVP,PABPC1,SERPING1,SPON1,APP,COL7A1,PPP2R1A,SERPINB6,GPI,SERPINF1,YWHAE,GAPDH,IPO7,TIMP1,GBA,WARS,ILF3,CORO1C,USP14,G6PD,SPOCK1,THBS1,TIMP2,LRP1,CTSA,HNRNPD,IGFBP3,DNAJC3,PICALM,PPIA,PI16,NPM1,RPS3,PLAU,SMPD1,KHSRP,EIF2S1,PEBP1,CTSZ,GSTP1,APLP2,SFRP2,OTUB1,FBLN1,RTN4,SERPINB7,LGAL…
GO:BP	regulation of cell death	GO:0010941	2.92621e-17	1648	129	FLNA,MMP2,HSP90B1,VCP,ACTN4,ACTN1,HSPA5,P4HB,DDB1,MMP3,HSP90AA1,SERPINE1,EMILIN1,HSP90AB1,PDIA3,ENO1,CTSB,CALR,GAS6,FAP,VPS35,CLU,CTSD,HTRA1,HSPD1,TCP1,AKR1B1,FSTL1,ANXA5,GBE1,PPP2R1A,HNRNPK,GPI,SERPINF1,NRP1,EMILIN2,COMP,HYOU1,TXNDC5,INHBA,TIMP1,GBA,LGMN,ANXA1,PA2G4,GSN,G6PD,THBS1,GRN,SRPX,SOD2,CTSC,LRP1,SFPQ,ARHGDIA,YWHAZ,CD248,IGFBP3,B4GALT1,DNAJC3,PICALM,PPIA,ASAH1,NPM1,PDGFRB,RPS3,HSPA9,CFL1…
GO:BP	tissue development	GO:0009888	5.05925e-17	2008	146	PLEC,FN1,C3,FLNA,COL12A1,COL1A2,COL1A1,COL6A1,VCL,MMP2,VIM,IQGAP1,COL3A1,LAMB2,TGFBI,LAMC1,LAMB1,PLOD1,CD109,MSN,COL5A2,SERPINE2,FLNB,PLOD3,SERPINE1,ECM1,SERPINH1,CTSB,PGK1,CALR,LOXL2,GAS6,PSAP,ANXA6,TXNRD1,CHI3L1,FASN,AKR1B1,COL7A1,FSTL1,BMP1,GPI,TPP1,HSPG2,EFEMP1,NRP1,SEMA7A,LTA4H,COMP,WDR1,COL4A2,INHBA,EXT2,TIMP1,ANXA1,BGN,PTK7,CORO1C,G6PD,RDX,ALDOC,PRMT1,CLIC4,LAMA2,B4GALT1,CTSK,EFEMP2,COL18A…
GO:BP	response to abiotic stimulus	GO:0009628	2.52501e-16	1146	101	PLEC,COL1A1,MMP2,COL3A1,HSP90B1,MMP1,VCP,ACTN4,PLOD1,HSPA5,SERPINE2,P4HB,DDB1,MMP3,HSP90AA1,HSP90AB1,ENO1,PGK1,NPEPPS,CALR,LOXL2,CHI3L1,HSPD1,PAM,APP,AKR1B1,SERPINB6,GPI,SERPINF1,YWHAE,IGFBP7,HYOU1,TIMP1,GBA,DPP4,LGMN,ANXA1,GSN,PLOD2,XRCC6,THBS1,SOD2,MME,ADSS,HNRNPD,DNAJC3,XRCC5,NPM1,PDGFRB,EXT1,VASN,PLAU,SMPD1,CAPN2,ATP6V1A,EIF2S1,CSF1,STC1,SFRP2,PCNA,ARSA,STAT1,STC2,SOD3,CTSS,DNM2,RTN4,RUVBL2,C…
GO:BP	collagen metabolic process	GO:0032963	5.23181e-16	103	29	COL1A2,COL1A1,MMP2,VIM,MMP1,PLOD3,MMP3,EMILIN1,SERPINH1,CTSB,PCOLCE,FAP,INHBA,CTSL,PEPD,CTSK,MRC2,PDGFRB,MMP8,IL6,CTSS,SERPINB7,MMP9,MFAP4,MMP14,ITGB1,ENG,COL5A1,TGFB1
GO:BP	regulation of developmental process	GO:0050793	7.68744e-16	2482	165	FN1,C3,FLNA,COL1A1,MYH9,LAMA4,VCL,LAMB2,LAMC1,NID1,ENPP2,LAMB1,THBS2,CD109,MSN,COL5A2,SERPINE2,DDB1,DCN,SERPINE1,EMILIN1,HSP90AB1,ECM1,ALDOA,DPYSL2,CLSTN1,PGK1,CALR,LOXL2,GAS6,FBN1,VPS35,CHI3L1,HEXB,APP,BMP1,PPP2R1A,SERPINF1,HSPG2,EFEMP1,NRP1,SPARC,EMILIN2,SEMA7A,COMP,WDR1,COL4A2,TNFAIP6,PPIB,TNFRSF11B,VAT1,INHBA,WARS,LGMN,ANXA1,PTK7,CORO1C,PA2G4,G6PD,XRCC6,THBS1,GRN,RDX,ERAP1,SOD2,MME,CTSC,MAN2A…
GO:BP	regulation of cell adhesion	GO:0030155	1.10898e-15	778	79	FN1,FLNA,COL1A1,LAMA4,TLN1,VCL,MMP2,LAMB2,TGFBI,LAMC1,NID1,LAMB1,ACTN4,SERPINE2,P4HB,FBLN2,SERPINE1,EMILIN1,CCDC80,CALR,HSPD1,ARPC2,PPP2R1A,NRP1,EMILIN2,DPP4,ANXA1,CORO1C,SPOCK1,THBS1,RDX,RSU1,ARHGDIA,LAMA2,EFEMP2,RPS3,COL8A1,PLAU,VIT,CSF1,FAM49B,SFRP2,LGALS1,HMGB1,RCC2,COL16A1,FBLN1,IL6,DNM2,PNP,LGALS3,TNC,IL4I1,CORO1A,DAG1,EDIL3,GPNMB,C1QTNF1,FERMT2,MMP14,CDH13,TFRC,CD44,ADAM10,ENG,PRDX2,B2M,TH…
GO:BP	cellular developmental process	GO:0048869	1.14366e-15	4344	243	PLEC,FN1,C3,FLNA,COL12A1,COL1A1,MYH9,COL6A1,LAMA4,VCL,CLTC,EEF2,MMP2,VIM,IQGAP1,COL3A1,LAMB2,TGFBI,LAMC1,ANPEP,NID1,FLNC,ENPP2,LAMB1,ACTN4,ACTN1,HSPA5,CD109,MSN,COL5A2,SERPINE2,FLNB,PLOD3,DDB1,CAND1,HSP90AA1,SERPINE1,HSP90AB1,ECM1,SERPINH1,CTSB,DPYSL2,PGK1,CALR,LOXL2,GAS6,FBN1,CLU,PTX3,PSAP,ANXA6,HEXA,HTRA1,FASN,HEXB,APP,AKR1B1,COL7A1,FSTL1,BMP1,PPP2R1A,NAGLU,TPP1,SERPINF1,HSPG2,EFEMP1,NRP1,YWHAE…
GO:BP	cell death	GO:0008219	1.6889e-15	2129	148	FLNA,MMP2,HSP90B1,VCP,ACTN4,ACTN1,HSPA5,P4HB,DDB1,MMP3,HSP90AA1,SERPINE1,EMILIN1,HSP90AB1,PDIA3,ENO1,CTSB,CALR,GAS6,FAP,VPS35,CLU,ANXA6,CTSD,CHI3L1,HTRA1,HSPD1,TCP1,APP,AKR1B1,FSTL1,ANXA5,GBE1,PPP2R1A,HNRNPK,GPI,SERPINF1,NRP1,EMILIN2,COMP,PDCD6IP,HYOU1,GAPDH,TNFRSF11B,TXNDC5,INHBA,TIMP1,GBA,LGMN,ANXA1,PA2G4,GSN,G6PD,THBS1,GRN,SRPX,SOD2,CTSL,CTSC,LRP1,SFPQ,ARHGDIA,YWHAZ,CD248,IGFBP3,B4GALT1,DNAJC3…
GO:BP	small molecule metabolic process	GO:0044281	2.90502e-15	1865	135	C3,VCP,ACLY,HSPA8,TKT,LDHA,PLOD3,DDB1,NAMPT,ENO1,ALDOA,PGK1,PGAM1,HEXA,FASN,HEXB,PAM,APP,AKR1B1,LDHB,TPI1,GPI,MDH2,PLTP,UGP2,PGD,CARS,GOT2,PSAT1,LTA4H,GOT1,GAPDH,AHCY,GBA,WARS,LGMN,IDH1,ANXA1,PGM1,PLOD2,TALDO1,G6PD,AKR1A1,DKK3,MDH1,MME,ALDOC,PEPD,MAN2A1,UGGT1,ADSS,IGFBP3,FH,B4GALT1,ASAH1,ACO2,MAN2B1,ADH5,SMPD1,ATP6V1A,YARS,OLA1,SCPEP1,GSTP1,MAPK1,MOXD1,PCSK9,FUCA2,MAN2B2,PAICS,CA12,GLB1,BTD,GLO1,…
GO:BP	regulation of programmed cell death	GO:0043067	6.01272e-15	1491	116	FLNA,MMP2,HSP90B1,VCP,ACTN4,ACTN1,HSPA5,P4HB,DDB1,HSP90AA1,SERPINE1,EMILIN1,HSP90AB1,PDIA3,ENO1,CTSB,CALR,GAS6,FAP,CLU,CTSD,HTRA1,HSPD1,TCP1,AKR1B1,FSTL1,ANXA5,GBE1,PPP2R1A,HNRNPK,GPI,NRP1,EMILIN2,COMP,HYOU1,TXNDC5,INHBA,TIMP1,GBA,LGMN,ANXA1,PA2G4,GSN,G6PD,THBS1,GRN,SRPX,SOD2,CTSC,SFPQ,ARHGDIA,YWHAZ,CD248,IGFBP3,B4GALT1,DNAJC3,PPIA,ASAH1,NPM1,PDGFRB,RPS3,HSPA9,CFL1,SMPD1,CAPN2,LOX,EIF2S1,GSTP1,PC…
GO:BP	response to external stimulus	GO:0009605	6.25316e-15	2900	181	PLEC,C3,FLNA,COL1A1,MMP2,VIM,LAMB2,CFH,ENPP2,CFB,HSPA5,CD109,C1R,SERPINE2,HSPA8,C1S,FLNB,MMP3,HSP90AA1,SERPINE1,EMILIN1,CCDC80,ENO1,DPYSL2,CALR,GAS6,FAP,VPS35,CLU,PTX3,EEF1G,CHI3L1,ACTR3,HTRA1,SERPING1,HSPD1,APP,GPI,SERPINF1,MASP1,NRP1,EMILIN2,SEMA7A,TNFAIP6,GAPDH,PPIB,TNFRSF11B,IPO7,GBA,DPP4,ILF3,LGMN,ANXA1,PTK7,USP14,ACTR2,GSN,G6PD,XRCC6,CCT5,THBS1,GRN,ERAP1,SOD2,PSMA1,CTSC,SPON2,SFPQ,LAMA2,PSM…
GO:BP	regulation of cell-substrate adhesion	GO:0010810	8.68324e-15	216	39	FN1,FLNA,COL1A1,TLN1,VCL,NID1,ACTN4,P4HB,FBLN2,SERPINE1,EMILIN1,CCDC80,CALR,ARPC2,NRP1,CORO1C,SPOCK1,THBS1,RSU1,EFEMP2,COL8A1,PLAU,VIT,CSF1,RCC2,COL16A1,FBLN1,DNM2,DAG1,EDIL3,FERMT2,MMP14,CDH13,THY1,JUP,CRKL,PPM1F,DMD,ECM2
GO:BP	regulation of apoptotic process	GO:0042981	9.01805e-15	1459	114	FLNA,MMP2,HSP90B1,VCP,ACTN4,ACTN1,HSPA5,P4HB,DDB1,HSP90AA1,SERPINE1,EMILIN1,HSP90AB1,PDIA3,ENO1,CTSB,CALR,GAS6,FAP,CLU,CTSD,HTRA1,HSPD1,TCP1,AKR1B1,FSTL1,ANXA5,GBE1,PPP2R1A,HNRNPK,GPI,NRP1,EMILIN2,COMP,HYOU1,TXNDC5,INHBA,TIMP1,GBA,LGMN,ANXA1,PA2G4,GSN,G6PD,THBS1,GRN,SRPX,SOD2,CTSC,SFPQ,ARHGDIA,YWHAZ,CD248,IGFBP3,B4GALT1,DNAJC3,PPIA,NPM1,PDGFRB,RPS3,HSPA9,CFL1,SMPD1,CAPN2,LOX,EIF2S1,GSTP1,PCSK9,SF…
GO:BP	cell differentiation	GO:0030154	1.059e-14	4318	239	PLEC,FN1,C3,FLNA,COL12A1,COL1A1,MYH9,COL6A1,LAMA4,VCL,CLTC,EEF2,MMP2,VIM,IQGAP1,COL3A1,LAMB2,TGFBI,LAMC1,ANPEP,NID1,FLNC,LAMB1,ACTN4,ACTN1,HSPA5,CD109,MSN,COL5A2,SERPINE2,FLNB,PLOD3,DDB1,CAND1,HSP90AA1,SERPINE1,HSP90AB1,ECM1,SERPINH1,CTSB,DPYSL2,PGK1,CALR,LOXL2,GAS6,FBN1,CLU,PTX3,PSAP,ANXA6,HEXA,HTRA1,FASN,HEXB,APP,AKR1B1,COL7A1,FSTL1,BMP1,PPP2R1A,NAGLU,TPP1,SERPINF1,HSPG2,EFEMP1,NRP1,YWHAE,SDF4,…
GO:BP	protein catabolic process	GO:0030163	1.12577e-14	1041	92	FLNA,MMP2,HSP90B1,VCP,HSPA5,MSN,SERPINE2,HSPA8,DDB1,HSP90AA1,PAPPA,HSP90AB1,CTSB,XPO1,CALR,SF3B3,FAP,UBA1,VPS35,CLU,CTSD,MANBA,NAGLU,TPP1,MAN1A1,PDCD6IP,PSMA7,CTSF,TIMP1,GBA,USP5,LGMN,USP14,PSME1,DPP3,RDX,PSMD2,CTSL,MME,PSMA1,PSMA4,CTSC,UGGT1,TIMP2,LRP1,CTSA,PSMA6,PSMB1,CTSK,DNAJC3,CUL1,DPP7,EZR,EXT1,CAPN2,CLN5,PSME2,IDE,PSMA5,CTSZ,SGSH,PCSK9,PSMD6,GLB1,CTSS,PSMB7,PSMD7,PSMD1,PARK7,COPS3,PSMB4,GP…
GO:BP	wound healing	GO:0042060	1.34931e-14	443	56	PLEC,FN1,FLNA,COL1A1,MYH9,TLN1,VCL,COL3A1,CD109,SERPINE2,SERPINE1,EMILIN1,GAS6,FAP,ANXA6,SERPING1,ANXA5,FKBP10,EMILIN2,COMP,TIMP1,ANXA1,PTK7,THBS1,CLIC1,B4GALT1,PPIA,PROS1,PDGFRB,EXT1,PLAU,SMPD1,LOX,PRCP,FBLN1,IL6,PDGFRA,DAG1,AXL,C1QTNF1,FERMT2,PROCR,NACA,ITGB1,HMOX1,CD44,ENG,PRDX2,HSPB1,APOE,MYOF,TFPI,COL5A1,TGFB1,AHNAK,CORO1B
GO:BP	regulation of multicellular organismal process	GO:0051239	3.77781e-14	3021	184	FN1,C3,FLNA,COL1A1,LAMA4,VCL,MMP2,IQGAP1,SPTBN1,ENPP2,THBS2,CD109,SERPINE2,DCN,HSP90AA1,SERPINE1,EMILIN1,HSP90AB1,ECM1,ENO1,CLSTN1,PGK1,CALR,LOXL2,GAS6,FAP,FBN1,VPS35,CLU,ANXA6,LTBP1,CHI3L1,SERPING1,HSPD1,APP,ANXA5,BMP1,HNRNPK,GPI,SERPINF1,HSPG2,EFEMP1,NRP1,SPARC,YWHAE,EMILIN2,SEMA7A,COMP,COL4A2,TNFAIP6,GAPDH,PPIB,TNFRSF11B,INHBA,TIMP1,GBA,WARS,DPP4,LGMN,ANXA1,CORO1C,LUM,G6PD,XRCC6,THBS1,GRN,ERAP…
GO:BP	response to wounding	GO:0009611	3.85405e-14	576	64	PLEC,FN1,FLNA,COL1A1,MYH9,TLN1,VCL,MMP2,COL3A1,LAMB2,CD109,SERPINE2,SERPINE1,EMILIN1,GAS6,FAP,ANXA6,SERPING1,ANXA5,FKBP10,NRP1,EMILIN2,COMP,TIMP1,ANXA1,PTK7,DPYSL3,THBS1,GRN,SOD2,CLIC1,B4GALT1,PPIA,PROS1,PDGFRB,EXT1,PLAU,SMPD1,LOX,PRCP,FBLN1,IL6,PDGFRA,TNC,DAG1,AXL,C1QTNF1,FERMT2,PROCR,NACA,ITGB1,HMOX1,CD44,ENG,PRDX2,THY1,HSPB1,APOE,MYOF,TFPI,COL5A1,TGFB1,AHNAK,CORO1B
GO:BP	negative regulation of cellular process	GO:0048523	4.87181e-14	4753	254	PLEC,FN1,FLNA,COL1A1,MYH9,VCL,PXDN,CLTC,SPTAN1,MMP2,VIM,IQGAP1,COL3A1,TGFBI,QSOX1,HSP90B1,SPTBN1,VCP,ACTN4,HSPA5,CD109,COL5A2,SERPINE2,HSPA8,DDB1,MMP3,DCN,IPO5,SERPINE1,AEBP1,EMILIN1,HSP90AB1,GDI2,ECM1,ENO1,CALR,LOXL2,GAS6,NCL,FAP,FBN1,VPS35,CLU,MVP,ANXA6,LTBP1,HTRA1,PABPC1,HSPD1,APP,AKR1B1,FSTL1,ANXA5,GBE1,PODN,PPP2R1A,HNRNPK,GPI,HNRNPA2B1,SERPINF1,EFEMP1,NRP1,SPARC,YWHAE,IGFBP7,EMILIN2,SEMA7A,E…
GO:BP	extracellular matrix assembly	GO:0085029	5.11253e-14	49	20	COL1A2,PXDN,COL3A1,LAMB2,QSOX1,LAMB1,PLOD3,EMILIN1,GAS6,FKBP10,EFEMP2,LOX,ANTXR1,FBLN5,DAG1,MFAP4,ELN,NTNG1,AGT,TGFB1
GO:BP	tube morphogenesis	GO:0035239	5.57497e-14	867	81	FN1,C3,FLNA,MYH9,PXDN,MMP2,COL3A1,TGFBI,ANPEP,ENPP2,THBS2,DCN,SERPINE1,EMILIN1,ECM1,PGK1,LOXL2,NCL,FAP,CHI3L1,SERPINF1,FKBP10,HSPG2,NRP1,SPARC,EMILIN2,COMP,COL4A2,MFGE8,WARS,ANXA1,PTK7,THBS1,GRN,ERAP1,LRP1,YWHAZ,CLIC4,B4GALT1,EFEMP2,COL18A1,PDGFRB,COL8A1,EXT1,LOX,CSF1,PRCP,CTSZ,RNH1,SFRP2,SRPX2,COL15A1,IL6,STAT1,NRP2,RTN4,PDGFRA,DAG1,PKM,GPNMB,SLIT2,COL4A1,MMP14,ITGB1,HMOX1,CDH13,ENG,TGFBR3,THY1,…
GO:BP	programmed cell death	GO:0012501	7.87264e-14	1961	136	FLNA,MMP2,HSP90B1,VCP,ACTN4,ACTN1,HSPA5,P4HB,DDB1,HSP90AA1,SERPINE1,EMILIN1,HSP90AB1,PDIA3,ENO1,CTSB,CALR,GAS6,FAP,VPS35,CLU,ANXA6,CTSD,CHI3L1,HTRA1,HSPD1,TCP1,APP,AKR1B1,FSTL1,ANXA5,GBE1,PPP2R1A,HNRNPK,GPI,NRP1,EMILIN2,COMP,PDCD6IP,HYOU1,GAPDH,TNFRSF11B,TXNDC5,INHBA,TIMP1,GBA,LGMN,ANXA1,PA2G4,GSN,G6PD,THBS1,GRN,SRPX,SOD2,CTSL,CTSC,SFPQ,ARHGDIA,YWHAZ,CD248,IGFBP3,B4GALT1,DNAJC3,PPIA,CUL1,ASAH1,NP…
GO:BP	negative regulation of biological process	GO:0048519	8.07871e-14	5932	298	COL6A3,PLEC,FN1,FLNA,COL1A1,MYH9,LAMA4,VCL,PXDN,CLTC,SPTAN1,MMP2,VIM,IQGAP1,COL3A1,TGFBI,QSOX1,HSP90B1,SPTBN1,VCP,ACTN4,THBS2,HSPA5,CD109,COL5A2,SERPINE2,HSPA8,DDB1,MMP3,DCN,IPO5,SERPINE1,AEBP1,EMILIN1,HSP90AB1,GDI2,ECM1,SERPINH1,ENO1,CTSB,PGK1,CALR,SF3B3,LOXL2,GAS6,NCL,FAP,FBN1,VPS35,CLU,PTX3,MVP,ANXA6,LTBP1,HTRA1,PABPC1,SERPING1,HSPD1,SPON1,APP,AKR1B1,COL7A1,FSTL1,ANXA5,GBE1,PODN,PPP2R1A,HNRNPK…
GO:BP	cellular response to endogenous stimulus	GO:0071495	1.13133e-13	1469	112	FLNA,COL1A2,COL1A1,COL6A1,MMP2,VIM,IQGAP1,COL3A1,HSP90B1,HSPA5,CD109,COL5A2,HSPA8,DCN,IPO5,EMILIN1,HSP90AB1,CTSB,LTBP2,CALR,GAS6,NCL,FBN1,VPS35,CTSD,LTBP1,HTRA1,APP,FSTL1,SERPINF1,NRP1,IGFBP7,COMP,COL4A2,GOT1,TNFAIP6,INHBA,EXT2,LGMN,ANXA1,DKK3,THBS1,RDX,CTSL,LRP1,HNRNPD,CTSK,EZR,PDGFRB,FMOD,EXT1,VASN,CAPN2,LOX,CSF1,IDE,PRCP,MAPK1,STC1,FAM20C,PCSK9,SFRP2,HNRNPAB,COL16A1,STAT1,NRP2,CTSS,APEX1,DNM2,…
GO:BP	regulation of response to stimulus	GO:0048583	1.7499e-13	4013	223	FN1,C3,FLNA,COL1A1,PXDN,IQGAP1,COL3A1,LAMB2,CFH,LAMC1,NID1,SPTBN1,LAMB1,VCP,ACTN4,CFB,HSPA5,CD109,C1R,SERPINE2,C1S,P4HB,MMP3,DCN,HSP90AA1,SERPINE1,EMILIN1,HSP90AB1,PDIA3,ECM1,ENO1,CALR,SF3B3,GAS6,NCL,FAP,FBN1,VPS35,CLU,MVP,CTSD,LTBP1,CHI3L1,HTRA1,SERPING1,HSPD1,APP,FSTL1,PPP2R1A,HNRNPK,SERPINF1,MASP1,NRP1,IGFBP7,EMILIN2,SEMA7A,EIF3A,TNFAIP6,HYOU1,GAPDH,INHBA,TIMP1,GBA,DPP4,LGMN,ANXA1,PTK7,USP14,A…
GO:BP	positive regulation of biological process	GO:0048518	2.45454e-13	6358	312	FN1,C3,FLNA,COL1A1,MYH9,EEF2,MMP2,VIM,IQGAP1,COL3A1,LAMB2,CFH,LAMC1,NID1,SPTBN1,ENPP2,LAMB1,MMP1,VCP,ACTN4,ACTN1,CFB,THBS2,HSPA5,MSN,C1R,SERPINE2,HSPA8,C1S,P4HB,DDB1,FBLN2,MMP3,CAND1,DCN,HSP90AA1,IPO5,SERPINE1,EMILIN1,HSP90AB1,PDIA3,ECM1,CCDC80,NAMPT,ENO1,CLSTN1,NPEPPS,CALR,SF3B3,LOXL2,CCT2,GAS6,NCL,FAP,VPS35,CLU,PTX3,CTSD,CCT7,CHI3L1,ACTR3,HTRA1,PABPC1,SERPING1,HEXB,HSPD1,TCP1,SPON1,APP,ARPC2,CC…
GO:BP	response to oxygen-containing compound	GO:1901700	2.48783e-13	1796	127	PLEC,FLNA,COL1A2,COL1A1,COL6A1,MMP2,VIM,COL6A2,IQGAP1,COL3A1,HSP90B1,VCP,HSPA5,MSN,COL5A2,MMP3,HSP90AA1,PAPPA,IPO5,SERPINE1,CALR,GAS6,NCL,FBN1,VPS35,CTSD,PAM,APP,GPI,MAN1A1,SERPINF1,GOT2,IGFBP7,LTA4H,GOT1,INHBA,TIMP1,GBA,LGMN,ANXA1,PTK7,G6PD,AKR1A1,THBS1,SOD2,LRP1,SPON2,GDI1,HNRNPD,CLIC4,CTSK,PRDX1,XRCC5,EZR,PDGFRB,RPS3,EXT1,NUDC,ADH5,SMPD1,CAPN2,FBLN5,CSF1,IDE,GSTP1,MAPK1,STC1,PCSK9,HNRNPAB,HMGB…
GO:BP	apoptotic process	GO:0006915	2.77767e-13	1905	132	FLNA,MMP2,HSP90B1,VCP,ACTN4,ACTN1,HSPA5,P4HB,DDB1,HSP90AA1,SERPINE1,EMILIN1,HSP90AB1,PDIA3,ENO1,CTSB,CALR,GAS6,FAP,VPS35,CLU,ANXA6,CTSD,CHI3L1,HTRA1,HSPD1,TCP1,APP,AKR1B1,FSTL1,ANXA5,GBE1,PPP2R1A,HNRNPK,GPI,NRP1,EMILIN2,COMP,PDCD6IP,HYOU1,GAPDH,TNFRSF11B,TXNDC5,INHBA,TIMP1,GBA,LGMN,ANXA1,PA2G4,GSN,G6PD,THBS1,GRN,SRPX,SOD2,CTSL,CTSC,SFPQ,ARHGDIA,YWHAZ,CD248,IGFBP3,B4GALT1,DNAJC3,PPIA,CUL1,NPM1,PDG…
GO:BP	regulation of biological quality	GO:0065008	2.92396e-13	2964	179	PLEC,FN1,FLNA,COL1A2,MYH9,TLN1,VCL,SPTAN1,MMP2,VIM,COL3A1,ANPEP,SPTBN1,VCP,THBS2,MSN,SERPINE2,HSPA8,P4HB,PLOD3,DDB1,DCN,HSP90AA1,SERPINE1,EMILIN1,HSP90AB1,CTSB,ALDOA,DPYSL2,CLSTN1,CALR,CCT2,GAS6,FAP,VPS35,CLU,COPA,CCT7,PABPC1,SERPING1,HEXB,HSPD1,TCP1,PAM,APP,AKR1B1,ARPC2,ANXA5,CCT6A,CCT3,GPI,CCT8,NRP1,YWHAE,EMILIN2,SEMA7A,COMP,WDR1,PDCD6IP,GAPDH,PPIB,CPE,INHBA,EXT2,GBA,DPP4,CCT4,LGMN,ANXA1,GSN,CP…
GO:BP	regulation of proteolysis	GO:0030162	5.43788e-13	708	70	COL6A3,MYH9,VCP,CD109,SERPINE2,SERPINE1,HSP90AB1,ECM1,SERPINH1,ENO1,CTSB,XPO1,GAS6,CLU,CTSD,SERPING1,HSPD1,SPON1,APP,COL7A1,SERPINB6,GPI,SERPINF1,GAPDH,TIMP1,GBA,USP5,LGMN,USP14,GSN,PSME1,SPOCK1,THBS1,GRN,CTSC,TIMP2,LRP1,PICALM,PI16,RPS3,PLAU,ANTXR1,PSME2,PEBP1,CTSZ,APLP2,SFRP2,HMGB1,SERPINB7,MMP9,PARK7,PSMA3,MMP14,SNX9,CD44,ANP32B,RAD23B,APOE,S100A9,GCLC,SDCBP,TFPI,AIFM1,RECK,AGT,ALAD,PPM1F,SERP…
GO:BP	regulation of peptidase activity	GO:0052547	5.65217e-13	406	51	COL6A3,VCP,CD109,SERPINE2,SERPINE1,ECM1,SERPINH1,CTSB,GAS6,CTSD,SERPING1,HSPD1,APP,COL7A1,SERPINB6,GPI,SERPINF1,GAPDH,TIMP1,LGMN,GSN,PSME1,SPOCK1,THBS1,GRN,TIMP2,LRP1,PICALM,PI16,RPS3,ANTXR1,PSME2,PEBP1,APLP2,SFRP2,HMGB1,SERPINB7,MMP9,PARK7,PSMA3,CD44,ANP32B,S100A9,TFPI,AIFM1,RECK,AGT,PPM1F,SERPINB8,SERPINI1,A2M
GO:BP	response to inorganic substance	GO:0010035	6.98262e-13	562	61	PLEC,COL1A1,MMP2,IQGAP1,VCP,HSPA5,MMP3,CALR,LOXL2,TXNRD1,PAM,APP,GPI,SERPINF1,LTA4H,TNFRSF11B,LGMN,ANXA1,G6PD,THBS1,SOD2,ADSS,GDI1,HNRNPD,CLIC4,PRDX1,PDGFRB,RPS3,SMPD1,CAPN2,FBLN5,EIF2S1,MAPK1,PCNA,IL6,STAT1,SOD3,APEX1,DNM2,MMP9,NT5E,GSS,PARK7,AXL,PDGFD,HMOX1,ACO1,ATIC,TFRC,PRDX2,B2M,SEC31A,HNRNPA1,ADD1,GCLC,CPNE1,AIFM1,ADA,CAT,ALAD,DMD
GO:BP	regulation of molecular function	GO:0065009	1.14753e-12	2586	161	COL6A3,PLEC,FLNA,IQGAP1,HSP90B1,VCP,ACTN4,CD109,SERPINE2,CAND1,HSP90AA1,IPO5,SERPINE1,HSP90AB1,ECM1,SERPINH1,CTSB,CCT2,GAS6,CLU,PTX3,MVP,PSAP,CTSD,CHI3L1,SERPING1,HSPD1,TCP1,SPON1,APP,COL7A1,HNRNPK,SERPINB6,GPI,HNRNPA2B1,SERPINF1,NRP1,YWHAE,GAPDH,IPO7,TIMP1,GBA,WARS,CCT4,LGMN,ANXA1,CORO1C,USP14,GSN,XRCC6,CAP1,PSME1,SPOCK1,DKK3,THBS1,GRN,RDX,SOD2,TIMP2,LRP1,RSU1,HNRNPD,PSMA6,PICALM,PPIA,XRCC5,PI16…
GO:BP	positive regulation of cell-substrate adhesion	GO:0010811	1.89815e-12	126	28	FN1,FLNA,NID1,P4HB,FBLN2,EMILIN1,CCDC80,CALR,ARPC2,NRP1,RSU1,EFEMP2,COL8A1,VIT,CSF1,COL16A1,FBLN1,DNM2,DAG1,EDIL3,FERMT2,CDH13,THY1,JUP,CRKL,PPM1F,DMD,ECM2
GO:BP	cellular response to organic substance	GO:0071310	2.07181e-12	2019	135	FLNA,COL1A2,COL1A1,COL6A1,PXDN,MMP2,VIM,COL3A1,HSP90B1,VCP,ACTN4,HSPA5,MSN,COL5A2,HSPA8,P4HB,FLNB,IPO5,SERPINE1,HSP90AB1,PDIA3,ECM1,CTSB,CALR,GAS6,NCL,FBN1,VPS35,CTSD,CHI3L1,ACTR3,FASN,HSPD1,APP,SERPINF1,IGFBP7,GOT1,GAPDH,INHBA,GBA,LGMN,ANXA1,HSPA13,PTK7,ACTR2,DPYSL3,GSN,THBS1,RDX,SOD2,CTSL,MME,UGGT1,LRP1,SPON2,HNRNPD,CTSK,ASAH1,XRCC5,STIP1,EZR,NPM1,RPS3,HSPA9,EXT1,CAPN2,LOX,KHSRP,EIF2S1,CSF1,IDE…
GO:BP	response to hormone	GO:0009725	3.14554e-12	875	78	COL1A1,MMP2,COL3A1,HSPA8,HSP90AA1,PAPPA,CTSB,CALR,NCL,FBN1,CTSD,PAM,GPI,SERPINF1,IGFBP7,LTA4H,GOT1,TNFRSF11B,INHBA,TIMP1,GBA,IDH1,ANXA1,THBS1,RDX,CTSL,MME,TIMP2,CTSK,PDGFRB,NUDC,LOX,CSF1,IDE,PRCP,MAPK1,STC1,PCSK9,PCNA,DSG1,ARSA,IL6,STAT1,STC2,GLB1,CTSS,APEX1,USO1,ME1,CAB39,RAN,YWHAG,DAG1,PARK7,PKM,SLIT2,MMP14,YWHAH,HMOX1,SFRP4,ENG,GRB2,UBE2L3,TGFBR3,ARPC1B,GCLC,SLIT3,TFPI,DNAJA1,KANK2,AIFM1,AGT,T…
GO:BP	monosaccharide metabolic process	GO:0005996	4.50236e-12	258	39	DDB1,ENO1,ALDOA,PGK1,HEXA,HEXB,AKR1B1,TPI1,GPI,MDH2,PGD,GOT1,GAPDH,PGM1,G6PD,AKR1A1,MDH1,ALDOC,MAN2A1,IGFBP3,B4GALT1,MAN2B1,FUCA2,MAN2B2,GLB1,PGM2,ENO2,GSTO1,PKM,IGFBP4,IDUA,C1QTNF1,HK1,FUCA1,GAA,ENO3,GCLC,NNMT,POFUT1
GO:BP	cellular response to stimulus	GO:0051716	4.57281e-12	7521	349	PLEC,FN1,C3,FLNA,COL1A2,COL1A1,MYH9,COL6A1,TLN1,PXDN,MMP2,VIM,IQGAP1,COL3A1,LAMB2,LAMC1,HSP90B1,ANPEP,NID1,SPTBN1,LAMB1,MMP1,VCP,ACTN4,HSPA5,CD109,MSN,COL5A2,SERPINE2,HSPA8,P4HB,FLNB,DDB1,MMP3,DCN,HSP90AA1,PAPPA,IPO5,SERPINE1,EMILIN1,HSP90AB1,PDIA3,GDI2,ECM1,NAMPT,ENO1,CTSB,NUCB1,PDIA4,DPYSL2,LTBP2,PGK1,LGALS3BP,NPEPPS,CALR,SF3B3,GAS6,NCL,KPNB1,UBA1,FBN1,VPS35,CLU,MVP,PSAP,ANXA6,CTSD,LTBP1,COPA,T…
GO:BP	positive regulation of cellular process	GO:0048522	4.89725e-12	5615	280	FN1,C3,FLNA,COL1A1,EEF2,MMP2,VIM,IQGAP1,COL3A1,LAMB2,LAMC1,NID1,SPTBN1,ENPP2,LAMB1,MMP1,VCP,ACTN4,ACTN1,THBS2,HSPA5,MSN,SERPINE2,HSPA8,P4HB,DDB1,FBLN2,MMP3,CAND1,DCN,HSP90AA1,IPO5,SERPINE1,EMILIN1,HSP90AB1,PDIA3,ECM1,CCDC80,NAMPT,ENO1,CLSTN1,NPEPPS,CALR,SF3B3,LOXL2,CCT2,GAS6,NCL,FAP,VPS35,CLU,PTX3,CTSD,CCT7,CHI3L1,ACTR3,HTRA1,PABPC1,HEXB,HSPD1,TCP1,APP,ARPC2,CCT6A,PPP2R1A,CCT3,HNRNPK,GPI,HNRNPA2B…
GO:BP	carbohydrate derivative metabolic process	GO:1901135	8.02968e-12	1059	87	CLTC,VCP,ACLY,HSPA8,TKT,PLOD3,DCN,ENO1,ALDOA,PGAM1,PTX3,MANBA,HEXA,CHI3L1,GANAB,HEXB,AKR1B1,NAGLU,TPI1,GPI,GNS,MAN1A1,UGP2,PGD,TNFAIP6,EXT2,GBA,BGN,TALDO1,G6PD,AKR1A1,PRKCSH,CTSL,ALDOC,MAN2A1,UGGT1,ADSS,B4GALT1,GALNT2,MAN2B1,B4GAT1,AP2A1,PDGFRB,EXT1,SMPD1,ATP6V1A,OLA1,SGSH,FUCA2,PAICS,GLB1,PGM2,PNP,HPRT1,RAN,NT5E,KDELC2,PARK7,UGDH,GPC1,IDUA,GALNT5,ERP44,NAGK,AK2,HK1,MGAT1,NEU1,ATIC,EXTL2,CD44,ACO…
GO:BP	cell-matrix adhesion	GO:0007160	9.62879e-12	238	37	FN1,TLN1,VCL,COL3A1,NID1,ACTN1,SERPINE1,EMILIN1,NID2,NRP1,CORO1C,THBS1,EFEMP2,PLAU,CDH11,FBLN5,CSF1,RCC2,COL16A1,THBS3,DAG1,FERMT2,PTPRK,MMP14,ITGB1,CDH13,CD44,ITGBL1,COL5A3,SNED1,THY1,JUP,SGCE,PPM1F,DMD,CD63,ECM2
GO:BP	positive regulation of developmental process	GO:0051094	1.74834e-11	1310	99	FN1,C3,FLNA,COL1A1,LAMB2,LAMC1,NID1,ENPP2,LAMB1,THBS2,SERPINE2,DCN,SERPINE1,EMILIN1,HSP90AB1,ECM1,CLSTN1,LOXL2,GAS6,VPS35,CHI3L1,BMP1,SERPINF1,NRP1,EMILIN2,SEMA7A,PPIB,INHBA,ANXA1,CORO1C,PA2G4,XRCC6,THBS1,GRN,ERAP1,SOD2,MME,MAN2A1,PRMT1,GDI1,LAMA2,IGFBP3,CLIC1,EFEMP2,XRCC5,EZR,CFL1,CAPN2,CSF1,FAM20C,SFRP2,SRPX2,HMGB1,IL6,STAT1,RTN4,PNP,PAFAH1B1,IL4I1,NAP1L1,CAPRIN1,DAG1,PKM,AXL,GPC1,PRPF19,SLIT2,…
GO:BP	ameboidal-type cell migration	GO:0001667	2.31908e-11	429	50	PLEC,FN1,MYH9,IQGAP1,ENPP2,DCN,CALR,LOXL2,FAP,ANXA6,FSTL1,GPI,SERPINF1,NRP1,SPARC,SEMA7A,TIMP1,DPP4,LGMN,ANXA1,CORO1C,CAP1,THBS1,GRN,CD248,PRCP,STC1,SRPX2,HMGB1,RCC2,NRP2,RTN4,PAFAH1B1,MMP9,CORO1A,SLIT2,ITGB1,HMOX1,CDH13,HSPB1,JUP,SEMA3C,APOE,PTPRG,KANK2,AGT,TGFB1,PPM1F,NOV,CORO1B
GO:BP	positive regulation of cell adhesion	GO:0045785	2.61193e-11	477	53	FN1,FLNA,LAMB2,LAMC1,NID1,LAMB1,P4HB,FBLN2,EMILIN1,CCDC80,CALR,HSPD1,ARPC2,NRP1,EMILIN2,DPP4,ANXA1,RSU1,LAMA2,EFEMP2,RPS3,COL8A1,VIT,CSF1,FAM49B,SFRP2,LGALS1,HMGB1,COL16A1,FBLN1,IL6,DNM2,PNP,IL4I1,CORO1A,DAG1,EDIL3,FERMT2,CDH13,TFRC,CD44,B2M,THY1,JUP,HSPH1,CRKL,VNN1,ADA,TGFB1,PPM1F,DMD,LIF,ECM2
GO:BP	negative regulation of peptidase activity	GO:0010466	4.59972e-11	224	35	COL6A3,CD109,SERPINE2,SERPINE1,ECM1,SERPINH1,CTSB,GAS6,SERPING1,APP,COL7A1,SERPINB6,GPI,SERPINF1,GAPDH,TIMP1,SPOCK1,THBS1,TIMP2,LRP1,PICALM,PI16,PEBP1,APLP2,SFRP2,SERPINB7,MMP9,PARK7,CD44,TFPI,RECK,AGT,SERPINB8,SERPINI1,A2M
GO:BP	positive regulation of cell migration	GO:0030335	4.60097e-11	532	56	FN1,COL1A1,MMP2,ENPP2,LAMB1,ACTN4,HSPA5,SERPINE1,CALR,GAS6,APP,GPI,NRP1,SPARC,SEMA7A,TNFAIP6,LGMN,ANXA1,THBS1,GRN,RDX,SOD2,PDGFRB,PLAU,CSF1,MAPK1,SRPX2,HMGB1,FBLN1,IL6,NRP2,RTN4,PDGFRA,LGALS3,MMP9,CORO1A,GPNMB,PDGFD,FERMT2,MMP14,LRRC15,ITGB1,HMOX1,CDH13,ADAM10,THY1,HSPB1,SEMA3C,SDCBP,CRKL,PDGFC,AGT,TGFB1,PPM1F,MYO1C,RARRES2
GO:BP	basement membrane organization	GO:0071711	4.63407e-11	38	16	PXDN,COL3A1,LAMB2,LAMC1,NID1,LAMB1,PLOD3,NID2,LAMA2,EXT1,CTSS,DAG1,COL4A1,ITGB1,NTNG1,HMCN1
GO:BP	response to oxidative stress	GO:0006979	6.60219e-11	425	49	COL1A1,PXDN,MMP2,P4HB,MMP3,TXNRD1,APP,PRDX6,IDH1,ANXA1,G6PD,SOD2,SFPQ,PPIA,PRDX1,PDGFRB,RPS3,CAPN2,PRDX4,FBLN5,EIF2S1,GSTP1,MAPK1,PCNA,IL6,STAT1,STC2,SOD3,APEX1,PDGFRA,GSR,MMP9,GSS,PARK7,AXL,PDGFD,PTPRK,MMP14,ATRN,HMOX1,PSMB5,PRDX2,HSPB1,APOE,GCLC,VNN1,AIFM1,CAT,ALAD
GO:BP	response to growth factor	GO:0070848	8.09233e-11	710	66	COL1A2,COL1A1,IQGAP1,COL3A1,HSPA5,CD109,DCN,EMILIN1,HSP90AB1,LTBP2,GAS6,NCL,FBN1,LTBP1,HTRA1,APP,FSTL1,NRP1,MXRA5,COMP,COL4A2,TNFAIP6,EXT2,LGMN,ANXA1,DKK3,THBS1,RDX,CTSK,PDGFRB,FMOD,EXT1,VASN,LOX,MAPK1,FAM20C,SFRP2,NRP2,DNM2,PDGFRA,CORO1A,NEO1,GPC1,PDGFD,SLIT2,FERMT2,PTPRK,FST,RBBP4,TWF2,SFRP4,CD44,ENG,GRB2,TGFBR3,HSPB1,GCLC,SDCBP,CRKL,AGT,TGFB1,CAT,DMD,MYO1C,CD63,CORO1B
GO:BP	positive regulation of locomotion	GO:0040017	9.19437e-11	574	58	FN1,COL1A1,MMP2,ENPP2,LAMB1,ACTN4,HSPA5,SERPINE1,CALR,GAS6,VPS35,APP,GPI,NRP1,SPARC,SEMA7A,TNFAIP6,LGMN,ANXA1,THBS1,GRN,RDX,SOD2,PDGFRB,PLAU,CSF1,MAPK1,SRPX2,HMGB1,FBLN1,IL6,NRP2,RTN4,PDGFRA,LGALS3,MMP9,CORO1A,GPNMB,PDGFD,SLIT2,FERMT2,MMP14,LRRC15,ITGB1,HMOX1,CDH13,ADAM10,THY1,HSPB1,SEMA3C,SDCBP,CRKL,PDGFC,AGT,TGFB1,PPM1F,MYO1C,RARRES2
GO:BP	actin cytoskeleton organization	GO:0030036	1.00326e-10	731	67	PLEC,FLNA,MYH9,TLN1,SPTAN1,IQGAP1,HSP90B1,FLNC,SPTBN1,ACTN4,ACTN1,FLNB,ALDOA,PLS3,CALR,ACTR3,PAM,ARPC2,NRP1,FSCN1,WDR1,PDCD6IP,LCP1,ANXA1,PTK7,CORO1C,ACTR2,DPYSL3,GSN,CAP1,RDX,LRP1,ARHGDIA,CAPG,EZR,PDGFRB,CFL1,ANTXR1,FAM49B,TPM4,CAPZB,PDGFRA,PAFAH1B1,RAN,CORO1A,SLIT2,FERMT2,TWF2,SNX9,ELN,ARPC3,ITGB1,CAPZA1,GRB2,EHD2,ARPC1B,MARCKS,HMCN1,CUL3,ADD1,SDCBP,PARVA,TGFB1,PPM1F,DMD,MYO1C,CORO1B
GO:BP	cellular response to growth factor stimulus	GO:0071363	1.14786e-10	680	64	COL1A2,COL1A1,IQGAP1,COL3A1,HSPA5,CD109,DCN,EMILIN1,HSP90AB1,LTBP2,GAS6,NCL,FBN1,LTBP1,HTRA1,APP,FSTL1,NRP1,COMP,COL4A2,TNFAIP6,EXT2,LGMN,ANXA1,DKK3,THBS1,RDX,CTSK,PDGFRB,FMOD,EXT1,VASN,LOX,FAM20C,SFRP2,NRP2,DNM2,PDGFRA,CORO1A,NEO1,GPC1,PDGFD,SLIT2,FERMT2,PTPRK,FST,RBBP4,TWF2,SFRP4,CD44,ENG,GRB2,TGFBR3,HSPB1,GCLC,SDCBP,CRKL,AGT,TGFB1,CAT,DMD,MYO1C,CD63,CORO1B
GO:BP	carbohydrate catabolic process	GO:0016052	1.17193e-10	158	29	LDHA,ENO1,ALDOA,PGK1,PGAM1,MANBA,HEXA,HEXB,APP,TPI1,GPI,PGD,GAPDH,PGM1,ALDOC,MAN2B1,PYGB,MAN2B2,GLB1,PGM2,ENO2,PKM,IDUA,HK1,NEU1,GAA,ENO3,PYGL,NAGA
GO:BP	negative regulation of multicellular organismal process	GO:0051241	1.20974e-10	1110	87	FN1,LAMA4,MMP2,THBS2,SERPINE2,DCN,SERPINE1,EMILIN1,HSP90AB1,ECM1,PGK1,CALR,LOXL2,GAS6,FAP,FBN1,SERPING1,ANXA5,SERPINF1,HSPG2,EFEMP1,NRP1,SPARC,SEMA7A,COL4A2,TNFAIP6,TNFRSF11B,INHBA,TIMP1,GBA,LGMN,ANXA1,CORO1C,G6PD,THBS1,GRN,CTSC,GDI1,CTSK,CHID1,PI16,EZR,PROS1,HSPA9,VASN,PLAU,PRDX4,KHSRP,GSTP1,MMP8,STC1,PCSK9,SFRP2,HMGB1,FBLN1,IL6,STAT1,STC2,RTN4,PDGFRA,LGALS3,IL4I1,AXL,GPNMB,C1QTNF1,SLIT2,YWHAH,R…
GO:BP	amide metabolic process	GO:0043603	1.68574e-10	1196	91	EEF2,VIM,ANPEP,ACLY,P4HB,NPEPPS,CALR,NCL,CLU,PGAM1,HEXA,EEF1G,PABPC1,HEXB,PAM,SPON1,APP,PPP2R1A,TPP1,CARS,GOT2,EIF3L,LTA4H,EIF3A,GOT1,GAPDH,CPE,ETF1,GBA,WARS,DPP4,ILF3,CPXM2,EIF3B,PA2G4,CPQ,THBS1,ERAP1,CTSL,MME,HNRNPD,DNAJC3,PICALM,EIF3F,ASAH1,RPSA,NPM1,RPS3,EIF4A1,RRBP1,SMPD1,YARS,CLN5,KHSRP,EIF2S1,IDE,CTSZ,ATP6AP2,IL6,BTD,VARS,RTN4,PNP,CAPRIN1,GSS,SMPDL3A,EIF5A,PKM,NAGK,DNPEP,RPL10A,COPS5,NACA,…
GO:BP	negative regulation of proteolysis	GO:0045861	2.43005e-10	319	41	COL6A3,CD109,SERPINE2,SERPINE1,HSP90AB1,ECM1,SERPINH1,CTSB,GAS6,SERPING1,APP,COL7A1,SERPINB6,GPI,SERPINF1,GAPDH,TIMP1,USP14,SPOCK1,THBS1,TIMP2,LRP1,PICALM,PI16,PLAU,PEBP1,CTSZ,APLP2,SFRP2,SERPINB7,MMP9,PARK7,CD44,SDCBP,TFPI,RECK,AGT,ALAD,SERPINB8,SERPINI1,A2M
GO:BP	cellular catabolic process	GO:0044248	2.48718e-10	1513	106	PXDN,CLTC,VIM,QSOX1,ANPEP,ENPP2,VCP,HSPA8,DCN,HSP90AA1,NPEPPS,CALR,VPS35,CLU,PSAP,CTSD,HEXA,PABPC1,HEXB,APP,NAGLU,TPP1,GNS,PGD,GOT2,LTA4H,GOT1,PLBD2,GAPDH,PRDX6,ETF1,TIMP1,GBA,LGMN,IDH1,AKR1A1,CPQ,SRPX,ERAP1,MME,TIMP2,LRP1,CTSA,HNRNPD,CTSK,PRDX1,ASAH1,NPM1,SND1,ADH5,SMPD1,ATP6V1A,KHSRP,CAPN1,IDE,RNH1,SGSH,MOXD1,PCSK9,HNRNPAB,HMGB1,ARSA,IL6,GLB1,APEX1,PNP,HPRT1,GSTO1,IL4I1,BLMH,NT5E,SMPDL3A,PARK7,…
GO:BP	positive regulation of cell motility	GO:2000147	3.44305e-10	558	56	FN1,COL1A1,MMP2,ENPP2,LAMB1,ACTN4,HSPA5,SERPINE1,CALR,GAS6,APP,GPI,NRP1,SPARC,SEMA7A,TNFAIP6,LGMN,ANXA1,THBS1,GRN,RDX,SOD2,PDGFRB,PLAU,CSF1,MAPK1,SRPX2,HMGB1,FBLN1,IL6,NRP2,RTN4,PDGFRA,LGALS3,MMP9,CORO1A,GPNMB,PDGFD,FERMT2,MMP14,LRRC15,ITGB1,HMOX1,CDH13,ADAM10,THY1,HSPB1,SEMA3C,SDCBP,CRKL,PDGFC,AGT,TGFB1,PPM1F,MYO1C,RARRES2
GO:BP	negative regulation of catalytic activity	GO:0043086	3.52666e-10	644	61	COL6A3,PLEC,CD109,SERPINE2,CAND1,IPO5,SERPINE1,ECM1,SERPINH1,CTSB,GAS6,PTX3,MVP,SERPING1,APP,COL7A1,SERPINB6,GPI,SERPINF1,GAPDH,IPO7,TIMP1,GBA,WARS,ANXA1,CORO1C,SPOCK1,THBS1,RDX,TIMP2,LRP1,PICALM,PPIA,PI16,NPM1,SMPD1,PEBP1,GSTP1,APLP2,SFRP2,RCC2,SERPINB7,LGALS3,MMP9,YWHAG,PARK7,UCHL1,CD44,ENG,CHORDC1,THY1,HSPB1,APOE,TFPI,DNAJA1,RECK,AGT,PPM1F,SERPINB8,SERPINI1,A2M
GO:BP	regulation of anatomical structure morphogenesis	GO:0022603	3.56733e-10	880	74	FN1,C3,MYH9,ENPP2,THBS2,MSN,DCN,SERPINE1,EMILIN1,ECM1,ALDOA,PGK1,VPS35,CHI3L1,HEXB,SERPINF1,HSPG2,NRP1,SPARC,EMILIN2,SEMA7A,WDR1,COL4A2,TNFRSF11B,VAT1,WARS,ANXA1,PTK7,CORO1C,THBS1,GRN,RDX,ERAP1,GDI1,EZR,CFL1,CSF1,FAM49B,RNH1,SFRP2,CAPZB,IL6,STAT1,RTN4,PAFAH1B1,CAPRIN1,CORO1A,DAG1,PKM,GPNMB,SLIT2,FERMT2,YWHAH,TWF2,ITGB1,HMOX1,TFRC,CD44,ENG,NTNG1,THY1,HSPB1,JUP,SEMA3C,PARVA,RECK,ADA,AGT,TGFB1,CTHRC…
GO:BP	regulation of response to stress	GO:0080134	3.65059e-10	1438	102	C3,FLNA,CFH,HSPA5,CD109,SERPINE2,P4HB,MMP3,HSP90AA1,SERPINE1,EMILIN1,ENO1,SF3B3,FAP,VPS35,CLU,HTRA1,SERPING1,HSPD1,APP,HNRNPK,SERPINF1,EMILIN2,SEMA7A,TNFAIP6,HYOU1,GBA,ANXA1,USP14,ACTR2,XRCC6,THBS1,GRN,ERAP1,SOD2,PSMA1,CTSC,PRMT1,SFPQ,PSMA6,PPIA,PRDX1,XRCC5,EZR,NPM1,PROS1,RPS3,PLAU,FBLN5,AP1G1,GSTP1,MMP8,MAPK1,SFRP2,OTUB1,LGALS1,HMGB1,PCNA,IL6,STAT1,LAMP1,CTSS,RTN4,PDGFRA,TNC,PAFAH1B1,RUVBL2,MMP9…
GO:BP	negative regulation of response to stimulus	GO:0048585	5.23146e-10	1616	110	PXDN,COL3A1,VCP,HSPA5,CD109,SERPINE2,DCN,SERPINE1,EMILIN1,ECM1,ENO1,CALR,GAS6,NCL,FAP,FBN1,VPS35,CLU,MVP,LTBP1,HTRA1,SERPING1,PPP2R1A,SERPINF1,MASP1,NRP1,SEMA7A,EIF3A,TNFAIP6,HYOU1,GBA,DPP4,LGMN,ANXA1,USP14,DKK3,THBS1,GRN,SOD2,PSMA1,LRP1,PRMT1,IGFBP3,PPIA,EZR,PROS1,RPS3,VASN,PLAU,SMPD1,PEBP1,FAM49B,GSTP1,SFRP2,OTUB1,FBLN1,IL6,STAT1,DNM2,PDGFRA,LGALS3,PAFAH1B1,IL4I1,RUVBL2,MMP9,NT5E,DDX39B,DAG1,PA…
GO:BP	cell population proliferation	GO:0008283	6.4459e-10	1994	127	FN1,MMP2,COL3A1,TGFBI,LAMC1,LAMB1,CD109,MSN,SERPINE2,EMILIN1,ECM1,NAMPT,CALR,LOXL2,GAS6,FAP,CLU,TXNRD1,HTRA1,HSPD1,APP,PODN,SERPINF1,NRP1,SPARC,IGFBP7,EMILIN2,COMP,INHBA,TIMP1,GBA,WARS,DPP4,LGMN,ANXA1,CLEC11A,XRCC6,THBS1,GRN,SRPX,SOD2,PRMT1,CD248,IGFBP3,B4GALT1,EFEMP2,COL18A1,PRDX1,CUL1,XRCC5,NPM1,PDGFRB,RPS3,COL8A1,EXT1,PLAU,PRDX4,CAPN1,CSF1,GSTP1,MAPK1,STC1,SFRP2,LIPA,HMGB1,FBLN1,IL6,STAT1,NRP2…
GO:BP	phosphorus metabolic process	GO:0006793	8.33499e-10	2788	161	PLEC,FN1,C3,IQGAP1,HSP90B1,SPTBN1,ENPP2,VCP,ACLY,CD109,HSPA8,TKT,HSP90AA1,IPO5,EMILIN1,HSP90AB1,NAMPT,ENO1,ALDOA,PGK1,GAS6,NCL,CLU,PGAM1,MVP,CHI3L1,HEXB,APP,LDHB,PPP2R1A,TPI1,GPI,MDH2,UGP2,PGD,EFEMP1,NRP1,YWHAE,SEMA7A,PLBD2,PRDX6,IPO7,INHBA,GBA,WARS,ILF3,IDH1,PTK7,CORO1C,TALDO1,G6PD,XRCC6,AKR1A1,THBS1,MDH1,ALDOC,UGGT1,ADSS,LRP1,YWHAZ,IGFBP3,DNAJC3,PPIA,XRCC5,NPM1,PDGFRB,RPS3,SMPD1,CAPN2,LOX,ATP6V…
GO:BP	biological process involved in symbiotic interaction	GO:0044403	8.96307e-10	317	40	FN1,ANPEP,HSPA8,P4HB,DDB1,HSP90AB1,CTSB,GAS6,PTX3,FASN,HSPD1,TCP1,NRP1,GAPDH,PPIB,DPP4,GSN,EEA1,CTSL,PPIA,RPSA,CFL1,SMPD1,IDE,FUCA2,LGALS1,HMGB1,FBLN1,LAMP1,DDX39B,DAG1,AXL,LRRC15,SCARB2,ITGB1,TFRC,SLC3A2,APOE,SLC1A5,STOM
GO:BP	growth	GO:0040007	1.02421e-09	937	76	PLEC,FN1,VCL,IQGAP1,COL3A1,LAMB2,SERPINE2,TKT,HSP90AA1,HSP90AB1,ECM1,ENO1,DPYSL2,CLSTN1,PTX3,PSAP,ANXA6,APP,PPP2R1A,NRP1,IGFBP7,SEMA7A,COMP,TNFAIP6,PPIB,INHBA,LGMN,ANXA1,PTK7,G6PD,SPOCK1,CPQ,GDI1,CLIC4,IGFBP3,PI16,EZR,PDGFRB,EXT1,FBLN5,CSF1,STC1,SFRP2,NRP2,STC2,DNM2,RTN4,TNC,PAFAH1B1,ALCAM,THBS3,DAG1,COPS2,IGFBP4,SLIT2,MMP14,TWF2,NACA,EIF4G1,ATRN,ITGB1,ADAM10,TGFBR3,SEMA3C,APOE,S100A9,ADD1,SDCBP,…
GO:BP	response to organonitrogen compound	GO:0010243	1.40502e-09	1060	82	FLNA,COL1A2,COL1A1,COL6A1,MMP2,VIM,COL3A1,HSP90B1,VCP,HSPA5,COL5A2,MMP3,HSP90AA1,IPO5,CALR,NCL,FBN1,VPS35,CTSD,APP,GPI,MAN1A1,SERPINF1,LTA4H,GOT1,INHBA,TIMP1,LGMN,ANXA1,USP14,UGGT1,ADSS,LRP1,HNRNPD,CTSK,EZR,EXT1,NUDC,SMPD1,CAPN2,IDE,MAPK1,STC1,PCSK9,HNRNPAB,PCNA,COL16A1,IL6,STAT1,STC2,APEX1,DNM2,USO1,HPRT1,PDGFRA,MMP9,NT5E,YWHAG,DAG1,DHX15,PKM,PDGFD,SLIT2,COL4A1,ITGB1,CDH13,GRB2,TGFBR3,JUP,APOE,G…
GO:BP	regulation of multicellular organismal development	GO:2000026	1.4313e-09	1407	99	FN1,C3,LAMA4,VCL,ENPP2,THBS2,CD109,SERPINE2,DCN,SERPINE1,EMILIN1,ECM1,CLSTN1,PGK1,LOXL2,GAS6,FBN1,CHI3L1,BMP1,SERPINF1,HSPG2,EFEMP1,NRP1,SPARC,EMILIN2,SEMA7A,COMP,COL4A2,TNFAIP6,TNFRSF11B,INHBA,WARS,ANXA1,G6PD,XRCC6,THBS1,GRN,ERAP1,MME,CTSC,MAN2A1,PRMT1,GDI1,LAMA2,CTSK,XRCC5,PI16,HSPA9,CFL1,LOX,CSF1,RNH1,FAM20C,SFRP2,SRPX2,HMGB1,IL6,STAT1,RTN4,PNP,PAFAH1B1,IL4I1,RUVBL2,NAP1L1,CAPRIN1,MMP9,DAG1,PK…
GO:BP	regulation of signal transduction	GO:0009966	1.6331e-09	3003	169	FN1,C3,FLNA,COL1A1,PXDN,IQGAP1,COL3A1,LAMB2,LAMC1,NID1,SPTBN1,LAMB1,VCP,ACTN4,HSPA5,CD109,SERPINE2,P4HB,DCN,HSP90AA1,SERPINE1,EMILIN1,HSP90AB1,PDIA3,ECM1,ENO1,CALR,GAS6,NCL,FBN1,VPS35,CLU,MVP,CTSD,LTBP1,CHI3L1,HTRA1,APP,FSTL1,PPP2R1A,HNRNPK,NRP1,IGFBP7,SEMA7A,EIF3A,TNFAIP6,HYOU1,GAPDH,INHBA,TIMP1,GBA,LGMN,PTK7,ARHGAP1,DKK3,THBS1,RDX,SRPX,SOD2,CTSC,LRP1,PRMT1,SFPQ,ARHGDIA,YWHAZ,LAMA2,IGFBP3,PPIA,P…
GO:BP	cell development	GO:0048468	1.64493e-09	2763	159	PLEC,FN1,C3,FLNA,MYH9,VCL,EEF2,MMP2,VIM,IQGAP1,LAMB2,FLNC,LAMB1,ACTN4,ACTN1,HSPA5,CD109,MSN,SERPINE2,FLNB,PLOD3,DDB1,HSP90AA1,HSP90AB1,ECM1,SERPINH1,DPYSL2,GAS6,FBN1,CLU,PTX3,ANXA6,HEXA,FASN,HEXB,APP,AKR1B1,PPP2R1A,NAGLU,SERPINF1,NRP1,SEMA7A,COMP,WDR1,TNFAIP6,TNFRSF11B,INHBA,GBA,ANXA1,PTK7,CORO1C,DPYSL3,G6PD,XRCC6,SPOCK1,PRKCSH,GRN,RDX,SOD2,CTSL,MME,MAN2A1,LRP1,PRMT1,GDI1,YWHAZ,CLIC4,LAMA2,B4GALT…
GO:BP	chaperone-mediated protein folding	GO:0061077	1.80402e-09	70	19	HSPA5,HSPA8,PDIA4,CCT2,CLU,CCT7,TCP1,CCT6A,CCT3,CCT8,PPIB,CCT4,HSPA13,CCT5,HSPA9,CHORDC1,HSPB1,HSPH1,CRTAP
GO:BP	negative regulation of locomotion	GO:0040013	2.05172e-09	340	41	VCL,COL3A1,DCN,SERPINE1,EMILIN1,CALR,PODN,SERPINF1,NRP1,EMILIN2,SEMA7A,TNFAIP6,TIMP1,DPP4,CORO1C,DPYSL3,THBS1,LRP1,CLIC4,IGFBP3,CDH11,STC1,SFRP2,HMGB1,FBLN1,APEX1,DAG1,SLIT2,PTPRK,RBBP4,HMOX1,ENG,THY1,JUP,SEMA3C,APOE,PTPRG,RECK,ADA,NOV,CORO1B
GO:BP	actin filament-based process	GO:0030029	2.07217e-09	817	69	PLEC,FLNA,MYH9,TLN1,SPTAN1,IQGAP1,HSP90B1,FLNC,SPTBN1,ACTN4,ACTN1,FLNB,ALDOA,PLS3,CALR,ACTR3,PAM,ARPC2,NRP1,FSCN1,WDR1,PDCD6IP,LCP1,ANXA1,PTK7,CORO1C,ACTR2,DPYSL3,GSN,CAP1,RDX,LRP1,ARHGDIA,CAPG,EZR,PDGFRB,CFL1,ANTXR1,FAM49B,STC1,TPM4,CAPZB,PDGFRA,PAFAH1B1,RAN,CORO1A,SLIT2,FERMT2,TWF2,SNX9,ELN,ARPC3,ITGB1,CAPZA1,GRB2,EHD2,ARPC1B,JUP,MARCKS,HMCN1,CUL3,ADD1,SDCBP,PARVA,TGFB1,PPM1F,DMD,MYO1C,CORO1B
GO:BP	enzyme-linked receptor protein signaling pathway	GO:0007167	2.17012e-09	990	78	COL1A2,COL1A1,MMP2,VIM,IQGAP1,COL3A1,SPTBN1,HSPA5,CD109,DCN,EMILIN1,HSP90AB1,LTBP2,GAS6,NCL,FBN1,MVP,CTSD,LTBP1,HEXA,HTRA1,FSTL1,EFEMP1,NRP1,COMP,COL4A2,TNFAIP6,INHBA,LGMN,DKK3,THBS1,LRP1,IGFBP3,SVEP1,PDGFRB,FMOD,EXT1,VASN,LOX,CSF1,IDE,MAPK1,FAM20C,SFRP2,PDGFRL,NRP2,DNM2,RTN4,PDGFRA,MMP9,NEO1,IGFBP4,AXL,GPC1,PDGFD,FERMT2,PTPRK,COL4A1,FST,RBBP4,CDH13,SFRP4,ENG,IGFBP6,GRB2,TGFBR3,HSPB1,SDCBP,PTPRG,…
GO:BP	regulation of response to external stimulus	GO:0032101	3.19961e-09	1037	80	C3,FLNA,CFH,CD109,SERPINE2,MMP3,HSP90AA1,SERPINE1,EMILIN1,CALR,GAS6,FAP,VPS35,HTRA1,SERPING1,HSPD1,APP,SERPINF1,NRP1,EMILIN2,SEMA7A,TNFAIP6,GBA,DPP4,LGMN,ANXA1,USP14,XRCC6,THBS1,GRN,ERAP1,PSMA1,CTSC,SFPQ,PSMA6,XRCC5,PROS1,PDGFRB,PLAU,AP1G1,CSF1,FAM49B,GSTP1,MMP8,MAPK1,LGALS1,HMGB1,IL6,STAT1,LAMP1,CTSS,RTN4,PDGFRA,TNC,MMP9,NT5E,PARK7,PSMB4,C1QTNF1,PDGFD,SLIT2,CDH13,ADAM10,PRDX2,HSPB1,METRNL,SEMA3C…
GO:BP	negative regulation of hydrolase activity	GO:0051346	3.31661e-09	330	40	COL6A3,CD109,SERPINE2,SERPINE1,ECM1,SERPINH1,CTSB,GAS6,PTX3,SERPING1,APP,COL7A1,SERPINB6,GPI,SERPINF1,GAPDH,TIMP1,ANXA1,SPOCK1,THBS1,RDX,TIMP2,LRP1,PICALM,PI16,PEBP1,APLP2,SFRP2,RCC2,SERPINB7,LGALS3,MMP9,PARK7,CD44,TFPI,RECK,AGT,SERPINB8,SERPINI1,A2M
GO:BP	viral process	GO:0016032	3.41538e-09	423	46	ANPEP,VCP,HSPA8,P4HB,DDB1,HSP90AB1,CTSB,GAS6,PTX3,PABPC1,NRP1,EIF3L,EIF3A,PDCD6IP,PPIB,DPP4,ILF3,EIF3B,GSN,CTSL,MAN2A1,PRMT1,EIF3F,PPIA,RPSA,CFL1,SMPD1,IDE,LGALS1,HMGB1,FBLN1,STAT1,LAMP1,RAN,DAG1,AXL,PTBP1,MGAT1,LRRC15,SCARB2,ITGB1,TFRC,SLC3A2,APOE,SLC1A5,STOM
GO:BP	endodermal cell differentiation	GO:0035987	3.45135e-09	48	16	FN1,COL12A1,COL6A1,MMP2,LAMB1,COL5A2,COL7A1,COL4A2,INHBA,COL8A1,MMP8,MMP9,MMP14,GRB2,COL5A1,COL11A1
GO:BP	negative regulation of cell migration	GO:0030336	3.61446e-09	287	37	VCL,COL3A1,DCN,SERPINE1,EMILIN1,CALR,PODN,SERPINF1,EMILIN2,TNFAIP6,TIMP1,DPP4,CORO1C,DPYSL3,THBS1,LRP1,CLIC4,IGFBP3,CDH11,STC1,SFRP2,HMGB1,APEX1,DAG1,SLIT2,PTPRK,RBBP4,HMOX1,ENG,THY1,JUP,APOE,PTPRG,RECK,ADA,NOV,CORO1B
GO:BP	epithelial cell migration	GO:0010631	3.83558e-09	302	38	MYH9,ENPP2,DCN,CALR,LOXL2,FAP,FSTL1,GPI,SERPINF1,NRP1,SPARC,DPP4,LGMN,ANXA1,CORO1C,THBS1,GRN,PRCP,STC1,SRPX2,HMGB1,NRP2,RTN4,MMP9,CORO1A,SLIT2,ITGB1,HMOX1,CDH13,HSPB1,JUP,APOE,PTPRG,KANK2,AGT,PPM1F,NOV,CORO1B
GO:BP	negative regulation of cell motility	GO:2000146	4.25104e-09	303	38	VCL,COL3A1,DCN,SERPINE1,EMILIN1,CALR,PODN,SERPINF1,EMILIN2,TNFAIP6,TIMP1,DPP4,CORO1C,DPYSL3,THBS1,LRP1,CLIC4,IGFBP3,CDH11,STC1,SFRP2,HMGB1,FBLN1,APEX1,DAG1,SLIT2,PTPRK,RBBP4,HMOX1,ENG,THY1,JUP,APOE,PTPRG,RECK,ADA,NOV,CORO1B
GO:BP	epithelium migration	GO:0090132	5.21446e-09	305	38	MYH9,ENPP2,DCN,CALR,LOXL2,FAP,FSTL1,GPI,SERPINF1,NRP1,SPARC,DPP4,LGMN,ANXA1,CORO1C,THBS1,GRN,PRCP,STC1,SRPX2,HMGB1,NRP2,RTN4,MMP9,CORO1A,SLIT2,ITGB1,HMOX1,CDH13,HSPB1,JUP,APOE,PTPRG,KANK2,AGT,PPM1F,NOV,CORO1B
GO:BP	oxoacid metabolic process	GO:0043436	6.70852e-09	973	76	C3,ACLY,LDHA,PLOD3,ENO1,ALDOA,PGK1,PGAM1,HEXA,FASN,HEXB,PAM,APP,AKR1B1,LDHB,TPI1,GPI,MDH2,PGD,CARS,GOT2,PSAT1,LTA4H,GOT1,GAPDH,WARS,IDH1,ANXA1,PGM1,PLOD2,AKR1A1,MDH1,ALDOC,PEPD,ADSS,FH,ASAH1,ACO2,ADH5,YARS,SCPEP1,GSTP1,BTD,MINPP1,VARS,ENO2,ME1,GSTO1,IL4I1,BLMH,GSS,PARK7,UGDH,PKM,IDUA,PHGDH,NAGK,HK1,QPRT,CS,PLA2G15,ACO1,ATIC,ACOT7,ENO3,FAH,PTGR1,CBR1,SEPHS1,SDHA,GCLC,BPNT1,ASL,VNN1,DDAH1,PTGIS
GO:BP	macromolecule localization	GO:0033036	6.85406e-09	3201	175	PLEC,C3,FLNA,COL1A1,MYH9,VCL,CLTC,HSP90B1,SPTBN1,VCP,ACTN4,HSPA5,MSN,HSPA8,PLOD3,HSP90AA1,IPO5,HSP90AB1,GDI2,PDIA4,CLSTN1,XPO1,LTBP2,NPEPPS,CALR,CCT2,HSPA4,GAS6,KPNB1,FBN1,VPS35,CLU,MVP,PSAP,CTSD,LTBP1,COPA,CCT7,HEXA,HEXB,HSPD1,TCP1,PAM,COPB1,CCT6A,CCT3,TPP1,HNRNPA2B1,MAN1A1,PLTP,CCT8,NRP1,GOT2,CSE1L,YWHAE,COPG1,COMP,COPB2,TNFAIP6,PDCD6IP,CPE,IPO7,INHBA,GBA,LCP1,CCT4,ANXA1,CORO1C,ARHGAP1,GSN,CCT5…
GO:BP	biological process involved in interspecies interaction between organisms	GO:0044419	7.88574e-09	1752	113	FN1,C3,VIM,CFH,ANPEP,CFB,C1R,HSPA8,C1S,P4HB,FLNB,DDB1,MMP3,HSP90AA1,SERPINE1,EMILIN1,HSP90AB1,CCDC80,ENO1,CTSB,CALR,GAS6,CLU,PTX3,EEF1G,ACTR3,HTRA1,FASN,SERPING1,HSPD1,TCP1,MASP1,NRP1,EMILIN2,GAPDH,PPIB,IPO7,DPP4,ILF3,ANXA1,USP14,ACTR2,GSN,XRCC6,CCT5,GRN,EEA1,ERAP1,SOD2,CTSL,SPON2,SFPQ,DNAJC3,PPIA,PRDX1,CHID1,XRCC5,RPSA,EXT1,CFL1,ADH5,SMPD1,CAPN2,AP1G1,CSF1,IDE,FAM49B,GSTP1,MAPK1,FUCA2,LGALS1,HMG…
GO:BP	response to nitrogen compound	GO:1901698	7.89164e-09	1136	84	FLNA,COL1A2,COL1A1,COL6A1,MMP2,VIM,COL3A1,HSP90B1,VCP,HSPA5,COL5A2,MMP3,HSP90AA1,IPO5,CALR,NCL,FBN1,VPS35,CTSD,APP,GPI,MAN1A1,SERPINF1,LTA4H,GOT1,INHBA,TIMP1,LGMN,ANXA1,USP14,UGGT1,ADSS,LRP1,HNRNPD,CTSK,EZR,NPM1,EXT1,NUDC,SMPD1,CAPN2,IDE,MAPK1,STC1,PCSK9,HNRNPAB,PCNA,COL16A1,IL6,STAT1,STC2,APEX1,DNM2,USO1,HPRT1,PDGFRA,MMP9,NT5E,YWHAG,DAG1,DHX15,PKM,PDGFD,SLIT2,COL4A1,ITGB1,CDH13,GRB2,TGFBR3,SLC3A…
GO:BP	positive regulation of telomerase RNA localization to Cajal body	GO:1904874	9.02535e-09	15	10	CCT2,CCT7,TCP1,CCT6A,CCT3,CCT8,CCT4,CCT5,RUVBL2,RUVBL1
GO:BP	organic acid metabolic process	GO:0006082	9.0728e-09	979	76	C3,ACLY,LDHA,PLOD3,ENO1,ALDOA,PGK1,PGAM1,HEXA,FASN,HEXB,PAM,APP,AKR1B1,LDHB,TPI1,GPI,MDH2,PGD,CARS,GOT2,PSAT1,LTA4H,GOT1,GAPDH,WARS,IDH1,ANXA1,PGM1,PLOD2,AKR1A1,MDH1,ALDOC,PEPD,ADSS,FH,ASAH1,ACO2,ADH5,YARS,SCPEP1,GSTP1,BTD,MINPP1,VARS,ENO2,ME1,GSTO1,IL4I1,BLMH,GSS,PARK7,UGDH,PKM,IDUA,PHGDH,NAGK,HK1,QPRT,CS,PLA2G15,ACO1,ATIC,ACOT7,ENO3,FAH,PTGR1,CBR1,SEPHS1,SDHA,GCLC,BPNT1,ASL,VNN1,DDAH1,PTGIS
GO:BP	tissue migration	GO:0090130	9.51801e-09	311	38	MYH9,ENPP2,DCN,CALR,LOXL2,FAP,FSTL1,GPI,SERPINF1,NRP1,SPARC,DPP4,LGMN,ANXA1,CORO1C,THBS1,GRN,PRCP,STC1,SRPX2,HMGB1,NRP2,RTN4,MMP9,CORO1A,SLIT2,ITGB1,HMOX1,CDH13,HSPB1,JUP,APOE,PTPRG,KANK2,AGT,PPM1F,NOV,CORO1B
GO:BP	negative regulation of molecular function	GO:0044092	1.01539e-08	1001	77	COL6A3,PLEC,FLNA,CD109,SERPINE2,CAND1,IPO5,SERPINE1,ECM1,SERPINH1,CTSB,GAS6,PTX3,MVP,SERPING1,APP,COL7A1,SERPINB6,GPI,SERPINF1,YWHAE,GAPDH,IPO7,TIMP1,GBA,WARS,ANXA1,CORO1C,SPOCK1,DKK3,THBS1,RDX,TIMP2,LRP1,PICALM,PPIA,PI16,NPM1,SMPD1,EIF2S1,PEBP1,CTSZ,GSTP1,APLP2,PCSK9,SFRP2,RCC2,SERPINB7,LGALS3,GSTO1,CAB39,MMP9,YWHAG,PARK7,UCHL1,HMOX1,SFRP4,CD44,ENG,PRDX2,B2M,CHORDC1,THY1,HSPB1,APOE,TFPI,DNAJA1,C…
GO:BP	response to oxygen levels	GO:0070482	1.05608e-08	327	39	COL1A1,MMP2,HSP90B1,ACTN4,PLOD1,P4HB,ENO1,PGK1,NPEPPS,LOXL2,PAM,HYOU1,DPP4,PLOD2,THBS1,SOD2,PDGFRB,VASN,PLAU,CAPN2,ATP6V1A,STC1,STC2,SOD3,RTN4,MMP14,HMOX1,TFRC,ENG,TGFBR3,ADSL,LMNA,AIFM1,ADA,TGFB1,CAT,ALAD,DDAH1,PTGIS
GO:BP	cellular macromolecule localization	GO:0070727	1.12852e-08	2733	155	PLEC,FLNA,COL1A1,MYH9,VCL,CLTC,HSP90B1,SPTBN1,VCP,ACTN4,HSPA5,MSN,HSPA8,PLOD3,HSP90AA1,IPO5,HSP90AB1,GDI2,PDIA4,CLSTN1,XPO1,LTBP2,NPEPPS,CALR,CCT2,HSPA4,GAS6,KPNB1,FBN1,VPS35,CLU,MVP,CTSD,LTBP1,COPA,CCT7,HSPD1,TCP1,PAM,COPB1,CCT6A,CCT3,TPP1,MAN1A1,CCT8,NRP1,CSE1L,YWHAE,COPG1,COMP,COPB2,TNFAIP6,PDCD6IP,CPE,IPO7,LCP1,CCT4,ANXA1,CORO1C,ARHGAP1,GSN,CCT5,RDX,LRP1,SEC23A,CTSA,GDI1,ARHGDIA,YWHAZ,IPO9,PI…
GO:BP	hexose metabolic process	GO:0019318	1.36489e-08	229	32	DDB1,ENO1,ALDOA,PGK1,AKR1B1,TPI1,GPI,MDH2,GOT1,GAPDH,PGM1,G6PD,MDH1,ALDOC,MAN2A1,IGFBP3,B4GALT1,MAN2B1,FUCA2,MAN2B2,GLB1,PGM2,ENO2,PKM,IGFBP4,C1QTNF1,HK1,FUCA1,GAA,ENO3,NNMT,POFUT1
GO:BP	cellular response to stress	GO:0033554	1.4951e-08	1949	121	PLEC,FLNA,MMP2,LAMB2,HSP90B1,VCP,HSPA5,HSPA8,P4HB,DDB1,MMP3,HSP90AA1,HSP90AB1,PDIA3,ENO1,PDIA4,PGK1,NPEPPS,CALR,SF3B3,GAS6,UBA1,CLU,HSPD1,APP,AKR1B1,HNRNPK,SERPINB6,MAN1A1,YWHAE,HYOU1,GBA,ANXA1,HSPA13,PDIA6,USP14,ACTR2,G6PD,XRCC6,THBS1,GRN,SRPX,SOD2,UGGT1,PRMT1,SFPQ,FH,CTSK,DNAJC3,PPIA,PRDX1,XRCC5,EZR,NPM1,RPS3,HSPA9,VASN,FBLN5,EIF2S1,GSTP1,MMP8,MAPK1,STC1,PCSK9,SFRP2,OTUB1,HMGB1,PCNA,IL6,STC2,SO…
GO:BP	carboxylic acid metabolic process	GO:0019752	1.60008e-08	951	74	C3,ACLY,LDHA,PLOD3,ENO1,ALDOA,PGK1,PGAM1,HEXA,FASN,HEXB,PAM,APP,AKR1B1,LDHB,TPI1,GPI,MDH2,PGD,CARS,GOT2,PSAT1,LTA4H,GOT1,GAPDH,WARS,IDH1,ANXA1,PGM1,PLOD2,AKR1A1,MDH1,ALDOC,PEPD,ADSS,FH,ASAH1,ACO2,ADH5,YARS,SCPEP1,GSTP1,BTD,VARS,ENO2,ME1,GSTO1,IL4I1,BLMH,GSS,PARK7,UGDH,PKM,IDUA,PHGDH,NAGK,HK1,QPRT,CS,PLA2G15,ACO1,ATIC,ACOT7,ENO3,FAH,PTGR1,CBR1,SEPHS1,SDHA,GCLC,ASL,VNN1,DDAH1,PTGIS
GO:BP	regulation of catalytic activity	GO:0050790	1.68613e-08	1840	116	COL6A3,PLEC,IQGAP1,HSP90B1,VCP,CD109,SERPINE2,CAND1,HSP90AA1,IPO5,SERPINE1,HSP90AB1,ECM1,SERPINH1,CTSB,CCT2,GAS6,CLU,PTX3,MVP,PSAP,CTSD,CHI3L1,SERPING1,HSPD1,TCP1,APP,COL7A1,SERPINB6,GPI,HNRNPA2B1,SERPINF1,GAPDH,IPO7,TIMP1,GBA,WARS,CCT4,LGMN,ANXA1,CORO1C,GSN,XRCC6,CAP1,PSME1,SPOCK1,THBS1,GRN,RDX,SOD2,TIMP2,LRP1,RSU1,HNRNPD,PICALM,PPIA,XRCC5,PI16,NPM1,PDGFRB,RPS3,SMPD1,ANTXR1,PSME2,EIF2S1,CAPN1,CS…
GO:BP	protein localization	GO:0008104	1.68655e-08	2723	154	PLEC,FLNA,COL1A1,MYH9,VCL,CLTC,HSP90B1,SPTBN1,VCP,ACTN4,HSPA5,MSN,HSPA8,PLOD3,HSP90AA1,IPO5,HSP90AB1,GDI2,PDIA4,CLSTN1,XPO1,LTBP2,NPEPPS,CALR,CCT2,HSPA4,GAS6,KPNB1,FBN1,VPS35,CLU,MVP,CTSD,LTBP1,COPA,CCT7,HSPD1,TCP1,PAM,COPB1,CCT6A,CCT3,TPP1,MAN1A1,CCT8,NRP1,CSE1L,YWHAE,COPG1,COMP,COPB2,TNFAIP6,PDCD6IP,CPE,IPO7,LCP1,CCT4,ANXA1,CORO1C,ARHGAP1,GSN,CCT5,RDX,LRP1,SEC23A,CTSA,GDI1,ARHGDIA,YWHAZ,IPO9,PI…
GO:BP	cellular localization	GO:0051641	1.71398e-08	3635	191	PLEC,FLNA,COL1A1,MYH9,VCL,CLTC,HSP90B1,SPTBN1,VCP,ACTN4,HSPA5,MSN,HSPA8,P4HB,PLOD3,HSP90AA1,IPO5,HSP90AB1,GDI2,PDIA4,CLSTN1,XPO1,LTBP2,NPEPPS,CALR,CCT2,HSPA4,GAS6,KPNB1,FBN1,VPS35,CLU,MVP,PSAP,ANXA6,CTSD,LTBP1,COPA,CCT7,HEXA,HEXB,HSPD1,TCP1,PAM,COPB1,APP,CCT6A,CCT3,TPP1,HNRNPA2B1,MAN1A1,CCT8,NRP1,CSE1L,YWHAE,COPG1,COMP,COPB2,TNFAIP6,PDCD6IP,HYOU1,CPE,IPO7,LCP1,CCT4,ANXA1,CORO1C,ACTR2,ARHGAP1,GSN,…
GO:BP	extracellular matrix disassembly	GO:0022617	1.82951e-08	61	17	MMP2,LAMC1,MMP1,MMP3,FAP,FSCN1,LCP1,DPP4,LRP1,CTSK,MMP8,IL6,CTSS,MMP9,MMP14,ADAM10,ENG
GO:BP	leukocyte migration	GO:0050900	1.96467e-08	396	43	PLEC,MYH9,MMP2,MSN,SERPINE1,EMILIN1,ECM1,CALR,GAS6,APP,WDR1,TNFAIP6,PPIB,GBA,DPP4,LGMN,ANXA1,THBS1,B4GALT1,PPIA,EXT1,CSF1,MAPK1,HMGB1,IL6,RTN4,LGALS3,PAFAH1B1,MMP9,CORO1A,PDGFD,SLIT2,MMP14,ITGB1,HMOX1,ADAM10,THY1,S100A9,CRKL,ADA,TGFB1,NOV,RARRES2
GO:BP	animal organ morphogenesis	GO:0009887	2.08517e-08	1076	80	FLNA,COL1A2,COL1A1,MMP2,COL3A1,LAMB2,LAMC1,LAMB1,MSN,COL5A2,PLOD3,DCN,SERPINE1,SERPINH1,FBN1,ANXA6,HTRA1,PAM,BMP1,NAGLU,HSPG2,EFEMP1,NRP1,COMP,TNFRSF11B,CPE,INHBA,EXT2,GBA,PTK7,MAN2A1,LAMA2,EFEMP2,COL18A1,CUL1,PDGFRB,COL8A1,EXT1,CAPN1,CSF1,CTSZ,MAPK1,STC1,FAM20C,SFRP2,IL6,STAT1,NRP2,RTN4,PDGFRA,TNC,PAFAH1B1,THBS3,DAG1,SLIT2,FST,MMP14,ELN,NACA,ATRN,SFRP4,GAA,ENG,TGFBR3,NTNG1,MFAP5,THY1,SEMA3C,CUL3…
GO:BP	regulation of vasculature development	GO:1901342	2.45809e-08	291	36	C3,ENPP2,THBS2,DCN,SERPINE1,EMILIN1,ECM1,PGK1,CHI3L1,SERPINF1,HSPG2,NRP1,SPARC,EMILIN2,COL4A2,WARS,THBS1,GRN,ERAP1,RNH1,SFRP2,IL6,STAT1,RTN4,PKM,GPNMB,ITGB1,HMOX1,ADAM10,ENG,HSPB1,JUP,RECK,AGT,DDAH1,PTGIS
GO:BP	nervous system development	GO:0007399	2.61155e-08	2547	146	PLEC,FN1,C3,FLNA,VCL,MMP2,VIM,IQGAP1,COL3A1,LAMB2,SPTBN1,LAMB1,THBS2,HSPA5,SERPINE2,PLOD3,HSP90AA1,HSP90AB1,DPYSL2,CLSTN1,CALR,GAS6,VPS35,CLU,HEXA,HEXB,PAM,APP,NAGLU,TPP1,SERPINF1,UGP2,HSPG2,NRP1,YWHAE,SEMA7A,WDR1,INHBA,GBA,ANXA1,PTK7,CORO1C,DPYSL3,GSN,G6PD,SPOCK1,PRKCSH,GRN,SOD2,MME,CTSC,MAN2A1,VCAN,LRP1,PRMT1,GDI1,YWHAZ,HNRNPD,LAMA2,CAPG,PICALM,XRCC5,B4GAT1,EXT1,CFL1,SMPD1,CDH11,VIT,CLN5,ARCN1,…
GO:BP	phosphate-containing compound metabolic process	GO:0006796	2.6511e-08	2763	155	PLEC,FN1,C3,IQGAP1,HSP90B1,SPTBN1,ENPP2,VCP,ACLY,CD109,HSPA8,TKT,HSP90AA1,IPO5,EMILIN1,HSP90AB1,NAMPT,ENO1,ALDOA,PGK1,GAS6,NCL,CLU,PGAM1,MVP,CHI3L1,HEXB,APP,LDHB,PPP2R1A,TPI1,GPI,MDH2,UGP2,PGD,EFEMP1,NRP1,YWHAE,SEMA7A,PLBD2,PRDX6,IPO7,INHBA,GBA,WARS,ILF3,IDH1,PTK7,CORO1C,TALDO1,G6PD,XRCC6,AKR1A1,THBS1,MDH1,ALDOC,ADSS,LRP1,YWHAZ,IGFBP3,DNAJC3,PPIA,XRCC5,NPM1,PDGFRB,RPS3,SMPD1,CAPN2,LOX,ATP6V1A,PRD…
GO:BP	biological process involved in interaction with host	GO:0051701	3.57615e-08	210	30	ANPEP,P4HB,DDB1,HSP90AB1,CTSB,GAS6,PTX3,TCP1,NRP1,DPP4,GSN,CTSL,PPIA,RPSA,SMPD1,IDE,FUCA2,LGALS1,HMGB1,FBLN1,LAMP1,DDX39B,DAG1,AXL,LRRC15,SCARB2,ITGB1,TFRC,SLC3A2,SLC1A5
GO:BP	regulation of endopeptidase activity	GO:0052548	3.6447e-08	325	38	VCP,SERPINE2,SERPINE1,SERPINH1,GAS6,CTSD,SERPING1,HSPD1,SERPINB6,GPI,SERPINF1,GAPDH,TIMP1,LGMN,GSN,PSME1,SPOCK1,THBS1,TIMP2,PICALM,RPS3,PSME2,SFRP2,HMGB1,SERPINB7,MMP9,PARK7,PSMA3,CD44,ANP32B,S100A9,AIFM1,RECK,AGT,PPM1F,SERPINB8,SERPINI1,A2M
GO:BP	regulation of hydrolase activity	GO:0051336	3.89429e-08	969	74	COL6A3,IQGAP1,HSP90B1,VCP,CD109,SERPINE2,SERPINE1,HSP90AB1,ECM1,SERPINH1,CTSB,GAS6,PTX3,PSAP,CTSD,SERPING1,HSPD1,APP,COL7A1,SERPINB6,GPI,SERPINF1,GAPDH,TIMP1,LGMN,ANXA1,CORO1C,GSN,PSME1,SPOCK1,THBS1,GRN,RDX,TIMP2,LRP1,RSU1,PICALM,PI16,NPM1,PDGFRB,RPS3,ANTXR1,PSME2,EIF2S1,PEBP1,APLP2,SFRP2,HMGB1,PCNA,RCC2,SERPINB7,PDGFRA,LGALS3,PAFAH1B1,MMP9,PARK7,FERMT2,PSMA3,SNX9,SCARB2,ITGB1,CD44,ANP32B,THY1,S1…
GO:BP	central nervous system development	GO:0007417	4.34936e-08	1092	80	C3,VIM,COL3A1,LAMB2,SPTBN1,LAMB1,HSPA5,SERPINE2,HSP90AA1,HSP90AB1,DPYSL2,CLU,PAM,APP,NAGLU,TPP1,UGP2,HSPG2,NRP1,YWHAE,SEMA7A,WDR1,INHBA,GBA,CORO1C,GSN,G6PD,SPOCK1,GRN,VCAN,LRP1,HNRNPD,CAPG,XRCC5,EXT1,CDH11,VIT,CLN5,ARCN1,YWHAQ,ATP6AP2,GSTP1,MAPK1,APLP2,SFRP2,ARSA,IL6,NRP2,BTD,RTN4,HPRT1,PAFAH1B1,RAN,DAG1,MXRA8,AXL,PRPF19,SLIT2,PHGDH,COL4A1,YWHAH,RBBP4,ATRN,ITGB1,ATIC,ENO3,B2M,ANP32B,MARCKS,S100A9…
GO:BP	regulation of extracellular matrix organization	GO:1903053	4.98178e-08	56	16	LAMB2,LAMC1,NID1,LAMB1,AEBP1,EMILIN1,FAP,FSCN1,DPP4,LRP1,LAMA2,EFEMP2,ANTXR1,IL6,DAG1,AGT
GO:BP	response to decreased oxygen levels	GO:0036293	5.41585e-08	299	36	MMP2,HSP90B1,ACTN4,PLOD1,P4HB,ENO1,PGK1,NPEPPS,LOXL2,PAM,HYOU1,DPP4,PLOD2,THBS1,SOD2,VASN,PLAU,CAPN2,STC1,STC2,SOD3,RTN4,MMP14,HMOX1,TFRC,ENG,TGFBR3,ADSL,LMNA,AIFM1,ADA,TGFB1,CAT,ALAD,DDAH1,PTGIS
GO:BP	establishment of protein localization	GO:0045184	5.54304e-08	1920	118	FLNA,COL1A1,MYH9,CLTC,HSP90B1,SPTBN1,VCP,ACTN4,HSPA5,HSPA8,HSP90AA1,IPO5,GDI2,PDIA4,CLSTN1,XPO1,LTBP2,NPEPPS,CALR,CCT2,HSPA4,GAS6,KPNB1,VPS35,CLU,MVP,CTSD,COPA,CCT7,HSPD1,TCP1,PAM,COPB1,CCT6A,CCT3,MAN1A1,CCT8,CSE1L,YWHAE,COPG1,COMP,COPB2,PDCD6IP,IPO7,LCP1,CCT4,ANXA1,CORO1C,ARHGAP1,CCT5,RDX,LRP1,SEC23A,CTSA,GDI1,YWHAZ,IPO9,PPIA,AP2M1,AP2B1,EZR,AP2A1,NPM1,HSPA9,TNPO1,RRBP1,ARCN1,AP1G1,YWHAQ,RCC2,IL…
GO:BP	peptide metabolic process	GO:0006518	5.74911e-08	898	70	EEF2,VIM,ANPEP,P4HB,NPEPPS,CALR,NCL,CLU,EEF1G,PABPC1,PAM,SPON1,APP,TPP1,CARS,EIF3L,LTA4H,EIF3A,GAPDH,CPE,ETF1,WARS,DPP4,ILF3,CPXM2,EIF3B,PA2G4,CPQ,THBS1,ERAP1,CTSL,MME,HNRNPD,DNAJC3,PICALM,EIF3F,RPSA,NPM1,RPS3,EIF4A1,RRBP1,YARS,CLN5,KHSRP,EIF2S1,IDE,CTSZ,ATP6AP2,IL6,VARS,RTN4,CAPRIN1,GSS,EIF5A,PKM,DNPEP,RPL10A,COPS5,NACA,EIF4G1,ACO1,ADAM10,HSPB1,XPNPEP1,EEF1D,APEH,APOE,GCLC,EIF5,DMD
GO:BP	response to hypoxia	GO:0001666	6.50279e-08	286	35	MMP2,HSP90B1,ACTN4,PLOD1,P4HB,ENO1,PGK1,NPEPPS,LOXL2,PAM,HYOU1,DPP4,PLOD2,THBS1,SOD2,VASN,PLAU,CAPN2,STC1,STC2,SOD3,RTN4,MMP14,HMOX1,TFRC,ENG,TGFBR3,ADSL,LMNA,ADA,TGFB1,CAT,ALAD,DDAH1,PTGIS
GO:BP	endoderm formation	GO:0001706	6.71574e-08	57	16	FN1,COL12A1,COL6A1,MMP2,LAMB1,COL5A2,COL7A1,COL4A2,INHBA,COL8A1,MMP8,MMP9,MMP14,GRB2,COL5A1,COL11A1
GO:BP	developmental growth	GO:0048589	7.02391e-08	655	57	PLEC,FN1,VCL,IQGAP1,COL3A1,LAMB2,HSP90AA1,HSP90AB1,ECM1,DPYSL2,PTX3,PSAP,ANXA6,APP,NRP1,SEMA7A,COMP,TNFAIP6,PPIB,LGMN,ANXA1,PTK7,G6PD,CPQ,GDI1,CLIC4,PI16,EZR,PDGFRB,EXT1,CSF1,STC1,SFRP2,NRP2,STC2,DNM2,RTN4,PAFAH1B1,ALCAM,THBS3,DAG1,COPS2,SLIT2,TWF2,NACA,ATRN,ITGB1,TGFBR3,SEMA3C,APOE,ADD1,SLIT3,CPNE1,AGT,TGFB1,DMD,NOV
GO:BP	regulation of angiogenesis	GO:0045765	7.17859e-08	287	35	C3,ENPP2,THBS2,DCN,SERPINE1,EMILIN1,ECM1,PGK1,CHI3L1,SERPINF1,HSPG2,NRP1,SPARC,EMILIN2,COL4A2,WARS,THBS1,GRN,ERAP1,RNH1,SFRP2,IL6,STAT1,RTN4,PKM,GPNMB,ITGB1,HMOX1,ENG,HSPB1,JUP,RECK,AGT,DDAH1,PTGIS
GO:BP	endoderm development	GO:0007492	7.59544e-08	85	19	FN1,COL12A1,COL6A1,MMP2,LAMC1,LAMB1,COL5A2,COL7A1,COL4A2,INHBA,COL8A1,EXT1,MMP8,MMP9,MMP14,GRB2,COL5A1,TGFB1,COL11A1
GO:BP	endothelial cell migration	GO:0043542	8.27648e-08	217	30	MYH9,DCN,CALR,LOXL2,FAP,FSTL1,GPI,SERPINF1,NRP1,SPARC,DPP4,LGMN,ANXA1,THBS1,GRN,PRCP,STC1,SRPX2,HMGB1,NRP2,SLIT2,ITGB1,HMOX1,CDH13,HSPB1,JUP,APOE,AGT,NOV,CORO1B
GO:BP	integrin-mediated signaling pathway	GO:0007229	9.74394e-08	118	22	FN1,FLNA,MYH9,TLN1,COL3A1,LAMB2,LAMC1,NID1,LAMB1,NRP1,SEMA7A,TIMP1,LAMA2,RCC2,COL16A1,FERMT2,ITGB1,ADAM10,ITGBL1,THY1,CUL3,CD63
GO:BP	pyridine-containing compound metabolic process	GO:0072524	1.17242e-07	87	19	VCP,TKT,NAMPT,PGAM1,LDHB,MDH2,PGD,PSAT1,IDH1,TALDO1,G6PD,MDH1,PNP,ME1,QPRT,PGLS,PDXK,NNMT,PTGIS
GO:BP	coagulation	GO:0050817	1.18264e-07	234	31	FN1,FLNA,MYH9,TLN1,VCL,COL3A1,SERPINE2,SERPINE1,EMILIN1,GAS6,FAP,SERPING1,ANXA5,EMILIN2,COMP,THBS1,CLIC1,PPIA,PROS1,PLAU,FBLN1,IL6,PDGFRA,AXL,C1QTNF1,PROCR,PRDX2,HSPB1,APOE,TFPI,ANXA4
GO:BP	regulation of telomerase RNA localization to Cajal body	GO:1904872	1.20175e-07	18	10	CCT2,CCT7,TCP1,CCT6A,CCT3,CCT8,CCT4,CCT5,RUVBL2,RUVBL1
GO:BP	protein maturation	GO:0051604	1.28868e-07	339	38	FN1,FLNA,MYH9,SERPINE2,P4HB,SERPINE1,SERPINH1,ENO1,PGK1,CALR,HSPD1,SPON1,BMP1,COMP,CPE,DPP4,CPXM2,LGMN,GSN,THBS1,CTSL,MME,GALNT2,PLAU,CAPN2,PRDX4,CLN5,PRCP,CTSZ,ATP6AP2,PCSK9,FBLN1,CTSS,MMP14,ADAM10,GLRX3,C1RL,DNAJB11
GO:BP	hemostasis	GO:0007599	1.32052e-07	235	31	FN1,FLNA,MYH9,TLN1,VCL,COL3A1,SERPINE2,SERPINE1,EMILIN1,GAS6,FAP,SERPING1,ANXA5,GPI,EMILIN2,COMP,THBS1,CLIC1,PPIA,PROS1,PLAU,FBLN1,IL6,PDGFRA,AXL,C1QTNF1,PROCR,PRDX2,HSPB1,APOE,TFPI
GO:BP	response to organic cyclic compound	GO:0014070	1.34334e-07	935	71	FLNA,COL1A1,MMP2,HSP90B1,HSPA5,MSN,HSPA8,HSP90AA1,PAPPA,CALR,VPS35,PAM,APP,GPI,SERPINF1,IGFBP7,GOT1,INHBA,GBA,IDH1,ANXA1,G6PD,THBS1,SOD2,ADSS,HNRNPD,CTSK,EZR,NPM1,PDGFRB,SMPD1,LOX,CSF1,MAPK1,STC1,PCNA,DSG1,IL6,STAT1,STC2,GLB1,APEX1,DNM2,ENO2,RUVBL2,RAN,NT5E,DAG1,PARK7,IGFBP4,SLIT2,FST,MMP14,YWHAH,ENG,UBE2L3,SLC3A2,ARPC1B,JUP,GCLC,SLIT3,TFPI,DNAJA1,KANK2,AIFM1,ADA,AGT,TGFB1,CAT,ALAD,A2M
GO:BP	organonitrogen compound biosynthetic process	GO:1901566	1.38405e-07	1789	111	CLTC,EEF2,VIM,VCP,ACLY,PLOD3,NAMPT,ENO1,ALDOA,CALR,NCL,VPS35,HEXA,EEF1G,PABPC1,PAM,APP,MAN1A1,CARS,GOT2,PSAT1,EIF3L,EIF3A,GOT1,GAPDH,ETF1,INHBA,EXT2,GBA,WARS,ILF3,EIF3B,PA2G4,PLOD2,AKR1A1,THBS1,MAN2A1,UGGT1,ADSS,PRMT1,HNRNPD,B4GALT1,DNAJC3,EIF3F,GALNT2,ASAH1,RPSA,B4GAT1,AP2A1,NPM1,PDGFRB,RPS3,EIF4A1,EXT1,RRBP1,SMPD1,CAPN2,ATP6V1A,YARS,KHSRP,EIF2S1,GSTP1,MOXD1,PAICS,IL6,PGM2,VARS,PNP,HPRT1,CAPRIN1…
GO:BP	positive regulation of establishment of protein localization to telomere	GO:1904851	1.38796e-07	10	8	CCT2,CCT7,TCP1,CCT6A,CCT3,CCT8,CCT4,CCT5
GO:BP	cellular response to oxygen-containing compound	GO:1901701	1.47572e-07	1287	88	PLEC,FLNA,COL1A2,COL1A1,COL6A1,MMP2,VIM,IQGAP1,COL3A1,HSP90B1,VCP,HSPA5,MSN,COL5A2,MMP3,IPO5,SERPINE1,CALR,GAS6,NCL,FBN1,VPS35,CTSD,APP,SERPINF1,GOT1,INHBA,LGMN,ANXA1,PTK7,AKR1A1,SOD2,LRP1,SPON2,HNRNPD,CLIC4,PRDX1,XRCC5,EZR,RPS3,ADH5,SMPD1,CAPN2,FBLN5,IDE,GSTP1,MAPK1,STC1,PCSK9,HNRNPAB,HMGB1,PCNA,COL16A1,IL6,STAT1,SOD3,APEX1,DNM2,USO1,PDGFRA,RUVBL2,MMP9,YWHAG,DAG1,PARK7,PKM,AXL,PDGFD,SLIT2,PTPRK,…
GO:BP	chemotaxis	GO:0006935	1.49427e-07	631	55	PLEC,MMP2,LAMB2,ENPP2,SERPINE1,DPYSL2,CALR,GAS6,APP,NRP1,SEMA7A,TNFAIP6,PPIB,DPP4,LGMN,ANXA1,PTK7,USP14,THBS1,LAMA2,PPIA,B4GAT1,PDGFRB,EXT1,PLAU,LOX,CSF1,FAM49B,MAPK1,HMGB1,IL6,NRP2,PDGFRA,LGALS3,ALCAM,CORO1A,DAG1,NEO1,GPNMB,PDGFD,SLIT2,CDH13,ADAMTSL1,ADAM10,ENG,HSPB1,SEMA3C,S100A9,PARVA,SLIT3,CRKL,PPM1F,NOV,CORO1B,RARRES2
GO:BP	cell morphogenesis	GO:0000902	1.54956e-07	978	73	PLEC,FN1,MYH9,VCL,IQGAP1,LAMB2,ENPP2,ACTN1,MSN,FLNB,PLOD3,HSP90AA1,HSP90AB1,ALDOA,DPYSL2,CLU,HEXA,HEXB,APP,NRP1,SPARC,SEMA7A,WDR1,ANXA1,PTK7,CORO1C,CAP1,RDX,GDI1,CLIC4,LAMA2,PICALM,COL18A1,EZR,B4GAT1,EXT1,CFL1,CDH11,STC1,APLP2,LIPA,CAPZB,COL15A1,NRP2,DNM2,RTN4,HPRT1,PAFAH1B1,ALCAM,CAPRIN1,CORO1A,DAG1,NEO1,SLIT2,FERMT2,UCHL1,YWHAH,TWF2,ITGB1,ADAMTSL1,CD44,NTNG1,THY1,SEMA3C,APOE,CUL3,ADD1,PARVA,SLI…
GO:BP	negative regulation of cellular component organization	GO:0051129	1.59508e-07	725	60	FLNA,SPTAN1,VIM,SPTBN1,HSPA5,HSPA8,EMILIN1,GDI2,FAP,VPS35,CLU,NRP1,SEMA7A,VAT1,GBA,DPP4,CORO1C,DPYSL3,GSN,SPOCK1,PRKCSH,THBS1,RDX,GDI1,CAPG,PICALM,XRCC5,NPM1,ANTXR1,FAM49B,PCSK9,CAPZB,HMGB1,RCC2,DNM2,RTN4,LGALS3,PAFAH1B1,CORO1A,PARK7,SLIT2,MMP14,YWHAH,TWF2,CAPZA1,TFRC,B2M,THY1,LMNA,SEMA3C,HNRNPA1,APOE,ADD1,GCLC,SDCBP,LAMP2,PTPRG,TGFB1,LIF,CORO1B
GO:BP	taxis	GO:0042330	1.68457e-07	633	55	PLEC,MMP2,LAMB2,ENPP2,SERPINE1,DPYSL2,CALR,GAS6,APP,NRP1,SEMA7A,TNFAIP6,PPIB,DPP4,LGMN,ANXA1,PTK7,USP14,THBS1,LAMA2,PPIA,B4GAT1,PDGFRB,EXT1,PLAU,LOX,CSF1,FAM49B,MAPK1,HMGB1,IL6,NRP2,PDGFRA,LGALS3,ALCAM,CORO1A,DAG1,NEO1,GPNMB,PDGFD,SLIT2,CDH13,ADAMTSL1,ADAM10,ENG,HSPB1,SEMA3C,S100A9,PARVA,SLIT3,CRKL,PPM1F,NOV,CORO1B,RARRES2
GO:BP	neurogenesis	GO:0022008	1.68628e-07	1705	107	PLEC,FN1,C3,FLNA,VCL,MMP2,VIM,IQGAP1,COL3A1,LAMB2,LAMB1,HSPA5,SERPINE2,HSP90AA1,HSP90AB1,DPYSL2,CALR,GAS6,CLU,HEXA,HEXB,APP,NAGLU,SERPINF1,NRP1,YWHAE,SEMA7A,WDR1,INHBA,GBA,ANXA1,PTK7,DPYSL3,SPOCK1,PRKCSH,GRN,SOD2,MME,MAN2A1,VCAN,LRP1,PRMT1,GDI1,YWHAZ,LAMA2,PICALM,XRCC5,B4GAT1,EXT1,CFL1,CDH11,CLN5,CSF1,MAPK1,APLP2,PCSK9,SFRP2,HMGB1,IL6,NRP2,DNM2,RTN4,HPRT1,TNC,PAFAH1B1,ALCAM,NAP1L1,CAPRIN1,YWHAG,D…
GO:BP	positive regulation of response to stimulus	GO:0048584	1.88518e-07	2283	132	FN1,C3,FLNA,COL1A1,IQGAP1,COL3A1,LAMB2,CFH,LAMC1,NID1,LAMB1,VCP,ACTN4,CFB,C1R,C1S,DCN,HSP90AA1,SERPINE1,EMILIN1,HSP90AB1,PDIA3,ECM1,CALR,GAS6,VPS35,CLU,CTSD,CHI3L1,SERPING1,HSPD1,APP,PPP2R1A,MASP1,NRP1,EMILIN2,SEMA7A,GAPDH,INHBA,LGMN,ANXA1,PTK7,ACTR2,XRCC6,THBS1,GRN,SRPX,CTSC,PRMT1,SFPQ,LAMA2,IGFBP3,PPIA,XRCC5,EZR,PDGFRB,RPS3,PLAU,AP1G1,CSF1,FAM49B,ATP6AP2,MMP8,MAPK1,SFRP2,LGALS1,HMGB1,PCNA,IL6,L…
GO:BP	biological regulation	GO:0065007	1.89505e-07	12891	506	COL6A3,PLEC,FN1,C3,FLNA,COL1A2,COL1A1,MYH9,LAMA4,TLN1,VCL,PXDN,CLTC,SPTAN1,EEF2,MMP2,VIM,IQGAP1,COL3A1,LAMB2,TGFBI,QSOX1,CFH,LAMC1,HSP90B1,ANPEP,NID1,SPTBN1,ENPP2,LAMB1,MMP1,VCP,ACTN4,ACTN1,CFB,THBS2,HSPA5,CD109,MSN,COL5A2,C1R,SERPINE2,HSPA8,TKT,C1S,P4HB,FLNB,PLOD3,DDB1,FBLN2,MMP3,CAND1,DCN,HSP90AA1,PAPPA,IPO5,SERPINE1,AEBP1,EMILIN1,HSP90AB1,PDIA3,GDI2,ECM1,CCDC80,NAMPT,SERPINH1,ENO1,CTSB,NUCB1,A…
GO:BP	substrate adhesion-dependent cell spreading	GO:0034446	2.0265e-07	111	21	FN1,FLNA,LAMB2,LAMC1,LAMB1,ACTN4,P4HB,CALR,ARPC2,NRP1,CORO1C,ANTXR1,RCC2,FBLN1,DNM2,AXL,FERMT2,ATRN,NTNG1,PARVA,CRKL
GO:BP	carbohydrate derivative catabolic process	GO:1901136	2.28978e-07	172	26	MANBA,HEXA,CHI3L1,HEXB,NAGLU,GNS,MAN1A1,GBA,CTSL,SGSH,FUCA2,GLB1,PNP,HPRT1,NT5E,GPC1,IDUA,NAGK,MGAT1,NEU1,CD44,ACOT7,FUCA1,NAGA,CHI3L2,ADA
GO:BP	RNA localization to nucleus	GO:0090685	2.46195e-07	19	10	CCT2,CCT7,TCP1,CCT6A,CCT3,CCT8,CCT4,CCT5,RUVBL2,RUVBL1
GO:BP	telomerase RNA localization to Cajal body	GO:0090671	2.46195e-07	19	10	CCT2,CCT7,TCP1,CCT6A,CCT3,CCT8,CCT4,CCT5,RUVBL2,RUVBL1
GO:BP	RNA localization to Cajal body	GO:0090670	2.46195e-07	19	10	CCT2,CCT7,TCP1,CCT6A,CCT3,CCT8,CCT4,CCT5,RUVBL2,RUVBL1
GO:BP	telomerase RNA localization	GO:0090672	2.46195e-07	19	10	CCT2,CCT7,TCP1,CCT6A,CCT3,CCT8,CCT4,CCT5,RUVBL2,RUVBL1
GO:BP	collagen catabolic process	GO:0030574	2.52394e-07	45	14	MMP2,MMP1,MMP3,CTSB,FAP,CTSL,PEPD,CTSK,MRC2,MMP8,CTSS,MMP9,MMP14,ITGB1
GO:BP	regulation of leukocyte migration	GO:0002685	2.87926e-07	228	30	MSN,SERPINE1,EMILIN1,ECM1,CALR,GAS6,APP,TNFAIP6,DPP4,LGMN,ANXA1,THBS1,CSF1,MAPK1,HMGB1,IL6,RTN4,LGALS3,CORO1A,PDGFD,SLIT2,MMP14,HMOX1,ADAM10,THY1,CRKL,ADA,TGFB1,NOV,RARRES2
GO:BP	blood coagulation	GO:0007596	3.21162e-07	229	30	FN1,FLNA,MYH9,TLN1,VCL,COL3A1,SERPINE2,SERPINE1,EMILIN1,GAS6,FAP,SERPING1,ANXA5,EMILIN2,COMP,THBS1,CLIC1,PPIA,PROS1,PLAU,FBLN1,IL6,PDGFRA,AXL,C1QTNF1,PROCR,PRDX2,HSPB1,APOE,TFPI
GO:BP	regulation of cell differentiation	GO:0045595	3.23901e-07	1568	100	FN1,COL1A1,VCL,LAMB2,LAMC1,NID1,LAMB1,CD109,COL5A2,SERPINE2,SERPINE1,HSP90AB1,DPYSL2,CALR,LOXL2,GAS6,FBN1,APP,PPP2R1A,SERPINF1,EFEMP1,NRP1,SEMA7A,WDR1,TNFAIP6,TNFRSF11B,INHBA,ANXA1,PA2G4,G6PD,XRCC6,GRN,SOD2,MME,MAN2A1,PRMT1,GDI1,LAMA2,IGFBP3,CLIC1,EFEMP2,XRCC5,PI16,HSPA9,VASN,LOX,CSF1,MAPK1,FAM20C,SFRP2,HMGB1,IL6,STAT1,RTN4,PNP,PDGFRA,PAFAH1B1,IL4I1,NAP1L1,CAPRIN1,MMP9,YWHAG,DAG1,AXL,GPC1,PRPF19,…
GO:BP	ossification	GO:0001503	3.24731e-07	415	42	COL1A2,COL1A1,COL6A1,CLTC,MMP2,COL5A2,ECM1,FASN,BMP1,SEMA7A,COMP,TNFAIP6,EXT2,CLEC11A,VCAN,IGFBP3,CLIC1,CTSK,MRC2,EXT1,SND1,RRBP1,LOX,CDH11,CSF1,MAPK1,STC1,TPM4,FAM20C,SFRP2,IL6,MINPP1,TNC,MMP9,THBS3,FERMT2,MMP14,XYLT1,TGFB1,CAT,CTHRC1,COL11A1
GO:BP	regulation of localization	GO:0032879	3.37033e-07	2115	124	C3,FLNA,VCL,CLTC,SPTBN1,VCP,ACTN4,MSN,SERPINE2,HSPA8,HSP90AA1,IPO5,SERPINE1,HSP90AB1,GDI2,XPO1,NPEPPS,CALR,CCT2,GAS6,VPS35,CLU,PTX3,ANXA6,CTSD,CCT7,TCP1,PAM,APP,CCT6A,CCT3,HNRNPK,PLTP,CCT8,NRP1,YWHAE,TNFAIP6,PDCD6IP,INHBA,LCP1,CCT4,ANXA1,ARHGAP1,GSN,G6PD,CCT5,THBS1,RDX,LRP1,GDI1,ARHGDIA,CLIC4,CLIC1,PICALM,PPIA,AP2M1,EZR,PDGFRB,SMPD1,AP1G1,CAPN1,YWHAQ,MAPK1,STC1,PCSK9,HNRNPAB,HMGB1,IL6,STC2,LAMP1,…
GO:BP	positive regulation of multicellular organismal process	GO:0051240	3.50123e-07	1704	106	FN1,C3,FLNA,COL1A1,SPTBN1,THBS2,SERPINE2,HSP90AA1,SERPINE1,EMILIN1,ECM1,ENO1,CLSTN1,LOXL2,GAS6,VPS35,CLU,CHI3L1,HSPD1,APP,BMP1,SERPINF1,NRP1,EMILIN2,SEMA7A,GAPDH,PPIB,INHBA,GBA,DPP4,ANXA1,LUM,XRCC6,THBS1,GRN,ERAP1,MME,CTSC,MAN2A1,LRP1,SPON2,GDI1,FH,XRCC5,EZR,PDGFRB,RPS3,PLAU,CFL1,AP1G1,CSF1,FAM49B,ATP6AP2,MMP8,FAM20C,SFRP2,SRPX2,LGALS1,HMGB1,IL6,STAT1,LAMP1,RTN4,SERPINB7,PNP,PAFAH1B1,GSTO1,IL4I1,…
GO:BP	regulation of cell population proliferation	GO:0042127	3.55337e-07	1682	105	FN1,MMP2,LAMC1,LAMB1,CD109,SERPINE2,EMILIN1,ECM1,NAMPT,CALR,GAS6,FAP,CLU,HTRA1,APP,PODN,SERPINF1,NRP1,SPARC,IGFBP7,EMILIN2,COMP,INHBA,TIMP1,WARS,DPP4,LGMN,ANXA1,CLEC11A,XRCC6,THBS1,GRN,SRPX,SOD2,PRMT1,CD248,IGFBP3,B4GALT1,EFEMP2,COL18A1,XRCC5,NPM1,PDGFRB,RPS3,PLAU,PRDX4,CAPN1,CSF1,GSTP1,MAPK1,SFRP2,HMGB1,FBLN1,IL6,STAT1,NRP2,FTH1,RTN4,SERPINB7,PNP,PDGFRA,LGALS3,TNC,IL4I1,NAP1L1,MMP9,CORO1A,CRLF1,…
GO:BP	regulation of intracellular signal transduction	GO:1902531	3.68356e-07	1728	107	FN1,FLNA,IQGAP1,COL3A1,SPTBN1,ACTN4,SERPINE2,P4HB,DCN,HSP90AA1,EMILIN1,HSP90AB1,ECM1,ENO1,CALR,GAS6,CLU,CHI3L1,APP,PPP2R1A,HNRNPK,NRP1,SEMA7A,EIF3A,HYOU1,GAPDH,INHBA,GBA,ARHGAP1,THBS1,RDX,SOD2,LRP1,PRMT1,SFPQ,ARHGDIA,YWHAZ,IGFBP3,PPIA,PRDX1,EZR,PDGFRB,RPS3,SMPD1,CSF1,PEBP1,FAM49B,ATP6AP2,GSTP1,MMP8,MAPK1,SFRP2,LGALS1,HMGB1,FBLN1,IL6,STAT1,DNM2,RTN4,PDGFRA,PAFAH1B1,MMP9,DDX39B,DAG1,PARK7,COPS3,EIF…
GO:BP	regulation of biological process	GO:0050789	3.82604e-07	12480	492	COL6A3,PLEC,FN1,C3,FLNA,COL1A2,COL1A1,MYH9,LAMA4,TLN1,VCL,PXDN,CLTC,SPTAN1,EEF2,MMP2,VIM,IQGAP1,COL3A1,LAMB2,TGFBI,QSOX1,CFH,LAMC1,HSP90B1,ANPEP,NID1,SPTBN1,ENPP2,LAMB1,MMP1,VCP,ACTN4,ACTN1,CFB,THBS2,HSPA5,CD109,MSN,COL5A2,C1R,SERPINE2,HSPA8,TKT,C1S,P4HB,FLNB,DDB1,FBLN2,MMP3,CAND1,DCN,HSP90AA1,PAPPA,IPO5,SERPINE1,AEBP1,EMILIN1,HSP90AB1,PDIA3,GDI2,ECM1,CCDC80,NAMPT,SERPINH1,ENO1,CTSB,NUCB1,ALDOA,D…
GO:BP	cell growth	GO:0016049	4.17017e-07	504	47	FN1,VCL,IQGAP1,LAMB2,SERPINE2,HSP90AA1,HSP90AB1,ENO1,DPYSL2,CLSTN1,APP,PPP2R1A,NRP1,IGFBP7,SEMA7A,INHBA,G6PD,SPOCK1,GDI1,IGFBP3,PI16,EXT1,FBLN5,SFRP2,NRP2,DNM2,RTN4,TNC,PAFAH1B1,ALCAM,IGFBP4,SLIT2,MMP14,TWF2,EIF4G1,ITGB1,ADAM10,SEMA3C,APOE,S100A9,SDCBP,SLIT3,CRKL,CPNE1,AGT,TGFB1,NOV
GO:BP	response to cytokine	GO:0034097	4.1892e-07	919	69	COL1A1,PXDN,MMP2,VIM,COL3A1,ACTN4,HSPA5,P4HB,FLNB,HSP90AB1,PDIA3,ECM1,GAS6,NCL,CHI3L1,ACTR3,FASN,HSPD1,APP,GAPDH,TIMP1,GBA,ANXA1,ACTR2,DPYSL3,GSN,THBS1,MME,TIMP2,CTSK,ASAH1,XRCC5,STIP1,RPS3,EXT1,SMPD1,CAPN2,LOX,KHSRP,CSF1,GSTP1,MAPK1,IL6,STAT1,NRP2,PAFAH1B1,TROVE2,CORO1A,EIF5A,CRLF1,AXL,HDGF,SLIT2,CACYBP,ATIC,TFRC,CD44,ADAM10,SRM,RAD23B,MAT2A,GCLC,SLIT3,CRKL,CPNE1,ALAD,CDC37,MYO1C,PTGIS
GO:BP	cell surface receptor signaling pathway	GO:0007166	4.20306e-07	2890	156	FN1,C3,FLNA,COL1A2,COL1A1,MYH9,TLN1,PXDN,MMP2,VIM,IQGAP1,COL3A1,LAMB2,LAMC1,NID1,SPTBN1,LAMB1,VCP,ACTN4,HSPA5,CD109,SERPINE2,P4HB,DDB1,DCN,PAPPA,SERPINE1,EMILIN1,HSP90AB1,PDIA3,ECM1,LTBP2,GAS6,NCL,FBN1,VPS35,MVP,CTSD,LTBP1,HEXA,HTRA1,APP,FSTL1,PPP2R1A,EFEMP1,NRP1,SEMA7A,COMP,COL4A2,GOT1,TNFAIP6,CPE,INHBA,TIMP1,LGMN,ANXA1,PTK7,DKK3,THBS1,SRPX,EEA1,LRP1,PRMT1,ARHGDIA,LAMA2,IGFBP3,SVEP1,EZR,PDGFRB,R…
GO:BP	regulation of cellular localization	GO:0060341	4.30527e-07	980	72	FLNA,VCL,CLTC,SPTBN1,VCP,MSN,HSPA8,HSP90AA1,IPO5,HSP90AB1,GDI2,XPO1,NPEPPS,CCT2,GAS6,VPS35,CTSD,CCT7,TCP1,PAM,CCT6A,CCT3,CCT8,YWHAE,TNFAIP6,LCP1,CCT4,ARHGAP1,GSN,CCT5,RDX,LRP1,GDI1,ARHGDIA,PICALM,PPIA,AP2M1,EZR,MAPK1,PCSK9,HNRNPAB,IL6,LAMP1,RTN4,LGALS3,RAN,DAG1,PARK7,GPC1,FERMT2,MMP14,LRRC15,NACA,ITGB1,TFRC,ADAM10,ERP29,UBE2L3,ANP32B,EHD2,LMNA,JUP,APOE,DNAJA1,CRKL,TMEM132A,TGFB1,PPM1F,MYO1C,LIF,N…
GO:BP	inflammatory response	GO:0006954	4.72041e-07	803	63	FN1,C3,MMP3,SERPINE1,ECM1,VPS35,CLU,PTX3,CHI3L1,FASN,APP,SERPINF1,HSPG2,SEMA7A,TNFAIP6,TIMP1,GBA,ANXA1,THBS1,GRN,PSMA1,CTSC,LRP1,PSMA6,B4GALT1,CHID1,EXT1,CSF1,PRCP,GSTP1,MMP8,LIPA,LGALS1,HMGB1,IL6,RTN4,TNC,MMP9,NT5E,PARK7,IGFBP4,PSMB4,AXL,HK1,ATRN,ITGB1,HMOX1,TFRC,CD44,PRDX2,METRNL,PLD3,APOE,S100A9,CUL3,VNN1,ADA,AGT,TGFB1,A2M,NOV,PTGIS,RARRES2
GO:BP	regulation of protein localization to Cajal body	GO:1904869	4.94137e-07	11	8	CCT2,CCT7,TCP1,CCT6A,CCT3,CCT8,CCT4,CCT5
GO:BP	regulation of establishment of protein localization to telomere	GO:0070203	4.94137e-07	11	8	CCT2,CCT7,TCP1,CCT6A,CCT3,CCT8,CCT4,CCT5
GO:BP	positive regulation of protein localization to Cajal body	GO:1904871	4.94137e-07	11	8	CCT2,CCT7,TCP1,CCT6A,CCT3,CCT8,CCT4,CCT5
GO:BP	positive regulation of apoptotic process	GO:0043065	5.08883e-07	507	47	MMP2,EMILIN1,PDIA3,FAP,CLU,CTSD,HTRA1,HSPD1,PPP2R1A,EMILIN2,INHBA,ANXA1,GSN,THBS1,GRN,SRPX,SOD2,CTSC,SFPQ,CD248,IGFBP3,B4GALT1,PDGFRB,RPS3,SMPD1,CAPN2,EIF2S1,PCSK9,SFRP2,LGALS1,HMGB1,IL6,DNM2,MMP9,PARK7,EIF5A,SLIT2,ITGB1,HMOX1,SFRP4,S100A9,DNAJA1,VNN1,AIFM1,AGT,TGFB1,PTGIS
GO:BP	negative regulation of cell death	GO:0060548	5.30973e-07	1005	73	FLNA,HSP90B1,HSPA5,DDB1,SERPINE1,HSP90AB1,ENO1,GAS6,VPS35,CLU,HSPD1,AKR1B1,FSTL1,ANXA5,GBE1,HNRNPK,GPI,SERPINF1,NRP1,COMP,HYOU1,TXNDC5,TIMP1,GBA,LGMN,ANXA1,PA2G4,THBS1,GRN,SOD2,ARHGDIA,YWHAZ,DNAJC3,PPIA,NPM1,PDGFRB,HSPA9,CFL1,CSF1,GSTP1,SFRP2,API5,IL6,GLO1,ENO2,LGALS3,MMP9,CORO1A,PARK7,CRLF1,AXL,HDGF,GPNMB,FERMT2,COPS5,NACA,EIF4G1,ITGB1,HMOX1,TFRC,CD44,PRDX2,HSPB1,LMNA,PIP,APOE,GCLC,DNAJA1,KANK2,…
GO:BP	regulation of protein modification process	GO:0031399	5.37793e-07	1494	96	PLEC,FN1,C3,IQGAP1,HSP90B1,ENPP2,VCP,HSPA5,CD109,HSP90AA1,IPO5,EMILIN1,HSP90AB1,GAS6,NCL,CLU,MVP,CHI3L1,APP,PPP2R1A,NRP1,YWHAE,SEMA7A,IPO7,INHBA,GBA,WARS,CORO1C,G6PD,XRCC6,THBS1,LRP1,IGFBP3,DNAJC3,PPIA,XRCC5,NPM1,PDGFRB,RPS3,SMPD1,LOX,CSF1,GSTP1,MAPK1,SFRP2,COPS4,OTUB1,FBLN1,IL6,LGALS3,RUVBL2,CAB39,MMP9,YWHAG,DAG1,PARK7,COPS3,COPS2,CRLF1,GPNMB,PDGFD,SLIT2,PTBP1,FERMT2,UCHL1,COPS5,SNX9,EIF4G1,TFRC…
GO:BP	negative regulation of endopeptidase activity	GO:0010951	5.51683e-07	153	24	SERPINE2,SERPINE1,SERPINH1,GAS6,SERPING1,SERPINB6,GPI,SERPINF1,GAPDH,TIMP1,SPOCK1,THBS1,TIMP2,PICALM,SFRP2,SERPINB7,MMP9,PARK7,CD44,RECK,AGT,SERPINB8,SERPINI1,A2M
GO:BP	positive regulation of protein metabolic process	GO:0051247	5.55268e-07	1451	94	C3,MYH9,EEF2,VIM,IQGAP1,ENPP2,VCP,HSPA5,MSN,DDB1,HSP90AA1,HSP90AB1,ENO1,GAS6,VPS35,CLU,CTSD,CHI3L1,PABPC1,HSPD1,SPON1,APP,NRP1,SEMA7A,INHBA,GBA,USP5,LGMN,GSN,XRCC6,PSME1,THBS1,GRN,RDX,CTSC,LRP1,PRMT1,HNRNPD,DNAJC3,PICALM,PPIA,XRCC5,EZR,NPM1,PDGFRB,RPS3,SMPD1,ANTXR1,PSME2,CSF1,IDE,MAPK1,PCSK9,SFRP2,HMGB1,IL6,RUVBL2,CAB39,MMP9,DAG1,PARK7,EIF5A,CRLF1,PKM,GPNMB,PDGFD,PTBP1,FERMT2,MMP14,SNX9,EIF4G1,TF…
GO:BP	aminoglycan metabolic process	GO:0006022	5.94425e-07	129	22	CLTC,DCN,HEXA,CHI3L1,HEXB,GNS,TNFAIP6,EXT2,BGN,B4GAT1,AP2A1,PDGFRB,EXT1,SGSH,GLB1,UGDH,IDUA,GALNT5,CD44,FUCA1,XYLT1,CHI3L2
GO:BP	regulation of coagulation	GO:0050818	6.56411e-07	75	17	SERPINE2,SERPINE1,EMILIN1,FAP,SERPING1,ANXA5,EMILIN2,THBS1,PROS1,PLAU,PDGFRA,C1QTNF1,PROCR,PRDX2,APOE,TFPI,ANXA4
GO:BP	response to reactive oxygen species	GO:0000302	6.83083e-07	194	27	COL1A1,MMP2,ANXA1,SOD2,PRDX1,PDGFRB,RPS3,CAPN2,FBLN5,GSTP1,MAPK1,PCNA,IL6,STAT1,SOD3,APEX1,PDGFRA,MMP9,PARK7,AXL,PDGFD,PTPRK,HMOX1,PRDX2,APOE,AIFM1,CAT
GO:BP	regulation of cellular component biogenesis	GO:0044087	7.17377e-07	971	71	FLNA,TLN1,VCL,SPTAN1,SPTBN1,MMP1,VCP,THBS2,HSPA5,MSN,HSPA8,MMP3,CAND1,HSP90AA1,EMILIN1,GDI2,CLSTN1,VPS35,CLU,ACTR3,APP,ARPC2,NRP1,FSCN1,PDCD6IP,GBA,LCP1,WARS,CORO1C,ACTR2,DPYSL3,GSN,THBS1,RDX,CAPG,XRCC5,EZR,NPM1,RPS3,ANTXR1,FAM49B,CAPZB,SRPX2,HMGB1,RCC2,COL16A1,DNM2,LGALS3,CORO1A,DAG1,PARK7,SLIT2,FERMT2,MMP14,TWF2,SNX9,ELN,EIF4G1,ARPC3,CAPZA1,TFRC,GRB2,THY1,ARPC1B,APOE,ADD1,SDCBP,LAMP2,AGT,PPM1F,…
GO:BP	regulation of protein localization	GO:0032880	8.07701e-07	873	66	FLNA,VCL,CLTC,SPTBN1,VCP,MSN,HSPA8,HSP90AA1,IPO5,HSP90AB1,GDI2,XPO1,NPEPPS,CCT2,GAS6,VPS35,CTSD,CCT7,TCP1,PAM,CCT6A,CCT3,CCT8,YWHAE,TNFAIP6,LCP1,CCT4,GSN,CCT5,RDX,LRP1,GDI1,ARHGDIA,PICALM,PPIA,AP2M1,EZR,IL6,RTN4,LGALS3,RAN,DAG1,PARK7,GPC1,FERMT2,MMP14,LRRC15,NACA,ITGB1,TFRC,ADAM10,ERP29,UBE2L3,ANP32B,LMNA,JUP,APOE,DNAJA1,CRKL,TMEM132A,TGFB1,PPM1F,MYO1C,LIF,NOV,STOM
GO:BP	positive regulation of cell death	GO:0010942	1.0214e-06	590	51	MMP2,MMP3,EMILIN1,PDIA3,FAP,CLU,CTSD,HTRA1,HSPD1,PPP2R1A,EMILIN2,INHBA,ANXA1,GSN,THBS1,GRN,SRPX,SOD2,CTSC,LRP1,SFPQ,CD248,IGFBP3,B4GALT1,PICALM,PDGFRB,RPS3,SMPD1,CAPN2,EIF2S1,PCSK9,SFRP2,LGALS1,HMGB1,IL6,DNM2,MMP9,PARK7,EIF5A,SLIT2,EIF4G1,ITGB1,HMOX1,SFRP4,S100A9,DNAJA1,VNN1,AIFM1,AGT,TGFB1,PTGIS
GO:BP	immune system process	GO:0002376	1.19643e-06	2710	147	PLEC,FN1,C3,MYH9,PXDN,MMP2,VIM,COL3A1,CFH,ENPP2,CFB,MSN,C1R,C1S,FLNB,MMP3,HSP90AA1,SERPINE1,EMILIN1,PDIA3,ECM1,CALR,GAS6,FBN1,CLU,PTX3,CTSD,ACTR3,SERPING1,HSPD1,APP,GPI,MASP1,SEMA7A,WDR1,TNFAIP6,GAPDH,PPIB,TNFRSF11B,IPO7,INHBA,CTSF,GBA,LCP1,DPP4,LGMN,ANXA1,USP14,ACTR2,GSN,G6PD,XRCC6,PSME1,THBS1,GRN,ERAP1,CTSL,PSMA1,CTSC,ADSS,LRP1,SPON2,PRMT1,SFPQ,CD248,B4GALT1,CTSK,PPIA,PRDX1,CHID1,XRCC5,EZR,RPS3…
GO:BP	toxin transport	GO:1901998	1.26842e-06	42	13	HSPA5,CCT2,CCT7,TCP1,CCT3,CCT8,NRP1,COPB2,CCT4,CCT5,ANTXR1,ADAM10,DNAJA1
GO:BP	positive regulation of programmed cell death	GO:0043068	1.34062e-06	522	47	MMP2,EMILIN1,PDIA3,FAP,CLU,CTSD,HTRA1,HSPD1,PPP2R1A,EMILIN2,INHBA,ANXA1,GSN,THBS1,GRN,SRPX,SOD2,CTSC,SFPQ,CD248,IGFBP3,B4GALT1,PDGFRB,RPS3,SMPD1,CAPN2,EIF2S1,PCSK9,SFRP2,LGALS1,HMGB1,IL6,DNM2,MMP9,PARK7,EIF5A,SLIT2,ITGB1,HMOX1,SFRP4,S100A9,DNAJA1,VNN1,AIFM1,AGT,TGFB1,PTGIS
GO:BP	regulation of signaling	GO:0023051	1.36985e-06	3413	175	FN1,C3,FLNA,COL1A1,PXDN,IQGAP1,COL3A1,LAMB2,LAMC1,NID1,SPTBN1,LAMB1,VCP,ACTN4,HSPA5,CD109,SERPINE2,P4HB,DCN,HSP90AA1,SERPINE1,EMILIN1,HSP90AB1,PDIA3,ECM1,ENO1,CLSTN1,CALR,GAS6,NCL,FBN1,VPS35,CLU,MVP,CTSD,LTBP1,CHI3L1,HTRA1,APP,FSTL1,PPP2R1A,HNRNPK,NRP1,IGFBP7,SEMA7A,EIF3A,TNFAIP6,HYOU1,GAPDH,INHBA,TIMP1,GBA,LGMN,ANXA1,PTK7,ARHGAP1,DKK3,THBS1,RDX,SRPX,SOD2,MME,CTSC,LRP1,PRMT1,SFPQ,ARHGDIA,YWHAZ,LA…
GO:BP	protein localization to nuclear body	GO:1903405	1.43937e-06	12	8	CCT2,CCT7,TCP1,CCT6A,CCT3,CCT8,CCT4,CCT5
GO:BP	regulation of establishment of protein localization to chromosome	GO:0070202	1.43937e-06	12	8	CCT2,CCT7,TCP1,CCT6A,CCT3,CCT8,CCT4,CCT5
GO:BP	protein localization to Cajal body	GO:1904867	1.43937e-06	12	8	CCT2,CCT7,TCP1,CCT6A,CCT3,CCT8,CCT4,CCT5
GO:BP	positive regulation of protein localization to nucleus	GO:1900182	1.44343e-06	89	18	FLNA,HSP90AA1,IPO5,CCT2,CCT7,TCP1,CCT6A,CCT3,CCT8,CCT4,CCT5,RAN,PARK7,FERMT2,TFRC,JUP,TGFB1,LIF
GO:BP	actin filament organization	GO:0007015	1.46976e-06	453	43	PLEC,FLNA,SPTAN1,HSP90B1,SPTBN1,ACTN1,ALDOA,PLS3,ACTR3,ARPC2,NRP1,FSCN1,WDR1,LCP1,CORO1C,ACTR2,DPYSL3,GSN,RDX,CAPG,EZR,CFL1,FAM49B,TPM4,CAPZB,CORO1A,SLIT2,FERMT2,TWF2,SNX9,ELN,ARPC3,CAPZA1,GRB2,ARPC1B,MARCKS,HMCN1,CUL3,ADD1,PPM1F,DMD,MYO1C,CORO1B
GO:BP	cellular response to chemical stress	GO:0062197	1.72393e-06	338	36	PLEC,MMP2,P4HB,MMP3,AKR1B1,SERPINB6,ANXA1,G6PD,SOD2,SFPQ,PPIA,PRDX1,XRCC5,RPS3,FBLN5,EIF2S1,MAPK1,PCNA,IL6,SOD3,APEX1,PDGFRA,CAB39,GSR,MMP9,PARK7,AXL,PDGFD,PTPRK,HMOX1,PRDX2,HSPB1,DNAJA1,VNN1,AIFM1,CAT
GO:BP	regulation of cell communication	GO:0010646	1.72396e-06	3423	175	FN1,C3,FLNA,COL1A1,PXDN,IQGAP1,COL3A1,LAMB2,LAMC1,NID1,SPTBN1,LAMB1,VCP,ACTN4,HSPA5,CD109,SERPINE2,P4HB,DCN,HSP90AA1,SERPINE1,EMILIN1,HSP90AB1,PDIA3,ECM1,ENO1,CLSTN1,CALR,GAS6,NCL,FBN1,VPS35,CLU,MVP,CTSD,LTBP1,CHI3L1,HTRA1,APP,FSTL1,PPP2R1A,HNRNPK,NRP1,IGFBP7,SEMA7A,EIF3A,TNFAIP6,HYOU1,GAPDH,INHBA,TIMP1,GBA,LGMN,ANXA1,PTK7,ARHGAP1,DKK3,THBS1,RDX,SRPX,SOD2,MME,CTSC,LRP1,PRMT1,SFPQ,ARHGDIA,YWHAZ,LA…
GO:BP	regulation of protein-containing complex assembly	GO:0043254	1.85874e-06	422	41	SPTAN1,SPTBN1,MMP1,VCP,HSPA5,MSN,HSPA8,MMP3,CAND1,HSP90AA1,VPS35,CLU,ARPC2,FSCN1,GBA,LCP1,WARS,GSN,RDX,CAPG,RPS3,FAM49B,CAPZB,HMGB1,LGALS3,CORO1A,PARK7,SLIT2,FERMT2,TWF2,SNX9,ELN,EIF4G1,ARPC3,CAPZA1,TFRC,GRB2,ARPC1B,APOE,ADD1,LAMP2
GO:BP	formation of primary germ layer	GO:0001704	2.02184e-06	125	21	FN1,COL12A1,COL6A1,MMP2,LAMB1,COL5A2,TXNRD1,COL7A1,GPI,COL4A2,INHBA,EXT2,COL8A1,MMP8,SFRP2,MMP9,MMP14,ITGB1,GRB2,COL5A1,COL11A1
GO:BP	regulation of phosphorus metabolic process	GO:0051174	2.05013e-06	1334	87	PLEC,FN1,C3,IQGAP1,HSP90B1,ENPP2,VCP,CD109,HSP90AA1,IPO5,EMILIN1,HSP90AB1,ENO1,GAS6,NCL,CLU,PGAM1,MVP,CHI3L1,APP,PPP2R1A,NRP1,YWHAE,SEMA7A,IPO7,INHBA,GBA,WARS,IDH1,CORO1C,XRCC6,THBS1,LRP1,IGFBP3,DNAJC3,PPIA,XRCC5,NPM1,PDGFRB,RPS3,SMPD1,CAPN2,LOX,CSF1,GSTP1,MAPK1,FAM20C,SFRP2,SRPX2,FBLN1,IL6,PDGFRA,LGALS3,ME1,CAB39,MMP9,YWHAG,DAG1,PARK7,CRLF1,AXL,GPNMB,PDGFD,SLIT2,PTBP1,FERMT2,UCHL1,SNX9,EIF4G1,TF…
GO:BP	negative regulation of nitrogen compound metabolic process	GO:0051172	2.47012e-06	2374	132	COL6A3,PLEC,FLNA,CLTC,CD109,SERPINE2,HSPA8,IPO5,SERPINE1,AEBP1,EMILIN1,HSP90AB1,ECM1,SERPINH1,ENO1,CTSB,CALR,SF3B3,LOXL2,GAS6,NCL,VPS35,CLU,PTX3,MVP,PABPC1,SERPING1,SPON1,APP,COL7A1,PPP2R1A,HNRNPK,SERPINB6,GPI,HNRNPA2B1,SERPINF1,YWHAE,GAPDH,IPO7,TIMP1,GBA,WARS,ILF3,CORO1C,USP14,PA2G4,G6PD,XRCC6,SPOCK1,DKK3,THBS1,TIMP2,LRP1,CTSA,SFPQ,YWHAZ,HNRNPD,IGFBP3,DNAJC3,PICALM,PPIA,ASAH1,XRCC5,PI16,EZR,AP2A…
GO:BP	skeletal system development	GO:0001501	2.47436e-06	550	48	FLNA,COL1A2,COL1A1,MMP2,COL3A1,TGFBI,COL5A2,ECM1,SERPINH1,PLS3,LOXL2,FBN1,ANXA6,HEXA,CHI3L1,HEXB,BMP1,EFEMP1,COMP,PPIB,TNFRSF11B,EXT2,TIMP1,BGN,VCAN,CTSK,PRDX1,EXT1,LOX,CDH11,STC1,FAM20C,SFRP2,PDGFRA,PAFAH1B1,MMP9,THBS3,PRELP,FST,MMP14,SFRP4,CD44,ENG,XYLT1,PDGFC,TGFB1,COL11A1,NOV
GO:BP	intracellular transport	GO:0046907	2.57064e-06	1834	109	FLNA,CLTC,HSP90B1,VCP,ACTN4,HSPA5,MSN,HSPA8,P4HB,HSP90AA1,IPO5,XPO1,LTBP2,NPEPPS,CALR,HSPA4,GAS6,KPNB1,VPS35,CLU,PSAP,COPA,HSPD1,COPB1,APP,HNRNPA2B1,MAN1A1,CSE1L,YWHAE,COPG1,COPB2,HYOU1,IPO7,LCP1,CORO1C,ACTR2,ARHGAP1,GRN,RDX,EEA1,LRP1,SEC23A,CTSA,GDI1,YWHAZ,IPO9,PICALM,AP2M1,AP2B1,EZR,AP2A1,NPM1,HSPA9,TNPO1,NUDC,CLN5,ARCN1,AP1G1,YWHAQ,MAPK1,PCSK9,LAMP1,SEC24C,USO1,AP2A2,PAFAH1B1,RAN,CORO1A,YWHAG,…
GO:BP	positive regulation of telomere maintenance via telomere lengthening	GO:1904358	3.21148e-06	37	12	CCT2,CCT7,TCP1,CCT6A,CCT3,HNRNPA2B1,CCT8,CCT4,CCT5,XRCC5,MAPK1,HNRNPA1
GO:BP	positive regulation of protein localization to chromosome, telomeric region	GO:1904816	3.63373e-06	13	8	CCT2,CCT7,TCP1,CCT6A,CCT3,CCT8,CCT4,CCT5
GO:BP	defense response	GO:0006952	3.72062e-06	1823	108	FN1,C3,VIM,CFH,CFB,C1R,C1S,FLNB,MMP3,HSP90AA1,SERPINE1,EMILIN1,ECM1,LGALS3BP,VPS35,CLU,PTX3,CHI3L1,ACTR3,HTRA1,FASN,SERPING1,HSPD1,APP,SERPINF1,MASP1,HSPG2,EMILIN2,SEMA7A,TNFAIP6,GAPDH,IPO7,INHBA,TIMP1,GBA,DPP4,ILF3,ANXA1,USP14,ACTR2,GSN,XRCC6,THBS1,GRN,ERAP1,PSMA1,CTSC,LRP1,SPON2,SFPQ,PSMA6,B4GALT1,DNAJC3,PRDX1,CHID1,XRCC5,EXT1,SMPD1,AP1G1,CSF1,PRCP,GSTP1,MMP8,LIPA,LGALS1,HMGB1,IL6,STAT1,LAMP1,C…
GO:BP	negative regulation of coagulation	GO:0050819	3.72646e-06	54	14	SERPINE2,SERPINE1,FAP,SERPING1,ANXA5,THBS1,PROS1,PLAU,PDGFRA,C1QTNF1,PROCR,APOE,TFPI,ANXA4
GO:BP	viral life cycle	GO:0019058	3.94867e-06	316	34	ANPEP,VCP,HSPA8,P4HB,DDB1,HSP90AB1,CTSB,GAS6,PTX3,PABPC1,NRP1,PDCD6IP,PPIB,DPP4,ILF3,GSN,CTSL,PPIA,RPSA,SMPD1,IDE,LGALS1,HMGB1,LAMP1,DAG1,AXL,LRRC15,SCARB2,ITGB1,TFRC,SLC3A2,APOE,SLC1A5,STOM
GO:BP	regulation of MAPK cascade	GO:0043408	4.29934e-06	672	54	FN1,IQGAP1,EMILIN1,GAS6,CHI3L1,APP,PPP2R1A,NRP1,SEMA7A,EIF3A,INHBA,GBA,THBS1,PRMT1,YWHAZ,IGFBP3,PPIA,PRDX1,EZR,PDGFRB,RPS3,SMPD1,PEBP1,ATP6AP2,GSTP1,MMP8,MAPK1,SFRP2,HMGB1,FBLN1,IL6,PDGFRA,PAFAH1B1,DAG1,IGFBP4,GPNMB,C1QTNF1,PDGFD,FERMT2,UCHL1,COPS5,CD44,IGFBP6,ERP29,PRDX2,GRB2,APOE,SDCBP,DNAJA1,CRKL,PDGFC,AGT,DMD,LIF
GO:BP	glycosaminoglycan metabolic process	GO:0030203	4.34094e-06	118	20	CLTC,DCN,HEXA,HEXB,GNS,TNFAIP6,EXT2,BGN,B4GAT1,AP2A1,PDGFRB,EXT1,SGSH,GLB1,UGDH,IDUA,GALNT5,CD44,FUCA1,XYLT1
GO:BP	positive regulation of cell differentiation	GO:0045597	4.35982e-06	849	63	FN1,COL1A1,LAMB2,LAMC1,NID1,LAMB1,SERPINE2,SERPINE1,HSP90AB1,LOXL2,GAS6,SERPINF1,NRP1,SEMA7A,INHBA,ANXA1,PA2G4,XRCC6,SOD2,MME,MAN2A1,PRMT1,GDI1,LAMA2,IGFBP3,CLIC1,EFEMP2,XRCC5,CSF1,FAM20C,SFRP2,HMGB1,IL6,STAT1,PNP,PAFAH1B1,IL4I1,NAP1L1,CAPRIN1,DAG1,AXL,GPC1,PRPF19,SLIT2,FERMT2,MMP14,TWF2,EIF4G1,ITGB1,SFRP4,ENG,METRNL,ADD1,SDCBP,CPNE1,VNN1,ADA,AGT,TGFB1,CTHRC1,DMD,LIF,RARRES2
GO:BP	regulation of phosphate metabolic process	GO:0019220	4.36588e-06	1333	86	PLEC,FN1,C3,IQGAP1,HSP90B1,ENPP2,VCP,CD109,HSP90AA1,IPO5,EMILIN1,HSP90AB1,ENO1,GAS6,NCL,CLU,PGAM1,MVP,CHI3L1,APP,PPP2R1A,NRP1,YWHAE,SEMA7A,IPO7,INHBA,GBA,WARS,IDH1,CORO1C,XRCC6,THBS1,LRP1,IGFBP3,DNAJC3,PPIA,XRCC5,NPM1,PDGFRB,RPS3,SMPD1,CAPN2,LOX,CSF1,GSTP1,MAPK1,SFRP2,SRPX2,FBLN1,IL6,PDGFRA,LGALS3,ME1,CAB39,MMP9,YWHAG,DAG1,PARK7,CRLF1,AXL,GPNMB,PDGFD,SLIT2,PTBP1,FERMT2,UCHL1,SNX9,EIF4G1,TFRC,CD44…
GO:BP	regulation of body fluid levels	GO:0050878	4.60942e-06	367	37	FN1,FLNA,MYH9,TLN1,VCL,COL3A1,SERPINE2,SERPINE1,EMILIN1,GAS6,FAP,COPA,SERPING1,PAM,AKR1B1,ANXA5,GPI,EMILIN2,COMP,EXT2,THBS1,CLIC1,PPIA,PROS1,EXT1,PLAU,FBLN1,IL6,PDGFRA,AXL,C1QTNF1,PROCR,PRDX2,HSPB1,APOE,TFPI,ADA
GO:BP	protein stabilization	GO:0050821	5.06493e-06	212	27	FLNA,HSP90AA1,HSP90AB1,CALR,CCT2,CLU,CCT7,HSPD1,TCP1,CCT6A,CCT3,CCT8,GAPDH,PPIB,CCT4,CCT5,GRN,DSG1,LAMP1,RTN4,RUVBL2,PARK7,RUVBL1,CRTAP,PARVA,LAMP2,CDC37
GO:BP	regulation of protein stability	GO:0031647	6.43248e-06	322	34	FLNA,HSPA8,HSP90AA1,HSP90AB1,CALR,CCT2,VPS35,CLU,CCT7,HSPD1,TCP1,CCT6A,CCT3,CCT8,GAPDH,PPIB,CCT4,GSN,CCT5,GRN,CTSA,MAPK1,DSG1,LAMP1,RTN4,RUVBL2,PARK7,RUVBL1,LMNA,CRTAP,CUL3,PARVA,LAMP2,CDC37
GO:BP	negative regulation of protein phosphorylation	GO:0001933	6.43248e-06	322	34	PLEC,CD109,IPO5,EMILIN1,MVP,PPP2R1A,IPO7,GBA,WARS,CORO1C,LRP1,IGFBP3,DNAJC3,PPIA,NPM1,SMPD1,GSTP1,SFRP2,FBLN1,YWHAG,PARK7,SLIT2,UCHL1,EIF4G1,ENG,CHORDC1,THY1,HSPB1,APOE,DNAJA1,CRKL,AGT,PPM1F,DMD
GO:BP	movement in host	GO:0044000	6.51359e-06	186	25	ANPEP,P4HB,DDB1,CTSB,GAS6,PTX3,NRP1,DPP4,GSN,CTSL,PPIA,RPSA,SMPD1,IDE,FUCA2,LGALS1,HMGB1,LAMP1,DAG1,AXL,SCARB2,ITGB1,TFRC,SLC3A2,SLC1A5
GO:BP	entry into host	GO:0044409	6.66163e-06	159	23	ANPEP,P4HB,CTSB,GAS6,PTX3,NRP1,DPP4,GSN,CTSL,RPSA,SMPD1,IDE,FUCA2,LGALS1,HMGB1,LAMP1,DAG1,AXL,SCARB2,ITGB1,TFRC,SLC3A2,SLC1A5
GO:BP	cell junction organization	GO:0034330	7.07912e-06	740	57	PLEC,FN1,C3,FLNA,TLN1,VCL,LAMB2,LAMC1,VCP,ACTN1,THBS2,HSPA8,CLSTN1,VPS35,APP,NRP1,FSCN1,WDR1,PDCD6IP,LGMN,CORO1C,THBS1,RDX,YWHAZ,SVEP1,EZR,EXT1,CFL1,CDH11,SRPX2,DSG1,RCC2,COL16A1,NRP2,TNC,PAFAH1B1,CAPRIN1,DAG1,TUBB,FERMT2,PTPRK,COL4A1,MMP14,EIF4G1,ITGB1,CAPZA1,ADAM10,NTNG1,THY1,JUP,APOE,ADD1,SDCBP,CRKL,AGT,PPM1F,MYO1C
GO:BP	response to topologically incorrect protein	GO:0035966	7.54201e-06	160	23	VCP,HSPA5,HSPA8,HSP90AA1,HSP90AB1,SERPINH1,HSPA4,CLU,HSPD1,COMP,HSPA13,THBS1,UGGT1,DNAJC3,HSPA9,EIF2S1,STC2,ERP44,COPS5,HSPB1,HSPH1,CUL3,DNAJA1
GO:BP	regulation of mononuclear cell migration	GO:0071675	7.92664e-06	122	20	MSN,SERPINE1,ECM1,CALR,GAS6,APP,LGMN,THBS1,CSF1,MAPK1,HMGB1,LGALS3,CORO1A,PDGFD,SLIT2,ADAM10,CRKL,TGFB1,NOV,RARRES2
GO:BP	protein localization to nucleoplasm	GO:1990173	8.23268e-06	14	8	CCT2,CCT7,TCP1,CCT6A,CCT3,CCT8,CCT4,CCT5
GO:BP	negative regulation of apoptotic process	GO:0043066	8.48076e-06	884	64	FLNA,HSP90B1,HSPA5,DDB1,SERPINE1,HSP90AB1,ENO1,GAS6,CLU,HSPD1,AKR1B1,FSTL1,ANXA5,GBE1,HNRNPK,GPI,NRP1,COMP,HYOU1,TXNDC5,TIMP1,GBA,LGMN,ANXA1,PA2G4,THBS1,GRN,SOD2,ARHGDIA,YWHAZ,DNAJC3,PPIA,NPM1,PDGFRB,HSPA9,CFL1,GSTP1,SFRP2,API5,IL6,GLO1,LGALS3,MMP9,CORO1A,PARK7,CRLF1,AXL,HDGF,COPS5,NACA,ITGB1,HMOX1,TFRC,CD44,PRDX2,HSPB1,LMNA,PIP,APOE,GCLC,DNAJA1,ADA,CAT,ANXA4
GO:BP	negative regulation of programmed cell death	GO:0043069	8.69587e-06	905	65	FLNA,HSP90B1,HSPA5,DDB1,SERPINE1,HSP90AB1,ENO1,GAS6,CLU,HSPD1,AKR1B1,FSTL1,ANXA5,GBE1,HNRNPK,GPI,NRP1,COMP,HYOU1,TXNDC5,TIMP1,GBA,LGMN,ANXA1,PA2G4,THBS1,GRN,SOD2,ARHGDIA,YWHAZ,DNAJC3,PPIA,NPM1,PDGFRB,HSPA9,CFL1,GSTP1,SFRP2,API5,IL6,GLO1,LGALS3,MMP9,CORO1A,PARK7,CRLF1,AXL,HDGF,COPS5,NACA,ITGB1,HMOX1,TFRC,CD44,PRDX2,HSPB1,LMNA,PIP,APOE,GCLC,DNAJA1,KANK2,ADA,CAT,ANXA4
GO:BP	regulation of protein phosphorylation	GO:0001932	8.85573e-06	1072	73	PLEC,FN1,C3,IQGAP1,ENPP2,CD109,HSP90AA1,IPO5,EMILIN1,HSP90AB1,GAS6,NCL,CLU,MVP,CHI3L1,APP,PPP2R1A,NRP1,SEMA7A,IPO7,INHBA,GBA,WARS,CORO1C,XRCC6,THBS1,LRP1,IGFBP3,DNAJC3,PPIA,XRCC5,NPM1,PDGFRB,RPS3,SMPD1,LOX,CSF1,GSTP1,MAPK1,SFRP2,FBLN1,IL6,CAB39,MMP9,YWHAG,DAG1,PARK7,CRLF1,GPNMB,PDGFD,SLIT2,FERMT2,UCHL1,SNX9,EIF4G1,TFRC,CD44,ENG,ERP29,CHORDC1,THY1,HSPB1,APOE,SDCBP,DNAJA1,CRKL,PDGFC,AGT,PPM1F,CDC37…
GO:BP	cellular response to cytokine stimulus	GO:0071345	9.60377e-06	826	61	COL1A1,PXDN,MMP2,VIM,ACTN4,HSPA5,P4HB,FLNB,HSP90AB1,PDIA3,ECM1,GAS6,NCL,CHI3L1,ACTR3,FASN,HSPD1,GAPDH,GBA,ACTR2,DPYSL3,GSN,THBS1,MME,CTSK,ASAH1,XRCC5,STIP1,RPS3,EXT1,CAPN2,LOX,KHSRP,CSF1,GSTP1,MAPK1,IL6,STAT1,NRP2,PAFAH1B1,TROVE2,CORO1A,EIF5A,CRLF1,AXL,HDGF,SLIT2,CACYBP,ATIC,TFRC,CD44,SRM,RAD23B,MAT2A,SLIT3,CRKL,CPNE1,ALAD,CDC37,MYO1C,PTGIS
GO:BP	transmembrane receptor protein serine/threonine kinase signaling pathway	GO:0007178	1.03217e-05	378	37	COL1A2,VIM,COL3A1,SPTBN1,HSPA5,CD109,EMILIN1,HSP90AB1,LTBP2,FBN1,LTBP1,HEXA,HTRA1,FSTL1,COMP,TNFAIP6,INHBA,DKK3,THBS1,LRP1,FMOD,EXT1,VASN,LOX,SFRP2,DNM2,NEO1,FERMT2,PTPRK,FST,RBBP4,SFRP4,ENG,TGFBR3,SDCBP,TGFB1,NOV
GO:BP	negative regulation of signal transduction	GO:0009968	1.20389e-05	1252	81	PXDN,VCP,HSPA5,CD109,SERPINE2,DCN,SERPINE1,EMILIN1,ECM1,ENO1,CALR,GAS6,NCL,FBN1,CLU,MVP,LTBP1,HTRA1,PPP2R1A,NRP1,EIF3A,TNFAIP6,HYOU1,GBA,LGMN,DKK3,THBS1,SOD2,LRP1,PRMT1,IGFBP3,PPIA,EZR,VASN,SMPD1,PEBP1,FAM49B,GSTP1,SFRP2,FBLN1,IL6,STAT1,DNM2,LGALS3,PAFAH1B1,RUVBL2,MMP9,DDX39B,DAG1,PARK7,IGFBP4,GPC1,SLIT2,UCHL1,FST,MMP14,RBBP4,ITGB1,HMOX1,SFRP4,CD44,ENG,IGFBP6,PRDX2,TGFBR3,THY1,HSPB1,LMNA,APOE,CUL…
GO:BP	epithelium development	GO:0060429	1.23806e-05	1231	80	PLEC,C3,FLNA,VCL,MMP2,VIM,IQGAP1,LAMB2,CD109,MSN,SERPINE2,FLNB,PLOD3,SERPINE1,CTSB,PGK1,PSAP,FASN,AKR1B1,FSTL1,TPP1,NRP1,LTA4H,WDR1,INHBA,ANXA1,PTK7,RDX,ALDOC,CLIC4,B4GALT1,COL18A1,ASAH1,EZR,EXT1,CSF1,TAGLN,CTSZ,ATP6AP2,MAPK1,STC1,FAM20C,SFRP2,PCNA,COL15A1,STAT1,RTN4,LGALS3,TNC,PAFAH1B1,MMP9,TAGLN2,DAG1,CRLF1,TUBB,SLIT2,FERMT2,PHGDH,COL4A1,FST,MMP14,ITGB1,SFRP4,CD44,ENG,GRB2,MARCKS,SEMA3C,CBR1,AD…
GO:BP	gastrulation	GO:0007369	1.26314e-05	192	25	FN1,COL12A1,COL6A1,MMP2,LAMB1,COL5A2,TXNRD1,COL7A1,GPI,COL4A2,INHBA,EXT2,COL8A1,EXT1,MMP8,SFRP2,MMP9,DAG1,UGDH,MMP14,ITGB1,GRB2,CUL3,COL5A1,COL11A1
GO:BP	cellular response to acid chemical	GO:0071229	1.30157e-05	90	17	PLEC,COL1A2,COL1A1,COL6A1,MMP2,COL3A1,COL5A2,IPO5,HNRNPD,CAPN2,HNRNPAB,COL16A1,PDGFRA,PDGFD,COL4A1,GCLC,PDGFC
GO:BP	viral entry into host cell	GO:0046718	1.45515e-05	152	22	ANPEP,P4HB,CTSB,GAS6,PTX3,NRP1,DPP4,GSN,CTSL,RPSA,SMPD1,IDE,LGALS1,HMGB1,LAMP1,DAG1,AXL,SCARB2,ITGB1,TFRC,SLC3A2,SLC1A5
GO:BP	axon extension	GO:0048675	1.62368e-05	127	20	FN1,VCL,LAMB2,HSP90AA1,HSP90AB1,DPYSL2,NRP1,SEMA7A,GDI1,NRP2,DNM2,RTN4,PAFAH1B1,ALCAM,SLIT2,TWF2,ITGB1,SEMA3C,APOE,SLIT3
GO:BP	positive regulation of telomere maintenance via telomerase	GO:0032212	1.62542e-05	34	11	CCT2,CCT7,TCP1,CCT6A,CCT3,CCT8,CCT4,CCT5,XRCC5,MAPK1,HNRNPA1
GO:BP	response to acid chemical	GO:0001101	1.6774e-05	140	21	PLEC,COL1A2,COL1A1,COL6A1,MMP2,COL3A1,COL5A2,IPO5,HNRNPD,CAPN2,HNRNPAB,PCNA,COL16A1,PDGFRA,PDGFD,COL4A1,GCLC,PDGFC,AIFM1,ALAD,DMD
GO:BP	negative regulation of phosphorylation	GO:0042326	1.68375e-05	351	35	PLEC,CD109,IPO5,EMILIN1,MVP,PPP2R1A,IPO7,INHBA,GBA,WARS,CORO1C,LRP1,IGFBP3,DNAJC3,PPIA,NPM1,SMPD1,GSTP1,SFRP2,FBLN1,YWHAG,PARK7,SLIT2,UCHL1,EIF4G1,ENG,CHORDC1,THY1,HSPB1,APOE,DNAJA1,CRKL,AGT,PPM1F,DMD
GO:BP	positive regulation of telomere maintenance	GO:0032206	1.68783e-05	70	15	CCT2,CCT7,TCP1,CCT6A,CCT3,HNRNPA2B1,CCT8,CCT4,CCT5,HNRNPD,XRCC5,MAPK1,RUVBL2,RUVBL1,HNRNPA1
GO:BP	regulation of chemotaxis	GO:0050920	1.69776e-05	224	27	SERPINE1,CALR,GAS6,NRP1,SEMA7A,TNFAIP6,DPP4,LGMN,USP14,THBS1,PDGFRB,CSF1,FAM49B,MAPK1,HMGB1,IL6,PDGFRA,PDGFD,SLIT2,CDH13,ADAM10,HSPB1,SEMA3C,PPM1F,NOV,CORO1B,RARRES2
GO:BP	cell chemotaxis	GO:0060326	1.70088e-05	318	33	PLEC,MMP2,SERPINE1,CALR,GAS6,NRP1,TNFAIP6,PPIB,DPP4,LGMN,ANXA1,THBS1,PPIA,PDGFRB,LOX,CSF1,MAPK1,HMGB1,IL6,PDGFRA,LGALS3,CORO1A,PDGFD,SLIT2,ADAM10,ENG,HSPB1,S100A9,PARVA,CRKL,NOV,CORO1B,RARRES2
GO:BP	cellular response to interleukin-7	GO:0098761	1.71297e-05	15	8	P4HB,PDIA3,HSPD1,STIP1,HDGF,ATIC,RAD23B,CRKL
GO:BP	response to interleukin-7	GO:0098760	1.71297e-05	15	8	P4HB,PDIA3,HSPD1,STIP1,HDGF,ATIC,RAD23B,CRKL
GO:BP	regulation of protein localization to chromosome, telomeric region	GO:1904814	1.71297e-05	15	8	CCT2,CCT7,TCP1,CCT6A,CCT3,CCT8,CCT4,CCT5
GO:BP	protein refolding	GO:0042026	1.7685e-05	27	10	HSPA5,HSPA8,HSP90AA1,CCT7,HSPD1,HSPA13,HSPA9,B2M,HSPB1,DNAJA1
GO:BP	pyridine nucleotide metabolic process	GO:0019362	1.86142e-05	81	16	VCP,TKT,NAMPT,PGAM1,LDHB,MDH2,PGD,IDH1,TALDO1,G6PD,MDH1,ME1,QPRT,PGLS,NNMT,PTGIS
GO:BP	nicotinamide nucleotide metabolic process	GO:0046496	1.86142e-05	81	16	VCP,TKT,NAMPT,PGAM1,LDHB,MDH2,PGD,IDH1,TALDO1,G6PD,MDH1,ME1,QPRT,PGLS,NNMT,PTGIS
GO:BP	regulation of anatomical structure size	GO:0090066	1.87877e-05	511	44	FN1,SPTAN1,MMP2,SPTBN1,MSN,PLOD3,HSP90AA1,DPYSL2,ARPC2,NRP1,SEMA7A,COMP,WDR1,EXT2,GSN,RDX,SOD2,GDI1,CAPG,PICALM,AP2M1,EZR,EXT1,SCPEP1,FAM49B,CAPZB,SOD3,DNM2,RTN4,PAFAH1B1,CORO1A,SLIT2,TWF2,SNX9,ELN,ARPC3,CAPZA1,GRB2,ARPC1B,SEMA3C,APOE,ADD1,GCLC,AGT
GO:BP	homeostatic process	GO:0042592	2.12877e-05	1673	99	FLNA,LAMA4,VCL,COL3A1,LAMC1,HSP90B1,ALDOA,CALR,GAS6,ANXA6,TXNRD1,HEXB,APP,AKR1B1,FSTL1,GPI,TPP1,SERPINF1,YWHAE,COMP,GOT1,PRDX6,TNFRSF11B,INHBA,EXT2,GBA,ANXA1,G6PD,GRN,SOD2,PRMT1,CLIC4,LAMA2,FH,CTSK,PRDX1,HSPA9,EXT1,LOX,ATP6V1A,PRDX4,CLN5,CSF1,IDE,PRCP,ATP6AP2,GSTP1,MAPK1,STC1,PCSK9,LIPA,HMGB1,CA12,IL6,STAT1,STC2,FTH1,APEX1,RTN4,GSTO1,GSR,NT5E,CORO1A,PARK7,AXL,ERP44,FTL,HK1,EIF4G1,ITGB1,HMOX1,ACO1…
GO:BP	proteolysis involved in protein catabolic process	GO:0051603	2.20543e-05	804	59	HSP90B1,VCP,HSPA5,DDB1,HSP90AB1,CTSB,XPO1,CALR,FAP,UBA1,CLU,MAN1A1,PDCD6IP,PSMA7,CTSF,GBA,USP5,LGMN,USP14,PSME1,PSMD2,CTSL,PSMA1,PSMA4,CTSC,UGGT1,PSMA6,PSMB1,CTSK,DNAJC3,CUL1,CAPN2,PSME2,IDE,PSMA5,CTSZ,PSMD6,CTSS,PSMB7,PSMD7,PSMD1,PARK7,COPS3,PSMB4,PRPF19,PSMD3,UCHL1,PSMA3,PSMB5,UBE2N,UBE2L3,RAD23B,PSMB3,APOE,PSMB6,CUL3,GCLC,SDCBP,ALAD
GO:BP	cellular response to amino acid stimulus	GO:0071230	2.24265e-05	82	16	COL1A2,COL1A1,COL6A1,MMP2,COL3A1,COL5A2,IPO5,HNRNPD,CAPN2,HNRNPAB,COL16A1,PDGFRA,PDGFD,COL4A1,GCLC,PDGFC
GO:BP	regulation of epithelial cell migration	GO:0010632	2.26505e-05	227	27	ENPP2,DCN,CALR,GPI,SERPINF1,NRP1,SPARC,LGMN,ANXA1,CORO1C,THBS1,GRN,PRCP,STC1,SRPX2,HMGB1,NRP2,RTN4,MMP9,SLIT2,HMOX1,HSPB1,JUP,APOE,PTPRG,AGT,PPM1F
GO:BP	positive regulation of signal transduction	GO:0009967	2.2719e-05	1538	93	FN1,C3,FLNA,COL1A1,IQGAP1,COL3A1,LAMB2,LAMC1,NID1,LAMB1,VCP,ACTN4,DCN,HSP90AA1,HSP90AB1,PDIA3,ECM1,CALR,GAS6,VPS35,CTSD,CHI3L1,APP,PPP2R1A,NRP1,SEMA7A,GAPDH,INHBA,PTK7,THBS1,SRPX,CTSC,PRMT1,SFPQ,LAMA2,IGFBP3,PPIA,PDGFRB,RPS3,CSF1,ATP6AP2,MMP8,SFRP2,LGALS1,HMGB1,IL6,RTN4,PDGFRA,PAFAH1B1,MMP9,NEO1,PARK7,EIF5A,DHX15,IGFBP4,AXL,GPNMB,C1QTNF1,PDGFD,PTBP1,FERMT2,RUVBL1,ITGB1,HMOX1,CDH13,SFRP4,TFRC,CD44…
GO:BP	negative regulation of phosphate metabolic process	GO:0045936	2.33192e-05	407	38	PLEC,IQGAP1,CD109,IPO5,EMILIN1,MVP,PPP2R1A,YWHAE,IPO7,INHBA,GBA,WARS,CORO1C,LRP1,IGFBP3,DNAJC3,PPIA,NPM1,SMPD1,GSTP1,SFRP2,FBLN1,LGALS3,YWHAG,PARK7,SLIT2,UCHL1,EIF4G1,ENG,CHORDC1,THY1,HSPB1,APOE,DNAJA1,CRKL,AGT,PPM1F,DMD
GO:BP	developmental growth involved in morphogenesis	GO:0060560	2.4449e-05	243	28	FN1,VCL,IQGAP1,LAMB2,HSP90AA1,HSP90AB1,DPYSL2,APP,NRP1,SEMA7A,PTK7,GDI1,EXT1,CSF1,SFRP2,NRP2,DNM2,RTN4,PAFAH1B1,ALCAM,SLIT2,TWF2,ITGB1,SEMA3C,APOE,SLIT3,CPNE1,TGFB1
GO:BP	negative regulation of phosphorus metabolic process	GO:0010563	2.49245e-05	408	38	PLEC,IQGAP1,CD109,IPO5,EMILIN1,MVP,PPP2R1A,YWHAE,IPO7,INHBA,GBA,WARS,CORO1C,LRP1,IGFBP3,DNAJC3,PPIA,NPM1,SMPD1,GSTP1,SFRP2,FBLN1,LGALS3,YWHAG,PARK7,SLIT2,UCHL1,EIF4G1,ENG,CHORDC1,THY1,HSPB1,APOE,DNAJA1,CRKL,AGT,PPM1F,DMD
GO:BP	regulation of hemostasis	GO:1900046	2.54226e-05	72	15	SERPINE2,SERPINE1,EMILIN1,FAP,SERPING1,EMILIN2,COMP,THBS1,PROS1,PLAU,PDGFRA,C1QTNF1,PRDX2,APOE,TFPI
GO:BP	cellular component disassembly	GO:0022411	2.57014e-05	498	43	C3,SPTAN1,MMP2,LAMC1,SPTBN1,MMP1,VCP,HSPA8,MMP3,FAP,FSCN1,WDR1,ETF1,GBA,LCP1,DPP4,GSN,RDX,LRP1,CAPG,CTSK,CFL1,MMP8,CAPZB,IL6,CTSS,PAFAH1B1,MMP9,PARK7,EIF5A,MMP14,TWF2,ITGB1,CAPZA1,DNASE2,ADAM10,ENG,APEH,PLIN3,ADD1,LAMP2,AIFM1,CDC37
GO:BP	positive regulation of gene expression	GO:0010628	2.64368e-05	1165	76	FN1,C3,MYH9,EEF2,VIM,SPTBN1,MSN,HSPA8,HSP90AA1,SERPINE1,EMILIN1,ENO1,CALR,GAS6,NCL,VPS35,CLU,CHI3L1,PABPC1,HSPD1,SPON1,APP,GPI,SEMA7A,GAPDH,PRDX6,INHBA,WARS,ANXA1,LUM,GSN,THBS1,RDX,SPON2,HNRNPD,DNAJC3,EZR,NPM1,RPS3,CSF1,FAM49B,ATP6AP2,MMP8,MAPK1,HNRNPAB,HMGB1,FBLN1,IL6,STAT1,RTN4,SERPINB7,PNP,TNC,PARK7,EIF5A,PKM,C1QTNF1,PRPF19,HK1,MMP14,EIF4G1,HMOX1,SF3B4,SFRP4,TFRC,U2AF2,ENG,ERP29,B2M,HSPB1,LMNA…
GO:BP	developmental cell growth	GO:0048588	2.73689e-05	229	27	FN1,VCL,IQGAP1,LAMB2,HSP90AA1,HSP90AB1,DPYSL2,APP,NRP1,SEMA7A,G6PD,GDI1,PI16,EXT1,NRP2,DNM2,RTN4,PAFAH1B1,ALCAM,SLIT2,TWF2,ITGB1,SEMA3C,APOE,SLIT3,CPNE1,AGT
GO:BP	negative regulation of protein modification process	GO:0031400	2.93818e-05	482	42	PLEC,CD109,IPO5,EMILIN1,MVP,PPP2R1A,YWHAE,IPO7,GBA,WARS,CORO1C,G6PD,LRP1,IGFBP3,DNAJC3,PPIA,NPM1,RPS3,SMPD1,GSTP1,SFRP2,OTUB1,FBLN1,LGALS3,YWHAG,PARK7,SLIT2,UCHL1,EIF4G1,U2AF2,ENG,CHORDC1,THY1,HSPB1,CRTAP,APOE,GCLC,DNAJA1,CRKL,AGT,PPM1F,DMD
GO:BP	mononuclear cell migration	GO:0071674	3.23912e-05	201	25	PLEC,MSN,SERPINE1,ECM1,CALR,GAS6,APP,GBA,LGMN,ANXA1,THBS1,EXT1,CSF1,MAPK1,HMGB1,IL6,LGALS3,CORO1A,PDGFD,SLIT2,ADAM10,CRKL,TGFB1,NOV,RARRES2
GO:BP	regulation of immune system process	GO:0002682	3.25553e-05	1504	91	FN1,C3,COL3A1,CFH,CFB,MSN,C1R,C1S,HSP90AA1,SERPINE1,EMILIN1,ECM1,CALR,GAS6,FBN1,CLU,SERPING1,HSPD1,APP,GPI,MASP1,SEMA7A,TNFAIP6,TNFRSF11B,INHBA,DPP4,LGMN,ANXA1,XRCC6,THBS1,GRN,ERAP1,PSMA1,CTSC,SPON2,PRMT1,SFPQ,XRCC5,EZR,RPS3,HSPA9,LOX,AP1G1,CSF1,FAM49B,MMP8,MAPK1,LGALS1,HMGB1,IL6,STAT1,LAMP1,CTSS,SIAE,RTN4,CFD,PNP,LGALS3,IL4I1,CORO1A,PARK7,PSMB4,AXL,GPNMB,PDGFD,SLIT2,MFAP4,HK1,MMP14,HMOX1,TFRC,DN…
GO:BP	response to lipid	GO:0033993	3.32712e-05	916	64	COL1A1,MMP2,VIM,MSN,HSPA8,PAPPA,SERPINE1,CALR,PAM,GPI,SERPINF1,IGFBP7,GOT1,INHBA,GBA,IDH1,ANXA1,PTK7,THBS1,SOD2,SPON2,HNRNPD,XRCC5,PDGFRB,ADH5,CAPN2,LOX,CSF1,GSTP1,MAPK1,STC1,HMGB1,PCNA,DSG1,IL6,STC2,GLB1,ENO2,RUVBL2,RAN,LOXL1,DAG1,PARK7,AXL,SLIT2,YWHAH,TWF2,TFRC,ENG,PRDX2,UBE2L3,TGFBR3,ARPC1B,S100A9,SLIT3,TFPI,DNAJA1,KANK2,AIFM1,AGT,TGFB1,CAT,ALAD,A2M
GO:BP	cellular response to oxidative stress	GO:0034599	3.36935e-05	278	30	MMP2,P4HB,MMP3,ANXA1,G6PD,SOD2,SFPQ,PPIA,PRDX1,RPS3,FBLN5,EIF2S1,MAPK1,PCNA,IL6,SOD3,APEX1,PDGFRA,GSR,MMP9,PARK7,AXL,PDGFD,PTPRK,HMOX1,PRDX2,HSPB1,VNN1,AIFM1,CAT
GO:BP	cell-substrate junction assembly	GO:0007044	3.60825e-05	96	17	PLEC,FN1,TLN1,VCL,LAMC1,ACTN1,NRP1,CORO1C,THBS1,CDH11,RCC2,COL16A1,FERMT2,PTPRK,MMP14,THY1,PPM1F
GO:BP	peptide catabolic process	GO:0043171	3.61328e-05	22	9	ANPEP,NPEPPS,TPP1,LTA4H,CPQ,ERAP1,MME,IDE,XPNPEP1
GO:BP	platelet aggregation	GO:0070527	3.77454e-05	74	15	FN1,FLNA,MYH9,TLN1,VCL,SERPINE2,EMILIN1,EMILIN2,COMP,CLIC1,PPIA,IL6,PDGFRA,C1QTNF1,HSPB1
GO:BP	regulation of lamellipodium organization	GO:1902743	3.82095e-05	54	13	ENPP2,HSP90AA1,ACTR3,ARPC2,FSCN1,CORO1C,ACTR2,CAPZB,DNM2,SLIT2,TWF2,CD44,CORO1B
GO:BP	regulation of cell-matrix adhesion	GO:0001952	4.05592e-05	121	19	TLN1,VCL,SERPINE1,NRP1,CORO1C,THBS1,EFEMP2,PLAU,CSF1,RCC2,COL16A1,DAG1,FERMT2,MMP14,CDH13,THY1,JUP,PPM1F,DMD
GO:BP	positive regulation of DNA biosynthetic process	GO:2000573	4.57574e-05	75	15	HSP90AA1,HSP90AB1,CCT2,CCT7,TCP1,CCT6A,CCT3,CCT8,CCT4,CCT5,XRCC5,PDGFRB,MAPK1,PCNA,HNRNPA1
GO:BP	response to transforming growth factor beta	GO:0071559	4.67038e-05	266	29	COL1A2,COL1A1,COL3A1,HSPA5,CD109,EMILIN1,HSP90AB1,LTBP2,FBN1,LTBP1,HTRA1,MXRA5,COL4A2,DKK3,THBS1,CTSK,FMOD,VASN,LOX,DNM2,PDGFD,FERMT2,PTPRK,RBBP4,ENG,TGFBR3,SDCBP,CRKL,TGFB1
GO:BP	regulation of phosphorylation	GO:0042325	4.70622e-05	1181	76	PLEC,FN1,C3,IQGAP1,ENPP2,CD109,HSP90AA1,IPO5,EMILIN1,HSP90AB1,GAS6,NCL,CLU,MVP,CHI3L1,APP,PPP2R1A,NRP1,SEMA7A,IPO7,INHBA,GBA,WARS,CORO1C,XRCC6,THBS1,LRP1,IGFBP3,DNAJC3,PPIA,XRCC5,NPM1,PDGFRB,RPS3,SMPD1,LOX,CSF1,GSTP1,MAPK1,SFRP2,SRPX2,FBLN1,IL6,PDGFRA,CAB39,MMP9,YWHAG,DAG1,PARK7,CRLF1,AXL,GPNMB,PDGFD,SLIT2,FERMT2,UCHL1,SNX9,EIF4G1,TFRC,CD44,ENG,ERP29,CHORDC1,THY1,HSPB1,APOE,SDCBP,DNAJA1,CRKL,PDGF…
GO:BP	vesicle-mediated transport	GO:0016192	4.80259e-05	1654	97	C3,FLNA,MYH9,CLTC,SPTBN1,ENPP2,VCP,MSN,HSPA8,P4HB,SERPINE1,GDI2,DPYSL2,CLSTN1,LGALS3BP,CALR,LOXL2,GAS6,VPS35,CLU,PTX3,COPA,COPB1,APP,HNRNPK,HSPG2,NRP1,COPG1,COPB2,PDCD6IP,HYOU1,MFGE8,DPP4,ANXA1,CORO1C,ARHGAP1,GSN,CAP1,THBS1,RDX,SRPX,EEA1,CTSL,LRP1,SPON2,SEC23A,GDI1,ARHGDIA,PICALM,MRC2,AP2M1,AP2B1,EZR,AP2A1,SMPD1,ATP6V1A,CLN5,ARCN1,AP1G1,ATP6AP2,MAPK1,PCSK9,HMGB1,LAMP1,DNM2,SEC24C,USO1,AP2A2,LGALS…
GO:BP	regulation of plasma membrane bounded cell projection organization	GO:0120035	4.83369e-05	642	50	FN1,FLNA,VIM,ENPP2,HSPA5,HSP90AA1,GDI2,DPYSL2,VPS35,ACTR3,ARPC2,SERPINF1,NRP1,SEMA7A,FSCN1,PTK7,CORO1C,ACTR2,DPYSL3,SPOCK1,PRKCSH,GRN,RDX,GDI1,EZR,CFL1,SFRP2,CAPZB,RCC2,DNM2,RTN4,PAFAH1B1,CAPRIN1,SLIT2,YWHAH,TWF2,SCARB2,CD44,B2M,NTNG1,THY1,SEMA3C,APOE,S100A9,PTPRG,CRKL,AGT,SERPINI1,DMD,CORO1B
GO:BP	negative regulation of signaling	GO:0023057	4.89792e-05	1359	84	PXDN,VCP,HSPA5,CD109,SERPINE2,DCN,SERPINE1,EMILIN1,HSP90AB1,ECM1,ENO1,CALR,GAS6,NCL,FBN1,CLU,MVP,LTBP1,HTRA1,PPP2R1A,NRP1,EIF3A,TNFAIP6,HYOU1,INHBA,GBA,LGMN,DKK3,THBS1,SOD2,LRP1,PRMT1,IGFBP3,PPIA,EZR,VASN,SMPD1,PEBP1,FAM49B,GSTP1,PCSK9,SFRP2,FBLN1,IL6,STAT1,DNM2,LGALS3,PAFAH1B1,RUVBL2,MMP9,DDX39B,DAG1,PARK7,IGFBP4,GPC1,SLIT2,UCHL1,FST,MMP14,RBBP4,ITGB1,HMOX1,SFRP4,CD44,ENG,IGFBP6,PRDX2,TGFBR3,THY…
GO:BP	cellular detoxification	GO:1990748	4.96465e-05	110	18	PXDN,TXNRD1,PRDX6,AKR1A1,SOD2,PRDX1,ADH5,PRDX4,FBLN5,GSTP1,SOD3,GSTO1,GSR,PARK7,PRDX2,APOE,S100A9,CAT
GO:BP	homotypic cell-cell adhesion	GO:0034109	4.97699e-05	98	17	FN1,FLNA,MYH9,TLN1,VCL,SERPINE2,EMILIN1,EMILIN2,COMP,RDX,CLIC1,PPIA,IL6,PDGFRA,C1QTNF1,HSPB1,JUP
GO:BP	regulation of protein catabolic process	GO:0042176	5.2653e-05	367	35	FLNA,VCP,MSN,SERPINE2,DDB1,HSP90AA1,HSP90AB1,XPO1,SF3B3,VPS35,CLU,TIMP1,GBA,USP5,USP14,PSME1,RDX,PSMD2,TIMP2,LRP1,CTSA,EZR,PSME2,IDE,PCSK9,PSMD1,PARK7,PSMD3,SNX9,RAD23B,APOE,GCLC,SDCBP,TMEM132A,ALAD
GO:BP	positive regulation of molecular function	GO:0044093	5.71382e-05	1522	91	IQGAP1,VCP,ACTN4,HSP90AA1,HSP90AB1,CCT2,GAS6,CLU,PSAP,CTSD,CHI3L1,HSPD1,TCP1,SPON1,APP,HNRNPK,HNRNPA2B1,NRP1,CCT4,LGMN,CORO1C,USP14,GSN,XRCC6,CAP1,PSME1,THBS1,GRN,LRP1,RSU1,HNRNPD,PSMA6,PICALM,PPIA,XRCC5,NPM1,PDGFRB,RPS3,ANTXR1,CLN5,PSME2,EIF2S1,CSF1,IDE,MMP8,MAPK1,SFRP2,HMGB1,PCNA,RCC2,IL6,CTSS,DNM2,PDGFRA,GSTO1,CAB39,RAN,MMP9,DAG1,PARK7,AXL,PDGFD,FERMT2,COPS5,SNX9,EIF4G1,ITGB1,TFRC,CD44,ERP29,U…
GO:BP	embryo development	GO:0009790	5.95474e-05	1144	74	FN1,COL12A1,COL1A1,MYH9,COL6A1,LAMA4,MMP2,COL3A1,LAMB1,COL5A2,PLOD3,FBN1,TXNRD1,COL7A1,NAGLU,GPI,FKBP10,EFEMP1,NRP1,COL4A2,INHBA,EXT2,RCN1,PTK7,PRKCSH,MAN2A1,PRMT1,LAMA2,COL8A1,EXT1,CFL1,CAPN2,ATP6AP2,MMP8,MAPK1,SFRP2,NRP2,RTN4,SEC24C,PDGFRA,PAFAH1B1,RUVBL2,MMP9,DAG1,COPS3,COPS2,UGDH,PHGDH,MGAT1,MMP14,RUVBL1,ITGB1,ADAM10,ENG,GRB2,MFAP5,MARCKS,RAD23B,XYLT1,SEMA3C,CUL3,ADD1,COL5A1,PDGFC,RECK,ADA,TG…
GO:BP	response to metal ion	GO:0010038	6.0397e-05	369	35	IQGAP1,HSPA5,CALR,LOXL2,PAM,APP,GPI,SERPINF1,LTA4H,TNFRSF11B,LGMN,G6PD,THBS1,SOD2,GDI1,HNRNPD,CLIC4,SMPD1,EIF2S1,MAPK1,PCNA,SOD3,MMP9,GSS,PARK7,HMOX1,ACO1,TFRC,B2M,SEC31A,ADD1,GCLC,CPNE1,CAT,ALAD
GO:BP	establishment of protein localization to telomere	GO:0070200	6.10145e-05	17	8	CCT2,CCT7,TCP1,CCT6A,CCT3,CCT8,CCT4,CCT5
GO:BP	response to amino acid	GO:0043200	6.11572e-05	124	19	COL1A2,COL1A1,COL6A1,MMP2,COL3A1,COL5A2,IPO5,HNRNPD,CAPN2,HNRNPAB,PCNA,COL16A1,PDGFRA,PDGFD,COL4A1,GCLC,PDGFC,AIFM1,ALAD
GO:BP	localization	GO:0051179	6.50665e-05	5604	250	PLEC,C3,FLNA,COL1A1,MYH9,VCL,CLTC,TGFBI,HSP90B1,SPTBN1,ENPP2,VCP,ACTN4,HSPA5,MSN,SERPINE2,HSPA8,P4HB,PLOD3,HSP90AA1,IPO5,SERPINE1,HSP90AB1,GDI2,PDIA4,DPYSL2,CLSTN1,XPO1,LTBP2,LGALS3BP,NPEPPS,CALR,LOXL2,CCT2,HSPA4,GAS6,KPNB1,FBN1,VPS35,CLU,PTX3,MVP,PSAP,ANXA6,CTSD,LTBP1,COPA,CCT7,HEXA,ACTR3,HEXB,HSPD1,TCP1,PAM,COPB1,APP,CCT6A,CCT3,HNRNPK,TPP1,HNRNPA2B1,MAN1A1,PLTP,CCT8,HSPG2,NRP1,GOT2,CSE1L,YWHAE,…
GO:BP	collagen biosynthetic process	GO:0032964	6.68812e-05	47	12	COL1A1,VIM,EMILIN1,SERPINH1,PCOLCE,INHBA,PDGFRB,IL6,SERPINB7,ENG,COL5A1,TGFB1
GO:BP	cellular component organization	GO:0016043	6.80416e-05	8138	339	PLEC,FN1,C3,FLNA,COL12A1,COL1A2,COL1A1,MYH9,TLN1,VCL,PXDN,CLTC,SPTAN1,MMP2,VIM,IQGAP1,COL3A1,LAMB2,TGFBI,QSOX1,LAMC1,HSP90B1,NID1,FLNC,SPTBN1,ENPP2,LAMB1,MMP1,VCP,ACTN4,ACTN1,THBS2,HSPA5,MSN,COL5A2,SERPINE2,HSPA8,FLNB,PLOD3,FBLN2,MMP3,CAND1,DCN,HSP90AA1,SERPINE1,AEBP1,EMILIN1,HSP90AB1,PDIA3,GDI2,CCDC80,SERPINH1,ENO1,ALDOA,PLS3,DPYSL2,CLSTN1,XPO1,LTBP2,NPEPPS,CALR,SF3B3,LOXL2,CCT2,HSPA4,GAS6,KPNB1…
GO:BP	regulation of nitrogen compound metabolic process	GO:0051171	6.80807e-05	5662	252	COL6A3,PLEC,FN1,C3,FLNA,COL1A1,MYH9,CLTC,EEF2,VIM,IQGAP1,HSP90B1,ENPP2,VCP,ACTN4,ACTN1,HSPA5,CD109,MSN,SERPINE2,HSPA8,DDB1,CAND1,DCN,HSP90AA1,IPO5,SERPINE1,AEBP1,EMILIN1,HSP90AB1,ECM1,NAMPT,SERPINH1,ENO1,CTSB,XPO1,CALR,SF3B3,LOXL2,CCT2,GAS6,NCL,VPS35,CLU,PGAM1,PTX3,MVP,CTSD,CCT7,CHI3L1,ACTR3,PABPC1,SERPING1,HEXB,HSPD1,TCP1,PAM,SPON1,APP,COL7A1,CCT6A,PPP2R1A,CCT3,HNRNPK,SERPINB6,GPI,HNRNPA2B1,SERP…
GO:BP	response to unfolded protein	GO:0006986	6.94457e-05	138	20	VCP,HSPA5,HSPA8,HSP90AA1,HSP90AB1,SERPINH1,HSPA4,HSPD1,COMP,HSPA13,THBS1,DNAJC3,HSPA9,EIF2S1,STC2,ERP44,COPS5,HSPB1,HSPH1,DNAJA1
GO:BP	protein transport	GO:0015031	7.0408e-05	1807	103	FLNA,COL1A1,MYH9,CLTC,HSP90B1,SPTBN1,VCP,ACTN4,HSPA5,HSPA8,HSP90AA1,IPO5,GDI2,PDIA4,CLSTN1,XPO1,LTBP2,NPEPPS,CALR,HSPA4,GAS6,KPNB1,VPS35,CLU,MVP,COPA,HSPD1,PAM,COPB1,MAN1A1,CSE1L,YWHAE,COPG1,COMP,COPB2,PDCD6IP,IPO7,LCP1,ANXA1,ARHGAP1,LRP1,SEC23A,CTSA,GDI1,YWHAZ,IPO9,PPIA,AP2M1,AP2B1,EZR,AP2A1,NPM1,HSPA9,TNPO1,RRBP1,ARCN1,AP1G1,YWHAQ,IL6,DNM2,SEC24C,USO1,AP2A2,PAFAH1B1,RAN,YWHAG,PARK7,YWHAH,SNX9,S…
GO:BP	regulation of organelle organization	GO:0033043	7.18113e-05	1193	76	FLNA,CLTC,SPTAN1,IQGAP1,SPTBN1,MSN,DCN,GDI2,CALR,CCT2,VPS35,CLU,CCT7,TCP1,PAM,ARPC2,CCT6A,CCT3,HNRNPA2B1,CCT8,NRP1,FSCN1,WDR1,PDCD6IP,VAT1,LCP1,CCT4,ANXA1,GSN,CCT5,GRN,RDX,LRP1,ARHGDIA,HNRNPD,CLIC4,CAPG,XRCC5,EZR,NPM1,PDGFRB,RPS3,CAPN2,FAM49B,MAPK1,CAPZB,DNM2,PDGFRA,PAFAH1B1,RUVBL2,MMP9,CORO1A,PARK7,SLIT2,FERMT2,TWF2,RUVBL1,SNX9,SCARB2,ELN,ARPC3,CAPZA1,TFRC,GRB2,ARPC1B,LMNA,HNRNPA1,S100A9,CUL3,AD…
GO:BP	receptor-mediated endocytosis	GO:0006898	7.64242e-05	256	28	C3,CLTC,SERPINE1,CLU,HNRNPK,HSPG2,DPP4,CAP1,CTSL,LRP1,PICALM,AP2M1,AP2B1,EZR,AP2A1,PCSK9,DNM2,AP2A2,SNX9,SCARB2,ITGB1,SFRP4,TFRC,B2M,GRB2,APOE,SDCBP,CD63
GO:BP	regulation of primary metabolic process	GO:0080090	7.72168e-05	5836	258	COL6A3,PLEC,FN1,C3,FLNA,COL1A1,MYH9,CLTC,EEF2,VIM,IQGAP1,HSP90B1,ENPP2,VCP,ACTN4,ACTN1,HSPA5,CD109,MSN,SERPINE2,HSPA8,DDB1,CAND1,DCN,HSP90AA1,IPO5,SERPINE1,AEBP1,EMILIN1,HSP90AB1,ECM1,NAMPT,SERPINH1,ENO1,CTSB,XPO1,CALR,SF3B3,LOXL2,CCT2,GAS6,NCL,VPS35,CLU,PGAM1,PTX3,MVP,PSAP,CTSD,CCT7,CHI3L1,ACTR3,PABPC1,SERPING1,HEXB,HSPD1,TCP1,PAM,SPON1,APP,COL7A1,CCT6A,PPP2R1A,CCT3,HNRNPK,SERPINB6,GPI,HNRNPA2B1…
GO:BP	intracellular protein transport	GO:0006886	7.78657e-05	1108	72	FLNA,CLTC,HSP90B1,VCP,HSPA5,HSPA8,HSP90AA1,IPO5,XPO1,LTBP2,NPEPPS,CALR,HSPA4,GAS6,KPNB1,VPS35,CLU,COPA,HSPD1,COPB1,MAN1A1,CSE1L,YWHAE,COPG1,COPB2,IPO7,LCP1,SEC23A,CTSA,GDI1,YWHAZ,IPO9,AP2M1,AP2B1,AP2A1,NPM1,HSPA9,TNPO1,ARCN1,AP1G1,YWHAQ,SEC24C,USO1,AP2A2,RAN,YWHAG,PARK7,YWHAH,SNX9,SCARB2,NACA,VPS26A,XPOT,ERP29,UBE2L3,ANP32B,HSPB1,LMNA,JUP,GNPTG,SIL1,SEC31A,AP1B1,SDCBP,LAMP2,AP1M1,AIFM1,AGT,TGFB1,…
GO:BP	heart development	GO:0007507	8.05684e-05	594	47	PLEC,FN1,FLNA,MMP2,COL3A1,EMILIN1,CALR,FBN1,PAM,NRP1,CPE,INHBA,PTK7,G6PD,SOD2,PRMT1,PI16,AP2B1,PDGFRB,EXT1,LOX,CDH11,MAPK1,SFRP2,PCNA,NRP2,RTN4,PDGFRA,SLIT2,CACYBP,ELN,NACA,ITGB1,GAA,ENG,TGFBR3,LMNA,SEMA3C,AP1B1,PARVA,SLIT3,COL5A1,CRKL,AGT,TGFB1,POFUT1,COL11A1
GO:BP	protein localization to chromosome, telomeric region	GO:0070198	8.24733e-05	31	10	CCT2,CCT7,TCP1,CCT6A,CCT3,TPP1,CCT8,CCT4,CCT5,XRCC5
GO:BP	cytoskeleton organization	GO:0007010	8.73811e-05	1513	90	PLEC,FLNA,MYH9,TLN1,CLTC,SPTAN1,VIM,IQGAP1,HSP90B1,FLNC,SPTBN1,VCP,ACTN4,ACTN1,MSN,FLNB,ALDOA,PLS3,DPYSL2,XPO1,CALR,KPNB1,ACTR3,PAM,ARPC2,PPP2R1A,NRP1,FSCN1,WDR1,PDCD6IP,GAPDH,LCP1,ANXA1,PTK7,CORO1C,ACTR2,DPYSL3,GSN,CAP1,RDX,LRP1,ARHGDIA,CLIC4,CAPG,EZR,NPM1,PDGFRB,RPS3,NUDC,CFL1,CAPN2,ANTXR1,FAM49B,MAPK1,TPM4,CAPZB,PDGFRA,PAFAH1B1,RAN,CORO1A,DAG1,TUBB,SLIT2,FERMT2,TWF2,SNX9,ELN,ARPC3,ITGB1,CAPZA1…
GO:BP	glycoprotein metabolic process	GO:0009100	9.32993e-05	393	36	PLOD3,DCN,PTX3,MANBA,HEXA,GANAB,HEXB,NAGLU,MAN1A1,EXT2,BGN,PRKCSH,CTSL,MAN2A1,UGGT1,B4GALT1,GALNT2,MAN2B1,B4GAT1,EXT1,SGSH,GLB1,KDELC2,PARK7,UGDH,GPC1,IDUA,GALNT5,ERP44,MGAT1,EXTL2,PGM3,XYLT1,GNPTG,POFUT1,COL11A1
GO:BP	regulation of cell projection organization	GO:0031344	9.59297e-05	656	50	FN1,FLNA,VIM,ENPP2,HSPA5,HSP90AA1,GDI2,DPYSL2,VPS35,ACTR3,ARPC2,SERPINF1,NRP1,SEMA7A,FSCN1,PTK7,CORO1C,ACTR2,DPYSL3,SPOCK1,PRKCSH,GRN,RDX,GDI1,EZR,CFL1,SFRP2,CAPZB,RCC2,DNM2,RTN4,PAFAH1B1,CAPRIN1,SLIT2,YWHAH,TWF2,SCARB2,CD44,B2M,NTNG1,THY1,SEMA3C,APOE,S100A9,PTPRG,CRKL,AGT,SERPINI1,DMD,CORO1B
GO:BP	cellular response to abiotic stimulus	GO:0071214	0.000100603	342	33	PLEC,COL1A1,MMP2,MMP1,HSPA5,DDB1,MMP3,CALR,AKR1B1,SERPINB6,TIMP1,XRCC6,MME,ADSS,XRCC5,NPM1,SMPD1,EIF2S1,SFRP2,PCNA,DNM2,RUVBL2,CAB39,MMP9,DAG1,PTPRK,MFAP4,ENG,GRB2,EEF1D,GCLC,AGT,TGFB1
GO:BP	cellular response to environmental stimulus	GO:0104004	0.000100603	342	33	PLEC,COL1A1,MMP2,MMP1,HSPA5,DDB1,MMP3,CALR,AKR1B1,SERPINB6,TIMP1,XRCC6,MME,ADSS,XRCC5,NPM1,SMPD1,EIF2S1,SFRP2,PCNA,DNM2,RUVBL2,CAB39,MMP9,DAG1,PTPRK,MFAP4,ENG,GRB2,EEF1D,GCLC,AGT,TGFB1
GO:BP	response to steroid hormone	GO:0048545	0.000100603	342	33	COL1A1,HSPA8,PAPPA,CALR,PAM,GPI,SERPINF1,IGFBP7,GOT1,GBA,IDH1,ANXA1,THBS1,LOX,STC1,PCNA,DSG1,IL6,GLB1,RAN,PARK7,SLIT2,YWHAH,ENG,UBE2L3,SLIT3,TFPI,DNAJA1,KANK2,AIFM1,TGFB1,ALAD,A2M
GO:BP	negative regulation of cell communication	GO:0010648	0.000101617	1359	83	PXDN,VCP,HSPA5,CD109,SERPINE2,DCN,SERPINE1,EMILIN1,HSP90AB1,ECM1,ENO1,CALR,GAS6,NCL,FBN1,CLU,MVP,LTBP1,HTRA1,PPP2R1A,NRP1,EIF3A,TNFAIP6,HYOU1,INHBA,GBA,LGMN,DKK3,THBS1,SOD2,LRP1,PRMT1,IGFBP3,PPIA,EZR,VASN,SMPD1,PEBP1,FAM49B,GSTP1,SFRP2,FBLN1,IL6,STAT1,DNM2,LGALS3,PAFAH1B1,RUVBL2,MMP9,DDX39B,DAG1,PARK7,IGFBP4,GPC1,SLIT2,UCHL1,FST,MMP14,RBBP4,ITGB1,HMOX1,SFRP4,CD44,ENG,IGFBP6,PRDX2,TGFBR3,THY1,HSPB…
GO:BP	cellular response to transforming growth factor beta stimulus	GO:0071560	0.000106733	260	28	COL1A2,COL1A1,COL3A1,HSPA5,CD109,EMILIN1,HSP90AB1,LTBP2,FBN1,LTBP1,HTRA1,COL4A2,DKK3,THBS1,CTSK,FMOD,VASN,LOX,DNM2,PDGFD,FERMT2,PTPRK,RBBP4,ENG,TGFBR3,SDCBP,CRKL,TGFB1
GO:BP	cell-substrate junction organization	GO:0150115	0.000107252	103	17	PLEC,FN1,TLN1,VCL,LAMC1,ACTN1,NRP1,CORO1C,THBS1,CDH11,RCC2,COL16A1,FERMT2,PTPRK,MMP14,THY1,PPM1F
GO:BP	cellular response to reactive oxygen species	GO:0034614	0.000113415	142	20	MMP2,ANXA1,SOD2,PRDX1,RPS3,FBLN5,MAPK1,PCNA,IL6,SOD3,APEX1,PDGFRA,MMP9,PARK7,AXL,PDGFD,PTPRK,PRDX2,AIFM1,CAT
GO:BP	lamellipodium organization	GO:0097581	0.000124593	92	16	VCL,ENPP2,HSP90AA1,ACTR3,ARPC2,FSCN1,CORO1C,ACTR2,CAPZB,DNM2,SLIT2,TWF2,ITGB1,CDH13,CD44,CORO1B
GO:BP	neuron development	GO:0048666	0.00012901	1144	73	FN1,C3,FLNA,VCL,MMP2,VIM,IQGAP1,LAMB2,LAMB1,HSPA5,HSP90AA1,HSP90AB1,DPYSL2,HEXA,APP,NAGLU,SERPINF1,NRP1,SEMA7A,PTK7,DPYSL3,SPOCK1,PRKCSH,GRN,SOD2,PRMT1,GDI1,YWHAZ,LAMA2,PICALM,B4GAT1,EXT1,CFL1,CDH11,CLN5,APLP2,SFRP2,HMGB1,IL6,NRP2,DNM2,RTN4,HPRT1,TNC,PAFAH1B1,ALCAM,CAPRIN1,DAG1,NEO1,UGDH,SLIT2,PHGDH,UCHL1,YWHAH,TWF2,SCARB2,ITGB1,ADAMTSL1,B2M,NTNG1,THY1,SEMA3C,APOE,S100A9,SLIT3,PTPRG,CRKL,CPNE1,AG…
GO:BP	response to xenobiotic stimulus	GO:0009410	0.000129304	434	38	COL1A1,MMP2,HSPA5,HSP90AA1,CALR,GAS6,PAM,TNFRSF11B,INHBA,THBS1,SOD2,XRCC5,SMPD1,LOX,GSTP1,SFRP2,PCNA,STAT1,APEX1,PNP,ENO2,GSTO1,BLMH,UCHL1,HMOX1,TFRC,ENG,SEMA3C,CBR1,GCLC,NNMT,CRKL,ADA,TGFB1,CAT,ALAD,PPM1F,CRYZ
GO:BP	regulation of blood coagulation	GO:0030193	0.000136064	70	14	SERPINE2,SERPINE1,EMILIN1,FAP,SERPING1,EMILIN2,THBS1,PROS1,PLAU,PDGFRA,C1QTNF1,PRDX2,APOE,TFPI
GO:BP	protein localization to nucleus	GO:0034504	0.00014299	313	31	FLNA,COL1A1,HSP90AA1,IPO5,XPO1,CALR,CCT2,KPNB1,CCT7,TCP1,CCT6A,CCT3,CCT8,CSE1L,YWHAE,IPO7,CCT4,CCT5,IPO9,TNPO1,RAN,PARK7,HDGF,FERMT2,LMNB2,TFRC,LMNA,JUP,AGT,TGFB1,LIF
GO:BP	positive regulation of integrin-mediated signaling pathway	GO:2001046	0.000144045	13	7	FLNA,LAMB2,LAMC1,NID1,LAMB1,LAMA2,CD63
GO:BP	nucleobase-containing small molecule metabolic process	GO:0055086	0.00014739	606	47	VCP,ACLY,HSPA8,TKT,NAMPT,ENO1,ALDOA,PGAM1,LDHB,MDH2,UGP2,PGD,IDH1,TALDO1,G6PD,MDH1,UGGT1,ADSS,ATP6V1A,OLA1,MAPK1,PAICS,PGM2,PNP,HPRT1,ME1,RAN,NT5E,SMPDL3A,PARK7,UGDH,AK2,MGAT1,QPRT,ATIC,EXTL2,ACOT7,ADSL,PGLS,PGM3,SDHA,BPNT1,NNMT,REXO2,ADA,UAP1,PTGIS
GO:BP	connective tissue development	GO:0061448	0.000156817	281	29	COL1A1,COL3A1,TGFBI,ECM1,SERPINH1,LOXL2,ANXA6,CHI3L1,BMP1,EFEMP1,COMP,EXT2,TIMP1,BGN,CTSK,PDGFRB,EXT1,LOX,CSF1,STC1,SFRP2,SERPINB7,THBS3,PDGFD,CD44,COL5A1,TGFB1,COL11A1,NOV
GO:BP	aminoglycan catabolic process	GO:0006026	0.000162113	33	10	HEXA,CHI3L1,HEXB,GNS,SGSH,GLB1,IDUA,CD44,FUCA1,CHI3L2
GO:BP	muscle cell differentiation	GO:0042692	0.000163175	384	35	PLEC,MYH9,LAMB2,LAMC1,NID1,FLNC,LAMB1,ACTN4,ACTN1,CALR,COMP,WDR1,G6PD,SOD2,LAMA2,EFEMP2,PI16,PDGFRB,CAPN2,LOX,PDGFRA,PTBP1,UCHL1,MMP14,NACA,ITGB1,ENG,EHD2,LMNA,PLD3,MYOF,AGT,TGFB1,DMD,NOV
GO:BP	generation of neurons	GO:0048699	0.000164108	1488	88	FN1,C3,FLNA,VCL,MMP2,VIM,IQGAP1,COL3A1,LAMB2,LAMB1,HSPA5,HSP90AA1,HSP90AB1,DPYSL2,CALR,GAS6,HEXA,APP,NAGLU,SERPINF1,NRP1,YWHAE,SEMA7A,INHBA,GBA,PTK7,DPYSL3,SPOCK1,PRKCSH,GRN,SOD2,PRMT1,GDI1,YWHAZ,LAMA2,PICALM,B4GAT1,EXT1,CFL1,CDH11,CLN5,APLP2,PCSK9,SFRP2,HMGB1,IL6,NRP2,DNM2,RTN4,HPRT1,TNC,PAFAH1B1,ALCAM,CAPRIN1,YWHAG,DAG1,NEO1,COPS2,UGDH,AXL,PRPF19,SLIT2,PHGDH,UCHL1,YWHAH,TWF2,SCARB2,EIF4G1,ITGB1…
GO:BP	positive regulation of cell communication	GO:0010647	0.000166863	1744	99	FN1,C3,FLNA,COL1A1,IQGAP1,COL3A1,LAMB2,LAMC1,NID1,LAMB1,VCP,ACTN4,SERPINE2,DCN,HSP90AA1,HSP90AB1,PDIA3,ECM1,CLSTN1,CALR,GAS6,VPS35,CTSD,CHI3L1,APP,PPP2R1A,NRP1,SEMA7A,GAPDH,INHBA,GBA,LGMN,PTK7,THBS1,SRPX,MME,CTSC,PRMT1,SFPQ,LAMA2,IGFBP3,PPIA,PDGFRB,RPS3,CSF1,ATP6AP2,MMP8,MAPK1,SFRP2,LGALS1,HMGB1,IL6,RTN4,PDGFRA,PAFAH1B1,MMP9,NEO1,PARK7,EIF5A,DHX15,IGFBP4,AXL,GPNMB,C1QTNF1,PDGFD,PTBP1,FERMT2,RUVBL…
GO:BP	cellular oxidant detoxification	GO:0098869	0.000170547	94	16	PXDN,TXNRD1,PRDX6,SOD2,PRDX1,PRDX4,FBLN5,GSTP1,SOD3,GSTO1,GSR,PARK7,PRDX2,APOE,S100A9,CAT
GO:BP	blood circulation	GO:0008015	0.000171715	513	42	PLEC,FLNA,COL1A2,MMP2,ANPEP,PLOD3,HSP90AA1,EMILIN1,GAS6,SERPING1,YWHAE,EMILIN2,COMP,EXT2,GSN,ERAP1,SOD2,EXT1,ADH5,PRCP,SCPEP1,CTSZ,ATP6AP2,STC1,STAT1,SOD3,GSTO1,SLIT2,FERMT2,ELN,HMOX1,GLRX3,GAA,ENG,JUP,APOE,GCLC,MYOF,ADA,AGT,DMD,DDAH1
GO:BP	cellular response to toxic substance	GO:0097237	0.000174203	119	18	PXDN,TXNRD1,PRDX6,AKR1A1,SOD2,PRDX1,ADH5,PRDX4,FBLN5,GSTP1,SOD3,GSTO1,GSR,PARK7,PRDX2,APOE,S100A9,CAT
GO:BP	protein processing	GO:0016485	0.000174835	250	27	MYH9,SERPINE2,P4HB,SERPINE1,ENO1,PGK1,SPON1,BMP1,COMP,CPE,DPP4,CPXM2,LGMN,GSN,THBS1,CTSL,MME,PLAU,CAPN2,CLN5,CTSZ,ATP6AP2,PCSK9,CTSS,MMP14,ADAM10,C1RL
GO:BP	regulation of cellular response to growth factor stimulus	GO:0090287	0.000177696	316	31	HSPA5,CD109,DCN,EMILIN1,HSP90AB1,FBN1,LTBP1,HTRA1,FSTL1,NRP1,TNFAIP6,DKK3,THBS1,VASN,LOX,FAM20C,SFRP2,DNM2,NEO1,GPC1,SLIT2,FST,RBBP4,SFRP4,ENG,TGFBR3,SDCBP,AGT,DMD,MYO1C,CD63
GO:BP	aging	GO:0007568	0.000177703	174	22	MMP2,LOXL2,SERPING1,SERPINF1,COMP,COL4A2,INHBA,TIMP1,SOD2,MME,CTSC,PDGFRB,EIF2S1,APEX1,DAG1,TFRC,GRB2,GCLC,AGT,TGFB1,CAT,DMD
GO:BP	negative regulation of hemostasis	GO:1900047	0.000180009	51	12	SERPINE2,SERPINE1,FAP,SERPING1,COMP,THBS1,PROS1,PLAU,PDGFRA,C1QTNF1,APOE,TFPI
GO:BP	telomere maintenance	GO:0000723	0.000183262	160	21	HSP90AA1,HSP90AB1,CCT2,CCT7,TCP1,CCT6A,CCT3,HNRNPA2B1,CCT8,CCT4,XRCC6,CCT5,HNRNPD,XRCC5,MAPK1,PCNA,APEX1,RUVBL2,RUVBL1,LMNA,HNRNPA1
GO:BP	regulation of collagen metabolic process	GO:0010712	0.00019107	42	11	VIM,EMILIN1,FAP,INHBA,PDGFRB,IL6,SERPINB7,MFAP4,ITGB1,ENG,TGFB1
GO:BP	MAPK cascade	GO:0000165	0.000192895	772	55	FN1,IQGAP1,EMILIN1,GAS6,CHI3L1,APP,PPP2R1A,NRP1,YWHAE,SEMA7A,EIF3A,INHBA,GBA,THBS1,PRMT1,YWHAZ,IGFBP3,PPIA,PRDX1,EZR,PDGFRB,RPS3,SMPD1,PEBP1,ATP6AP2,GSTP1,MMP8,MAPK1,SFRP2,HMGB1,FBLN1,IL6,PDGFRA,PAFAH1B1,DAG1,IGFBP4,GPNMB,C1QTNF1,PDGFD,FERMT2,UCHL1,COPS5,CD44,IGFBP6,ERP29,PRDX2,GRB2,APOE,SDCBP,DNAJA1,CRKL,PDGFC,AGT,DMD,LIF
GO:BP	regulation of apoptotic signaling pathway	GO:2001233	0.000193516	369	34	P4HB,SERPINE1,PDIA3,ENO1,CLU,PPP2R1A,HNRNPK,NRP1,HYOU1,INHBA,THBS1,SRPX,SOD2,CTSC,SFPQ,PPIA,RPS3,GSTP1,SFRP2,LGALS3,MMP9,PARK7,EIF5A,HMOX1,CD44,ERP29,PRDX2,HSPB1,LMNA,S100A9,GCLC,DNAJA1,VNN1,AGT
GO:BP	small molecule biosynthetic process	GO:0044283	0.000229542	576	45	ACLY,PLOD3,DDB1,PGK1,FASN,AKR1B1,TPI1,GPI,MDH2,PLTP,PGD,GOT2,PSAT1,LTA4H,GOT1,GBA,ANXA1,PGM1,PLOD2,G6PD,AKR1A1,DKK3,MDH1,ALDOC,ASAH1,GSTP1,MOXD1,PGM2,ISYNA1,PNP,HPRT1,ENO2,NT5E,PARK7,UGDH,PHGDH,ACOT7,APOE,CBR1,SEPHS1,PDXK,ASL,NNMT,ADA,PTGIS
GO:BP	gliogenesis	GO:0042063	0.00023628	320	31	PLEC,VIM,COL3A1,LAMB2,LAMB1,SERPINE2,CLU,HEXB,APP,WDR1,GBA,ANXA1,GRN,VCAN,LRP1,CSF1,MAPK1,IL6,RTN4,PAFAH1B1,DAG1,MXRA8,GPC1,PRPF19,PHGDH,MMP14,S100A9,CRKL,TGFB1,DMD,LIF
GO:BP	endocytosis	GO:0006897	0.000242262	798	56	C3,MYH9,CLTC,ENPP2,SERPINE1,DPYSL2,LGALS3BP,CALR,LOXL2,GAS6,CLU,PTX3,APP,HNRNPK,HSPG2,MFGE8,DPP4,ANXA1,CORO1C,GSN,CAP1,THBS1,SRPX,EEA1,CTSL,LRP1,SPON2,PICALM,MRC2,AP2M1,AP2B1,EZR,AP2A1,SMPD1,MAPK1,PCSK9,HMGB1,DNM2,AP2A2,LGALS3,CORO1A,AXL,SNX9,SCARB2,ITGB1,CDH13,SFRP4,TFRC,B2M,GRB2,EHD2,LMAN2,APOE,SDCBP,TGFB1,CD63
GO:BP	cellular component organization or biogenesis	GO:0071840	0.000250192	8345	343	PLEC,FN1,C3,FLNA,COL12A1,COL1A2,COL1A1,MYH9,TLN1,VCL,PXDN,CLTC,SPTAN1,MMP2,VIM,IQGAP1,COL3A1,LAMB2,TGFBI,QSOX1,LAMC1,HSP90B1,NID1,FLNC,SPTBN1,ENPP2,LAMB1,MMP1,VCP,ACTN4,ACTN1,THBS2,HSPA5,MSN,COL5A2,SERPINE2,HSPA8,FLNB,PLOD3,FBLN2,MMP3,CAND1,DCN,HSP90AA1,SERPINE1,AEBP1,EMILIN1,HSP90AB1,PDIA3,GDI2,CCDC80,SERPINH1,ENO1,ALDOA,PLS3,DPYSL2,CLSTN1,XPO1,LTBP2,NPEPPS,CALR,SF3B3,LOXL2,CCT2,HSPA4,GAS6,KPNB1…
GO:BP	regulation of cellular component size	GO:0032535	0.000250776	373	34	FN1,SPTAN1,SPTBN1,MSN,HSP90AA1,DPYSL2,ARPC2,NRP1,SEMA7A,WDR1,GSN,RDX,GDI1,CAPG,PICALM,AP2M1,EZR,FAM49B,CAPZB,DNM2,RTN4,PAFAH1B1,CORO1A,SLIT2,TWF2,SNX9,ELN,ARPC3,CAPZA1,GRB2,ARPC1B,SEMA3C,APOE,ADD1
GO:BP	neuron projection development	GO:0031175	0.0002617	990	65	FN1,FLNA,VCL,MMP2,VIM,IQGAP1,LAMB2,LAMB1,HSPA5,HSP90AA1,HSP90AB1,DPYSL2,APP,SERPINF1,NRP1,SEMA7A,PTK7,DPYSL3,SPOCK1,PRKCSH,GRN,PRMT1,GDI1,LAMA2,PICALM,B4GAT1,EXT1,CFL1,CDH11,APLP2,SFRP2,HMGB1,IL6,NRP2,DNM2,RTN4,HPRT1,TNC,PAFAH1B1,ALCAM,CAPRIN1,DAG1,NEO1,SLIT2,PHGDH,UCHL1,YWHAH,TWF2,SCARB2,ITGB1,ADAMTSL1,B2M,NTNG1,THY1,SEMA3C,APOE,S100A9,SLIT3,PTPRG,CRKL,CPNE1,AGT,CTHRC1,SERPINI1,DMD
GO:BP	neuron projection extension	GO:1990138	0.000267371	178	22	FN1,VCL,IQGAP1,LAMB2,HSP90AA1,HSP90AB1,DPYSL2,NRP1,SEMA7A,GDI1,NRP2,DNM2,RTN4,PAFAH1B1,ALCAM,SLIT2,TWF2,ITGB1,SEMA3C,APOE,SLIT3,CPNE1
GO:BP	mucopolysaccharide metabolic process	GO:1903510	0.000268785	97	16	CLTC,DCN,HEXA,HEXB,GNS,TNFAIP6,EXT2,BGN,B4GAT1,AP2A1,EXT1,GLB1,UGDH,IDUA,CD44,XYLT1
GO:BP	circulatory system process	GO:0003013	0.000272806	599	46	PLEC,FLNA,COL1A2,MMP2,ANPEP,PLOD3,HSP90AA1,EMILIN1,GAS6,SERPING1,YWHAE,EMILIN2,COMP,EXT2,GSN,ERAP1,SOD2,LRP1,SVEP1,EXT1,ADH5,PRCP,SCPEP1,CTSZ,ATP6AP2,STC1,STAT1,SOD3,GSTO1,SLIT2,FERMT2,ELN,HMOX1,TFRC,GLRX3,GAA,ENG,JUP,APOE,SLC1A5,GCLC,MYOF,ADA,AGT,DMD,DDAH1
GO:BP	positive regulation of signaling	GO:0023056	0.000301264	1742	98	FN1,C3,FLNA,COL1A1,IQGAP1,COL3A1,LAMB2,LAMC1,NID1,LAMB1,VCP,ACTN4,SERPINE2,DCN,HSP90AA1,HSP90AB1,PDIA3,ECM1,CLSTN1,CALR,GAS6,VPS35,CTSD,CHI3L1,APP,PPP2R1A,NRP1,SEMA7A,GAPDH,INHBA,LGMN,PTK7,THBS1,SRPX,MME,CTSC,PRMT1,SFPQ,LAMA2,IGFBP3,PPIA,PDGFRB,RPS3,CSF1,ATP6AP2,MMP8,MAPK1,SFRP2,LGALS1,HMGB1,IL6,RTN4,PDGFRA,PAFAH1B1,MMP9,NEO1,PARK7,EIF5A,DHX15,IGFBP4,AXL,GPNMB,C1QTNF1,PDGFD,PTBP1,FERMT2,RUVBL1,IT…
GO:BP	signal transduction	GO:0007165	0.000305714	6034	262	FN1,C3,FLNA,COL1A2,COL1A1,MYH9,TLN1,PXDN,MMP2,VIM,IQGAP1,COL3A1,LAMB2,LAMC1,ANPEP,NID1,SPTBN1,LAMB1,VCP,ACTN4,HSPA5,CD109,SERPINE2,P4HB,FLNB,DDB1,DCN,HSP90AA1,PAPPA,SERPINE1,EMILIN1,HSP90AB1,PDIA3,GDI2,ECM1,NAMPT,ENO1,NUCB1,DPYSL2,LTBP2,LGALS3BP,CALR,GAS6,NCL,KPNB1,FBN1,VPS35,CLU,MVP,PSAP,ANXA6,CTSD,LTBP1,COPA,TXNRD1,HEXA,CHI3L1,HTRA1,HSPD1,APP,FSTL1,ANXA5,BMP1,PPP2R1A,OLFML3,HNRNPK,GPI,EFEMP1,NR…
GO:BP	glycolytic process	GO:0006096	0.000312115	86	15	LDHA,ENO1,ALDOA,PGK1,PGAM1,APP,TPI1,GPI,GAPDH,PGM1,ALDOC,ENO2,PKM,HK1,ENO3
GO:BP	cell morphogenesis involved in differentiation	GO:0000904	0.000322392	662	49	FN1,MYH9,VCL,LAMB2,ACTN1,FLNB,PLOD3,HSP90AA1,HSP90AB1,DPYSL2,HEXA,APP,NRP1,SEMA7A,WDR1,PTK7,GDI1,CLIC4,LAMA2,PICALM,COL18A1,B4GAT1,EXT1,CFL1,CDH11,STC1,APLP2,COL15A1,NRP2,DNM2,RTN4,HPRT1,PAFAH1B1,ALCAM,CAPRIN1,DAG1,NEO1,SLIT2,UCHL1,YWHAH,TWF2,ITGB1,ADAMTSL1,NTNG1,THY1,SEMA3C,APOE,CUL3,SLIT3
GO:BP	cellular response to nitrogen compound	GO:1901699	0.000332611	703	51	FLNA,COL1A2,COL1A1,COL6A1,MMP2,VIM,COL3A1,HSP90B1,HSPA5,COL5A2,MMP3,IPO5,NCL,FBN1,VPS35,CTSD,APP,GOT1,INHBA,LGMN,LRP1,HNRNPD,EZR,NPM1,CAPN2,IDE,MAPK1,STC1,PCSK9,HNRNPAB,COL16A1,STAT1,APEX1,DNM2,USO1,PDGFRA,YWHAG,PKM,PDGFD,SLIT2,COL4A1,GRB2,JUP,GCLC,CRKL,PDGFC,AIFM1,AGT,TGFB1,MYO1C,RARRES2
GO:BP	regulation of cellular process	GO:0050794	0.00033549	11108	434	PLEC,FN1,C3,FLNA,COL1A2,COL1A1,MYH9,LAMA4,TLN1,VCL,PXDN,CLTC,SPTAN1,EEF2,MMP2,VIM,IQGAP1,COL3A1,LAMB2,TGFBI,QSOX1,CFH,LAMC1,HSP90B1,ANPEP,NID1,SPTBN1,ENPP2,LAMB1,MMP1,VCP,ACTN4,ACTN1,THBS2,HSPA5,CD109,MSN,COL5A2,SERPINE2,HSPA8,P4HB,FLNB,DDB1,FBLN2,MMP3,CAND1,DCN,HSP90AA1,PAPPA,IPO5,SERPINE1,AEBP1,EMILIN1,HSP90AB1,PDIA3,GDI2,ECM1,CCDC80,NAMPT,ENO1,CTSB,NUCB1,DPYSL2,CLSTN1,XPO1,LTBP2,LGALS3BP,NPEPP…
GO:BP	ovulation cycle	GO:0042698	0.000338861	75	14	MMP2,HSPA5,PTX3,PAM,SERPINF1,TNFAIP6,INHBA,PCNA,CA12,PDGFRA,AXL,SLIT2,SLIT3,A2M
GO:BP	muscle structure development	GO:0061061	0.000353139	664	49	COL6A3,PLEC,MYH9,COL3A1,LAMB2,LAMC1,NID1,FLNC,LAMB1,ACTN4,ACTN1,FLNB,CALR,COMP,WDR1,G6PD,SOD2,LAMA2,IGFBP3,EFEMP2,PI16,PDGFRB,CAPN2,LOX,TAGLN,LGALS1,PDGFRA,DAG1,COPS2,GPC1,PTBP1,UCHL1,MMP14,ELN,NACA,ITGB1,ENG,TGFBR3,EHD2,LMNA,PLD3,SGCE,MYOF,AGT,TGFB1,DMD,COL11A1,LIF,NOV
GO:BP	proteasomal protein catabolic process	GO:0010498	0.000360349	527	42	HSP90B1,VCP,HSPA5,DDB1,HSP90AB1,XPO1,CALR,CLU,MAN1A1,PSMA7,GBA,USP5,USP14,PSME1,PSMD2,PSMA1,PSMA4,UGGT1,PSMA6,PSMB1,CUL1,PSME2,PSMA5,PSMD6,PSMB7,PSMD7,PSMD1,PARK7,PSMB4,PRPF19,PSMD3,UCHL1,PSMA3,PSMB5,RAD23B,PSMB3,APOE,PSMB6,CUL3,GCLC,SDCBP,ALAD
GO:BP	regulation of endothelial cell migration	GO:0010594	0.000385092	167	21	DCN,CALR,GPI,SERPINF1,NRP1,SPARC,LGMN,ANXA1,THBS1,GRN,PRCP,STC1,SRPX2,HMGB1,NRP2,SLIT2,HMOX1,HSPB1,JUP,APOE,AGT
GO:BP	response to corticosteroid	GO:0031960	0.000385092	167	21	COL1A1,PAPPA,PAM,SERPINF1,IGFBP7,GOT1,GBA,ANXA1,STC1,PCNA,IL6,GLB1,RAN,SLIT2,ENG,UBE2L3,SLIT3,AIFM1,TGFB1,ALAD,A2M
GO:BP	sulfur compound catabolic process	GO:0044273	0.000406961	36	10	HEXA,HEXB,NAGLU,GNS,SGSH,GLB1,BLMH,GPC1,IDUA,ACOT7
GO:BP	establishment of protein localization to chromosome	GO:0070199	0.000419829	28	9	CCT2,CCT7,TCP1,CCT6A,CCT3,CCT8,CCT4,CCT5,RUVBL2
GO:BP	protein hydroxylation	GO:0018126	0.000419829	28	9	PLOD1,P4HB,PLOD3,FKBP10,PLOD2,PRDX4,P4HA2,P4HA1,CRTAP
GO:BP	positive regulation of metabolic process	GO:0009893	0.0004347	3848	181	FN1,C3,COL1A1,MYH9,EEF2,VIM,IQGAP1,SPTBN1,ENPP2,VCP,ACTN4,ACTN1,HSPA5,MSN,HSPA8,DDB1,CAND1,DCN,HSP90AA1,SERPINE1,EMILIN1,HSP90AB1,NAMPT,ENO1,CALR,SF3B3,CCT2,GAS6,NCL,VPS35,CLU,PTX3,CTSD,CCT7,CHI3L1,ACTR3,PABPC1,HEXB,HSPD1,TCP1,SPON1,APP,CCT6A,CCT3,HNRNPK,GPI,HNRNPA2B1,CCT8,NRP1,SEMA7A,GAPDH,PRDX6,INHBA,GBA,WARS,USP5,CCT4,ILF3,LGMN,ANXA1,LUM,ACTR2,GSN,XRCC6,PSME1,CCT5,THBS1,GRN,RDX,SOD2,CTSC,LRP1,…
GO:BP	primary metabolic process	GO:0044238	0.000443543	12729	485	COL6A3,PLEC,FN1,C3,FLNA,COL1A1,MYH9,CLTC,EEF2,MMP2,VIM,IQGAP1,COL3A1,CFH,HSP90B1,ANPEP,SPTBN1,ENPP2,MMP1,VCP,ACTN4,ACTN1,ACLY,CFB,PLOD1,HSPA5,CD109,MSN,C1R,SERPINE2,HSPA8,TKT,C1S,LDHA,P4HB,PLOD3,DDB1,MMP3,CAND1,DCN,HSP90AA1,PAPPA,IPO5,SERPINE1,AEBP1,EMILIN1,HSP90AB1,ECM1,NAMPT,SERPINH1,ENO1,CTSB,ALDOA,DPYSL2,PCOLCE,XPO1,PGK1,NPEPPS,CALR,SF3B3,LOXL2,CCT2,GAS6,NCL,FAP,UBA1,VPS35,CLU,PGAM1,PTX3,MVP,…
GO:BP	regulation of protein localization to nucleus	GO:1900180	0.000445521	140	19	FLNA,HSP90AA1,IPO5,CCT2,CCT7,TCP1,CCT6A,CCT3,CCT8,CCT4,CCT5,RAN,PARK7,FERMT2,TFRC,LMNA,JUP,TGFB1,LIF
GO:BP	regulation of integrin-mediated signaling pathway	GO:2001044	0.000454085	21	8	FLNA,LAMB2,LAMC1,NID1,LAMB1,TIMP1,LAMA2,CD63
GO:BP	regulation of growth	GO:0040008	0.000464895	630	47	FN1,SERPINE2,TKT,ENO1,DPYSL2,CLSTN1,APP,PPP2R1A,NRP1,IGFBP7,SEMA7A,PPIB,INHBA,LGMN,G6PD,SPOCK1,GDI1,IGFBP3,PI16,EZR,FBLN5,CSF1,SFRP2,STC2,DNM2,RTN4,TNC,PAFAH1B1,IGFBP4,SLIT2,MMP14,TWF2,NACA,EIF4G1,ATRN,ADAM10,TGFBR3,SEMA3C,APOE,S100A9,SDCBP,SLIT3,CRKL,AGT,TGFB1,PPM1F,NOV
GO:BP	protein phosphorylation	GO:0006468	0.000468636	1547	89	PLEC,FN1,C3,IQGAP1,SPTBN1,ENPP2,CD109,HSP90AA1,IPO5,EMILIN1,HSP90AB1,GAS6,NCL,CLU,MVP,CHI3L1,APP,PPP2R1A,EFEMP1,NRP1,SEMA7A,IPO7,INHBA,GBA,WARS,ILF3,PTK7,CORO1C,XRCC6,THBS1,LRP1,YWHAZ,IGFBP3,DNAJC3,PPIA,XRCC5,NPM1,PDGFRB,RPS3,SMPD1,LOX,PRDX4,EIF2S1,CSF1,GSTP1,MAPK1,FAM20C,SFRP2,FBLN1,IL6,PDGFRA,CAB39,MMP9,YWHAG,DAG1,PARK7,COPS2,CRLF1,PKM,AXL,GPNMB,PDGFD,SLIT2,FERMT2,UCHL1,SNX9,EIF4G1,TFRC,CD44,AD…
GO:BP	pyruvate metabolic process	GO:0006090	0.000494591	114	17	LDHA,ENO1,ALDOA,PGK1,PGAM1,APP,LDHB,TPI1,GPI,GAPDH,PGM1,ALDOC,ENO2,ME1,PKM,HK1,ENO3
GO:BP	cell adhesion mediated by integrin	GO:0033627	0.000498814	89	15	SERPINE1,EMILIN1,FBN1,EMILIN2,DPP4,EXT1,PLAU,SFRP2,COL16A1,ITGB1,ITGBL1,CRKL,ADA,LIF,NOV
GO:BP	cell projection organization	GO:0030030	0.000505681	1573	90	FN1,FLNA,MYH9,VCL,MMP2,VIM,IQGAP1,LAMB2,ENPP2,LAMB1,HSPA5,HSP90AA1,HSP90AB1,GDI2,DPYSL2,VPS35,ACTR3,APP,ARPC2,SERPINF1,NRP1,SEMA7A,FSCN1,LGMN,PTK7,CORO1C,ACTR2,DPYSL3,GSN,SPOCK1,PRKCSH,GRN,RDX,PRMT1,GDI1,LAMA2,CAPG,PICALM,EZR,B4GAT1,EXT1,CFL1,CDH11,APLP2,SFRP2,CAPZB,HMGB1,RCC2,IL6,NRP2,DNM2,RTN4,HPRT1,TNC,PAFAH1B1,ALCAM,CAPRIN1,TROVE2,CORO1A,DAG1,NEO1,SLIT2,PHGDH,UCHL1,YWHAH,TWF2,SCARB2,ITGB1,CDH…
GO:BP	membrane lipid catabolic process	GO:0046466	0.000541253	37	10	ENPP2,HEXA,HEXB,GBA,ASAH1,SMPD1,SMPDL3A,NEU1,FUCA1,NAGA
GO:BP	neuron differentiation	GO:0030182	0.000569991	1415	83	FN1,C3,FLNA,VCL,MMP2,VIM,IQGAP1,LAMB2,LAMB1,HSPA5,HSP90AA1,HSP90AB1,DPYSL2,CALR,HEXA,APP,NAGLU,SERPINF1,NRP1,SEMA7A,INHBA,GBA,PTK7,DPYSL3,SPOCK1,PRKCSH,GRN,SOD2,PRMT1,GDI1,YWHAZ,LAMA2,PICALM,B4GAT1,EXT1,CFL1,CDH11,CLN5,APLP2,PCSK9,SFRP2,HMGB1,IL6,NRP2,DNM2,RTN4,HPRT1,TNC,PAFAH1B1,ALCAM,CAPRIN1,YWHAG,DAG1,NEO1,COPS2,UGDH,PRPF19,SLIT2,PHGDH,UCHL1,YWHAH,TWF2,SCARB2,EIF4G1,ITGB1,ADAMTSL1,B2M,NTNG1,TH…
GO:BP	glucose metabolic process	GO:0006006	0.0005832	186	22	DDB1,ENO1,PGK1,TPI1,GPI,MDH2,GOT1,GAPDH,PGM1,G6PD,MDH1,ALDOC,IGFBP3,PGM2,ENO2,PKM,IGFBP4,C1QTNF1,HK1,GAA,ENO3,NNMT
GO:BP	negative regulation of developmental process	GO:0051093	0.000610145	927	61	THBS2,COL5A2,DDB1,DCN,SERPINE1,EMILIN1,ECM1,PGK1,CALR,LOXL2,GAS6,FBN1,APP,SERPINF1,HSPG2,EFEMP1,NRP1,SPARC,SEMA7A,COL4A2,TNFAIP6,TNFRSF11B,VAT1,INHBA,LGMN,ANXA1,G6PD,THBS1,SOD2,PRMT1,GDI1,CTSK,PI16,HSPA9,VASN,MAPK1,SFRP2,HMGB1,IL6,STAT1,STC2,RTN4,MMP9,PTBP1,FERMT2,FST,YWHAH,RBBP4,ITGB1,TFRC,PRDX2,B2M,ANP32B,THY1,SEMA3C,COL5A1,AGT,TGFB1,DMD,NOV,DNAJB11
GO:BP	neuron death	GO:0070997	0.000638746	370	33	HSPA5,VPS35,CLU,APP,GBE1,GPI,SERPINF1,NRP1,HYOU1,GAPDH,GBA,LGMN,G6PD,GRN,SOD2,PICALM,CAPN2,EIF2S1,CSF1,CTSZ,PCSK9,ENO2,CORO1A,PARK7,CRLF1,AXL,HDGF,GPNMB,EIF4G1,HMOX1,APOE,GCLC,AIFM1
GO:BP	plasma membrane bounded cell projection organization	GO:0120036	0.000644566	1535	88	FN1,FLNA,MYH9,VCL,MMP2,VIM,IQGAP1,LAMB2,ENPP2,LAMB1,HSPA5,HSP90AA1,HSP90AB1,GDI2,DPYSL2,VPS35,ACTR3,APP,ARPC2,SERPINF1,NRP1,SEMA7A,FSCN1,LGMN,PTK7,CORO1C,ACTR2,DPYSL3,GSN,SPOCK1,PRKCSH,GRN,RDX,PRMT1,GDI1,LAMA2,PICALM,EZR,B4GAT1,EXT1,CFL1,CDH11,APLP2,SFRP2,CAPZB,HMGB1,RCC2,IL6,NRP2,DNM2,RTN4,HPRT1,TNC,PAFAH1B1,ALCAM,CAPRIN1,TROVE2,CORO1A,DAG1,NEO1,SLIT2,PHGDH,UCHL1,YWHAH,TWF2,SCARB2,ITGB1,CDH13,AD…
GO:BP	regulation of nitric oxide biosynthetic process	GO:0045428	0.000668778	57	12	HSP90AA1,HSP90AB1,CLU,PTX3,SOD2,KHSRP,MMP8,DNM2,ASL,AGT,DDAH1,PTGIS
GO:BP	regulation of wound healing	GO:0061041	0.000687311	130	18	CD109,SERPINE2,SERPINE1,EMILIN1,FAP,SERPING1,EMILIN2,ANXA1,THBS1,PROS1,PLAU,PDGFRA,C1QTNF1,FERMT2,ITGB1,PRDX2,APOE,TFPI
GO:BP	regulation of actin filament-based process	GO:0032970	0.000709813	408	35	FLNA,MYH9,SPTAN1,IQGAP1,SPTBN1,PAM,ARPC2,NRP1,FSCN1,WDR1,GSN,RDX,LRP1,ARHGDIA,CAPG,PDGFRB,FAM49B,STC1,CAPZB,PDGFRA,CORO1A,SLIT2,FERMT2,TWF2,SNX9,ELN,ARPC3,CAPZA1,GRB2,ARPC1B,JUP,ADD1,TGFB1,PPM1F,CORO1B
GO:BP	positive regulation of lamellipodium organization	GO:1902745	0.000712917	38	10	ENPP2,HSP90AA1,ACTR3,ARPC2,FSCN1,CORO1C,ACTR2,DNM2,TWF2,CORO1B
GO:BP	regulation of metabolic process	GO:0019222	0.000738414	7345	306	COL6A3,PLEC,FN1,C3,FLNA,COL1A1,MYH9,LAMA4,CLTC,EEF2,VIM,IQGAP1,QSOX1,HSP90B1,SPTBN1,ENPP2,VCP,ACTN4,ACTN1,HSPA5,CD109,MSN,SERPINE2,HSPA8,DDB1,MMP3,CAND1,DCN,HSP90AA1,IPO5,SERPINE1,AEBP1,EMILIN1,HSP90AB1,ECM1,NAMPT,SERPINH1,ENO1,CTSB,XPO1,CALR,SF3B3,LOXL2,CCT2,GAS6,NCL,FAP,VPS35,CLU,PGAM1,PTX3,MVP,PSAP,CTSD,LTBP1,CCT7,CHI3L1,ACTR3,PABPC1,SERPING1,HEXB,HSPD1,TCP1,PAM,SPON1,APP,COL7A1,CCT6A,PPP2R1A,…
GO:BP	cellular response to organonitrogen compound	GO:0071417	0.000795643	662	48	FLNA,COL1A2,COL1A1,COL6A1,MMP2,VIM,COL3A1,HSP90B1,HSPA5,COL5A2,IPO5,NCL,FBN1,VPS35,CTSD,APP,GOT1,INHBA,LGMN,LRP1,HNRNPD,EZR,CAPN2,IDE,MAPK1,STC1,PCSK9,HNRNPAB,COL16A1,STAT1,APEX1,DNM2,USO1,PDGFRA,YWHAG,PKM,PDGFD,SLIT2,COL4A1,GRB2,JUP,GCLC,CRKL,PDGFC,AGT,TGFB1,MYO1C,RARRES2
GO:BP	regulation of telomere maintenance	GO:0032204	0.00083014	105	16	CCT2,CCT7,TCP1,CCT6A,CCT3,HNRNPA2B1,CCT8,CCT4,CCT5,HNRNPD,XRCC5,MAPK1,RUVBL2,RUVBL1,LMNA,HNRNPA1
GO:BP	canonical glycolysis	GO:0061621	0.000880336	16	7	ENO1,PGK1,TPI1,ENO2,PKM,HK1,ENO3
GO:BP	NADH regeneration	GO:0006735	0.000880336	16	7	ENO1,PGK1,TPI1,ENO2,PKM,HK1,ENO3
GO:BP	glucose catabolic process to pyruvate	GO:0061718	0.000880336	16	7	ENO1,PGK1,TPI1,ENO2,PKM,HK1,ENO3
GO:BP	transforming growth factor beta receptor signaling pathway	GO:0007179	0.000889233	206	23	COL1A2,COL3A1,HSPA5,CD109,EMILIN1,HSP90AB1,LTBP2,FBN1,LTBP1,HTRA1,DKK3,THBS1,FMOD,VASN,LOX,DNM2,FERMT2,PTPRK,RBBP4,ENG,TGFBR3,SDCBP,TGFB1
GO:BP	regulation of catabolic process	GO:0009894	0.00090583	1003	64	FLNA,VIM,QSOX1,VCP,MSN,SERPINE2,DDB1,DCN,HSP90AA1,HSP90AB1,XPO1,SF3B3,FAP,VPS35,CLU,PGAM1,PSAP,PABPC1,APP,GAPDH,TIMP1,GBA,USP5,IDH1,USP14,PSME1,RDX,PSMD2,TIMP2,LRP1,CTSA,HNRNPD,EZR,NPM1,ATP6V1A,KHSRP,PSME2,CAPN1,IDE,PCSK9,HNRNPAB,HMGB1,IL6,APEX1,PSMD1,PARK7,PSMD3,UCHL1,SNX9,EIF4G1,VPS26A,ITGB1,HMOX1,HSPB1,RAD23B,APOE,CUL3,GCLC,SDCBP,PAFAH1B2,TMEM132A,AIFM1,ALAD,RARRES2
GO:BP	regulation of response to wounding	GO:1903034	0.000923415	161	20	FLNA,CD109,SERPINE2,SERPINE1,EMILIN1,FAP,SERPING1,EMILIN2,ANXA1,THBS1,GRN,PROS1,PLAU,PDGFRA,C1QTNF1,FERMT2,ITGB1,PRDX2,APOE,TFPI
GO:BP	regeneration	GO:0031099	0.000927435	191	22	FLNA,MMP2,LAMB2,GAS6,LCP1,ANXA1,CPQ,GRN,PCNA,IL6,TNC,DAG1,AXL,NACA,HMOX1,ATIC,TGFBR3,THY1,NNMT,TGFB1,DMD,NOV
GO:BP	cellular response to radiation	GO:0071478	0.000927435	191	22	MMP2,MMP1,HSPA5,DDB1,MMP3,TIMP1,XRCC6,MME,XRCC5,NPM1,SMPD1,EIF2S1,SFRP2,PCNA,DNM2,RUVBL2,MMP9,PTPRK,MFAP4,GRB2,EEF1D,TGFB1
GO:BP	fibroblast proliferation	GO:0048144	0.000948187	106	16	FN1,COL3A1,GAS6,SOD2,CD248,PRDX1,PDGFRB,GSTP1,FBLN1,FTH1,PDGFRA,PDGFD,PDGFC,AGT,TGFB1,LIF
GO:BP	regulation of cell growth	GO:0001558	0.000971805	432	36	FN1,SERPINE2,ENO1,DPYSL2,CLSTN1,PPP2R1A,NRP1,IGFBP7,SEMA7A,INHBA,G6PD,SPOCK1,GDI1,IGFBP3,PI16,FBLN5,SFRP2,DNM2,RTN4,TNC,PAFAH1B1,IGFBP4,SLIT2,MMP14,TWF2,EIF4G1,ADAM10,SEMA3C,APOE,S100A9,SDCBP,SLIT3,CRKL,AGT,TGFB1,NOV
GO:CC	extracellular space	GO:0005615	1.68142e-288	3384	531	COL6A3,PLEC,FN1,C3,FLNA,COL12A1,COL1A2,COL1A1,MYH9,COL6A1,LAMA4,TLN1,VCL,PXDN,CLTC,SPTAN1,EEF2,MMP2,VIM,COL6A2,IQGAP1,COL3A1,LAMB2,TGFBI,QSOX1,CFH,LAMC1,HSP90B1,ANPEP,NID1,SPTBN1,ENPP2,LAMB1,VCP,ACTN4,ACTN1,ACLY,CFB,PLOD1,HSPA5,CD109,MSN,COL5A2,SERPINE2,HSPA8,TKT,C1S,LDHA,P4HB,FLNB,PLOD3,DDB1,MMP3,CAND1,DCN,HSP90AA1,PAPPA,SERPINE1,AEBP1,EMILIN1,HSP90AB1,PDIA3,GDI2,ECM1,NAMPT,SERPINH1,ENO1,CTSB,NU…
GO:CC	extracellular region	GO:0005576	2.30792e-284	4236	570	COL6A3,PLEC,FN1,C3,FLNA,COL12A1,COL1A2,COL1A1,MYH9,COL6A1,LAMA4,TLN1,VCL,PXDN,CLTC,SPTAN1,EEF2,MMP2,VIM,COL6A2,IQGAP1,COL3A1,LAMB2,TGFBI,QSOX1,CFH,LAMC1,HSP90B1,ANPEP,NID1,SPTBN1,ENPP2,LAMB1,MMP1,VCP,ACTN4,ACTN1,ACLY,CFB,THBS2,PLOD1,HSPA5,CD109,MSN,COL5A2,C1R,SERPINE2,HSPA8,TKT,C1S,LDHA,P4HB,FLNB,PLOD3,DDB1,FBLN2,MMP3,CAND1,DCN,HSP90AA1,PAPPA,SERPINE1,AEBP1,EMILIN1,HSP90AB1,PDIA3,GDI2,ECM1,CCDC80…
GO:CC	extracellular vesicle	GO:1903561	1.00954e-268	2133	437	COL6A3,PLEC,FN1,C3,FLNA,COL12A1,COL1A2,MYH9,COL6A1,LAMA4,TLN1,VCL,PXDN,CLTC,SPTAN1,EEF2,VIM,COL6A2,IQGAP1,LAMB2,TGFBI,QSOX1,CFH,LAMC1,HSP90B1,ANPEP,NID1,SPTBN1,LAMB1,VCP,ACTN4,ACTN1,ACLY,CFB,PLOD1,HSPA5,MSN,SERPINE2,HSPA8,TKT,LDHA,P4HB,FLNB,PLOD3,DDB1,FBLN2,CAND1,HSP90AA1,SERPINE1,AEBP1,EMILIN1,HSP90AB1,PDIA3,GDI2,ECM1,NAMPT,ENO1,CTSB,NUCB1,ALDOA,DPYSL2,PCOLCE,LTBP2,PGK1,LGALS3BP,NPEPPS,CALR,CCT2…
GO:CC	extracellular membrane-bounded organelle	GO:0065010	1.25253e-268	2134	437	COL6A3,PLEC,FN1,C3,FLNA,COL12A1,COL1A2,MYH9,COL6A1,LAMA4,TLN1,VCL,PXDN,CLTC,SPTAN1,EEF2,VIM,COL6A2,IQGAP1,LAMB2,TGFBI,QSOX1,CFH,LAMC1,HSP90B1,ANPEP,NID1,SPTBN1,LAMB1,VCP,ACTN4,ACTN1,ACLY,CFB,PLOD1,HSPA5,MSN,SERPINE2,HSPA8,TKT,LDHA,P4HB,FLNB,PLOD3,DDB1,FBLN2,CAND1,HSP90AA1,SERPINE1,AEBP1,EMILIN1,HSP90AB1,PDIA3,GDI2,ECM1,NAMPT,ENO1,CTSB,NUCB1,ALDOA,DPYSL2,PCOLCE,LTBP2,PGK1,LGALS3BP,NPEPPS,CALR,CCT2…
GO:CC	extracellular organelle	GO:0043230	1.25253e-268	2134	437	COL6A3,PLEC,FN1,C3,FLNA,COL12A1,COL1A2,MYH9,COL6A1,LAMA4,TLN1,VCL,PXDN,CLTC,SPTAN1,EEF2,VIM,COL6A2,IQGAP1,LAMB2,TGFBI,QSOX1,CFH,LAMC1,HSP90B1,ANPEP,NID1,SPTBN1,LAMB1,VCP,ACTN4,ACTN1,ACLY,CFB,PLOD1,HSPA5,MSN,SERPINE2,HSPA8,TKT,LDHA,P4HB,FLNB,PLOD3,DDB1,FBLN2,CAND1,HSP90AA1,SERPINE1,AEBP1,EMILIN1,HSP90AB1,PDIA3,GDI2,ECM1,NAMPT,ENO1,CTSB,NUCB1,ALDOA,DPYSL2,PCOLCE,LTBP2,PGK1,LGALS3BP,NPEPPS,CALR,CCT2…
GO:CC	extracellular exosome	GO:0070062	3.80262e-267	2109	434	COL6A3,PLEC,FN1,C3,FLNA,COL12A1,COL1A2,MYH9,COL6A1,LAMA4,TLN1,VCL,PXDN,CLTC,SPTAN1,EEF2,VIM,COL6A2,IQGAP1,LAMB2,TGFBI,QSOX1,CFH,LAMC1,HSP90B1,ANPEP,NID1,SPTBN1,LAMB1,VCP,ACTN4,ACTN1,ACLY,CFB,PLOD1,HSPA5,MSN,HSPA8,TKT,LDHA,P4HB,FLNB,PLOD3,DDB1,CAND1,HSP90AA1,SERPINE1,AEBP1,EMILIN1,HSP90AB1,PDIA3,GDI2,ECM1,NAMPT,ENO1,CTSB,NUCB1,ALDOA,DPYSL2,PCOLCE,LTBP2,PGK1,LGALS3BP,NPEPPS,CALR,CCT2,HSPA4,GAS6,NCL…
GO:CC	vesicle	GO:0031982	3.66402e-216	3998	502	COL6A3,PLEC,FN1,C3,FLNA,COL12A1,COL1A2,COL1A1,MYH9,COL6A1,LAMA4,TLN1,VCL,PXDN,CLTC,SPTAN1,EEF2,VIM,COL6A2,IQGAP1,LAMB2,TGFBI,QSOX1,CFH,LAMC1,HSP90B1,ANPEP,NID1,SPTBN1,LAMB1,VCP,ACTN4,ACTN1,ACLY,CFB,THBS2,PLOD1,HSPA5,CD109,MSN,SERPINE2,HSPA8,TKT,LDHA,P4HB,FLNB,PLOD3,DDB1,FBLN2,CAND1,HSP90AA1,SERPINE1,AEBP1,EMILIN1,HSP90AB1,PDIA3,GDI2,ECM1,NAMPT,ENO1,CTSB,NUCB1,ALDOA,PDIA4,DPYSL2,CLSTN1,PCOLCE,LTBP…
GO:CC	collagen-containing extracellular matrix	GO:0062023	2.00899e-88	430	130	COL6A3,FN1,COL12A1,COL1A2,COL1A1,COL6A1,LAMA4,PXDN,MMP2,COL6A2,COL3A1,LAMB2,TGFBI,LAMC1,HSP90B1,NID1,LAMB1,THBS2,COL5A2,SERPINE2,PLOD3,FBLN2,DCN,HSP90AA1,SERPINE1,AEBP1,EMILIN1,ECM1,CCDC80,SERPINH1,CTSB,PCOLCE,LTBP2,LGALS3BP,CALR,LOXL2,FBN1,CLU,PSAP,ANXA6,CTSD,LTBP1,HTRA1,SERPING1,SPON1,COL7A1,ANXA5,NID2,PODN,SERPINB6,SERPINF1,HSPG2,EFEMP1,SPARC,IGFBP7,EMILIN2,MXRA5,SEMA7A,COMP,COL4A2,COL14A1,ANG…
GO:CC	extracellular matrix	GO:0031012	8.42145e-86	567	143	COL6A3,FN1,COL12A1,COL1A2,COL1A1,COL6A1,LAMA4,PXDN,MMP2,COL6A2,COL3A1,LAMB2,TGFBI,LAMC1,HSP90B1,NID1,LAMB1,MMP1,THBS2,COL5A2,SERPINE2,PLOD3,FBLN2,MMP3,DCN,HSP90AA1,SERPINE1,AEBP1,EMILIN1,ECM1,CCDC80,SERPINH1,CTSB,PCOLCE,LTBP2,LGALS3BP,CALR,LOXL2,FBN1,CLU,PTX3,PSAP,ANXA6,CTSD,LTBP1,CHI3L1,HTRA1,SERPING1,SPON1,COL7A1,ANXA5,NID2,PODN,SERPINB6,SERPINF1,HSPG2,EFEMP1,SPARC,IGFBP7,EMILIN2,MXRA5,SEMA7A,C…
GO:CC	external encapsulating structure	GO:0030312	1.09638e-85	568	143	COL6A3,FN1,COL12A1,COL1A2,COL1A1,COL6A1,LAMA4,PXDN,MMP2,COL6A2,COL3A1,LAMB2,TGFBI,LAMC1,HSP90B1,NID1,LAMB1,MMP1,THBS2,COL5A2,SERPINE2,PLOD3,FBLN2,MMP3,DCN,HSP90AA1,SERPINE1,AEBP1,EMILIN1,ECM1,CCDC80,SERPINH1,CTSB,PCOLCE,LTBP2,LGALS3BP,CALR,LOXL2,FBN1,CLU,PTX3,PSAP,ANXA6,CTSD,LTBP1,CHI3L1,HTRA1,SERPING1,SPON1,COL7A1,ANXA5,NID2,PODN,SERPINB6,SERPINF1,HSPG2,EFEMP1,SPARC,IGFBP7,EMILIN2,MXRA5,SEMA7A,C…
GO:CC	cytoplasmic vesicle lumen	GO:0060205	1.18749e-76	323	107	FN1,C3,VCL,SPTAN1,EEF2,QSOX1,VCP,ACTN4,ACTN1,ACLY,HSPA8,CAND1,HSP90AA1,SERPINE1,HSP90AB1,GDI2,ECM1,ALDOA,LGALS3BP,CCT2,GAS6,KPNB1,CLU,PGAM1,PTX3,MVP,CTSD,CHI3L1,SERPING1,HEXB,APP,GPI,GNS,CCT8,SPARC,PRDX6,TXNDC5,VAT1,TIMP1,IDH1,ACTR2,PA2G4,GSN,XRCC6,CAP1,THBS1,GRN,PSMD2,ISLR,ALDOC,CTSC,GGH,TIMP2,ILF2,CTSA,PSMB1,DNAJC3,PPIA,DPP7,XRCC5,GALNS,QPCT,MAN2B1,PROS1,PRDX4,OLA1,PYGB,PSMA5,FAM49B,CTSZ,GSTP1,…
GO:CC	vesicle lumen	GO:0031983	2.50164e-76	325	107	FN1,C3,VCL,SPTAN1,EEF2,QSOX1,VCP,ACTN4,ACTN1,ACLY,HSPA8,CAND1,HSP90AA1,SERPINE1,HSP90AB1,GDI2,ECM1,ALDOA,LGALS3BP,CCT2,GAS6,KPNB1,CLU,PGAM1,PTX3,MVP,CTSD,CHI3L1,SERPING1,HEXB,APP,GPI,GNS,CCT8,SPARC,PRDX6,TXNDC5,VAT1,TIMP1,IDH1,ACTR2,PA2G4,GSN,XRCC6,CAP1,THBS1,GRN,PSMD2,ISLR,ALDOC,CTSC,GGH,TIMP2,ILF2,CTSA,PSMB1,DNAJC3,PPIA,DPP7,XRCC5,GALNS,QPCT,MAN2B1,PROS1,PRDX4,OLA1,PYGB,PSMA5,FAM49B,CTSZ,GSTP1,…
GO:CC	secretory granule lumen	GO:0034774	6.80162e-76	320	106	FN1,C3,VCL,SPTAN1,EEF2,QSOX1,VCP,ACTN4,ACTN1,ACLY,HSPA8,CAND1,HSP90AA1,SERPINE1,HSP90AB1,GDI2,ECM1,ALDOA,LGALS3BP,CCT2,GAS6,KPNB1,CLU,PGAM1,PTX3,MVP,CTSD,CHI3L1,SERPING1,HEXB,APP,GPI,GNS,CCT8,SPARC,PRDX6,TXNDC5,VAT1,TIMP1,IDH1,ACTR2,PA2G4,GSN,XRCC6,CAP1,THBS1,GRN,PSMD2,ISLR,ALDOC,CTSC,GGH,TIMP2,ILF2,CTSA,PSMB1,DNAJC3,PPIA,DPP7,XRCC5,GALNS,QPCT,MAN2B1,PROS1,PRDX4,OLA1,PYGB,PSMA5,FAM49B,CTSZ,GSTP1,…
GO:CC	cytoplasm	GO:0005737	4.31815e-74	12365	618	COL6A3,PLEC,FN1,C3,FLNA,COL12A1,COL1A2,COL1A1,MYH9,COL6A1,TLN1,VCL,PXDN,CLTC,SPTAN1,EEF2,MMP2,VIM,COL6A2,IQGAP1,COL3A1,LAMB2,TGFBI,QSOX1,LAMC1,HSP90B1,ANPEP,FLNC,SPTBN1,LAMB1,VCP,ACTN4,ACTN1,ACLY,THBS2,PLOD1,HSPA5,CD109,MSN,COL5A2,SERPINE2,HSPA8,TKT,LDHA,P4HB,FLNB,PLOD3,DDB1,MMP3,CAND1,DCN,HSP90AA1,IPO5,SERPINE1,AEBP1,HSP90AB1,PDIA3,GDI2,ECM1,NAMPT,SERPINH1,ENO1,CTSB,NUCB1,ALDOA,PDIA4,PLS3,DPYSL2…
GO:CC	secretory granule	GO:0030141	5.63375e-74	893	161	FN1,C3,COL1A1,MYH9,VCL,SPTAN1,EEF2,IQGAP1,QSOX1,ANPEP,VCP,ACTN4,ACTN1,ACLY,THBS2,CD109,SERPINE2,HSPA8,CAND1,HSP90AA1,SERPINE1,HSP90AB1,GDI2,ECM1,CTSB,ALDOA,LGALS3BP,CALR,CCT2,GAS6,KPNB1,CLU,PGAM1,PTX3,MVP,PSAP,CTSD,MANBA,HEXA,CHI3L1,SERPING1,HEXB,HSPD1,TCP1,PAM,COPB1,APP,SERPINB6,GPI,GNS,CCT8,SPARC,LTA4H,TNFAIP6,PRDX6,CPE,TXNDC5,VAT1,MFGE8,TIMP1,IDH1,PGM1,ACTR2,PA2G4,GSN,XRCC6,CAP1,THBS1,GRN,PSMD…
GO:CC	endomembrane system	GO:0012505	5.26896e-71	4776	368	COL6A3,FN1,C3,FLNA,COL12A1,COL1A2,COL1A1,MYH9,COL6A1,VCL,PXDN,CLTC,SPTAN1,EEF2,COL6A2,IQGAP1,COL3A1,LAMB2,TGFBI,QSOX1,LAMC1,HSP90B1,ANPEP,LAMB1,VCP,ACTN4,ACTN1,ACLY,THBS2,PLOD1,HSPA5,CD109,COL5A2,SERPINE2,HSPA8,TKT,P4HB,PLOD3,CAND1,DCN,HSP90AA1,IPO5,SERPINE1,HSP90AB1,PDIA3,GDI2,ECM1,SERPINH1,ENO1,CTSB,NUCB1,ALDOA,PDIA4,CLSTN1,XPO1,LGALS3BP,CALR,LOXL2,CCT2,GAS6,KPNB1,UBA1,FBN1,VPS35,CLU,PGAM1,PTX3…
GO:CC	cytoplasmic vesicle	GO:0031410	3.14977e-68	2510	257	FN1,C3,COL1A1,MYH9,VCL,CLTC,SPTAN1,EEF2,VIM,IQGAP1,QSOX1,HSP90B1,ANPEP,VCP,ACTN4,ACTN1,ACLY,THBS2,HSPA5,CD109,SERPINE2,HSPA8,P4HB,FLNB,CAND1,HSP90AA1,SERPINE1,HSP90AB1,PDIA3,GDI2,ECM1,CTSB,ALDOA,PDIA4,CLSTN1,LGALS3BP,CALR,CCT2,GAS6,KPNB1,UBA1,VPS35,CLU,PGAM1,PTX3,MVP,PSAP,ANXA6,CTSD,MANBA,COPA,HEXA,CHI3L1,GANAB,FASN,CALU,SERPING1,HEXB,HSPD1,TCP1,PAM,COPB1,APP,COL7A1,ARPC2,SERPINB6,GPI,TPP1,GNS,MA…
GO:CC	intracellular vesicle	GO:0097708	4.06401e-68	2513	257	FN1,C3,COL1A1,MYH9,VCL,CLTC,SPTAN1,EEF2,VIM,IQGAP1,QSOX1,HSP90B1,ANPEP,VCP,ACTN4,ACTN1,ACLY,THBS2,HSPA5,CD109,SERPINE2,HSPA8,P4HB,FLNB,CAND1,HSP90AA1,SERPINE1,HSP90AB1,PDIA3,GDI2,ECM1,CTSB,ALDOA,PDIA4,CLSTN1,LGALS3BP,CALR,CCT2,GAS6,KPNB1,UBA1,VPS35,CLU,PGAM1,PTX3,MVP,PSAP,ANXA6,CTSD,MANBA,COPA,HEXA,CHI3L1,GANAB,FASN,CALU,SERPING1,HEXB,HSPD1,TCP1,PAM,COPB1,APP,COL7A1,ARPC2,SERPINB6,GPI,TPP1,GNS,MA…
GO:CC	secretory vesicle	GO:0099503	7.34462e-66	1064	165	FN1,C3,COL1A1,MYH9,VCL,SPTAN1,EEF2,IQGAP1,QSOX1,ANPEP,VCP,ACTN4,ACTN1,ACLY,THBS2,CD109,SERPINE2,HSPA8,CAND1,HSP90AA1,SERPINE1,HSP90AB1,GDI2,ECM1,CTSB,ALDOA,LGALS3BP,CALR,CCT2,GAS6,KPNB1,CLU,PGAM1,PTX3,MVP,PSAP,CTSD,MANBA,HEXA,CHI3L1,SERPING1,HEXB,HSPD1,TCP1,PAM,COPB1,APP,SERPINB6,GPI,GNS,CCT8,SPARC,LTA4H,TNFAIP6,PRDX6,CPE,TXNDC5,VAT1,MFGE8,TIMP1,IDH1,PGM1,ACTR2,DPYSL3,PA2G4,GSN,XRCC6,CAP1,THBS1,G…
[truncated: 103 more rows]

## Sheet: GProfile seDSC
source	term_name	term_id	adjusted_p_value	term_size	intersection_size	intersections
[truncated: 543 more rows]
